# Supplementary material for: Full-length transcriptome sequencing analysis and characterization, development and validation of microsatellite markers in Kengyilia melanthera
Source: Front Plant Sci. 2022 Jul 25;13:959042. doi: 10.3389/fpls.2022.959042 (PMC9358441; doi:10.3389/fpls.2022.959042)
Supplement: Supplementary Figure 1 — Images of K. melanthera with whole plant (A) and spike (B). [file Data_Sheet_1.ZIP › Table S8.xlsx]

## Sheet: Sheet1
Table S8 The transferability of 22 selected SSR markers was validated in other four Kengyilia species.
Marker ID	K. alatavica	K. batalinii	K. mutica	K. rigidula
Km-eSSR11	+	+	+	+
Km-eSSR23	+	+	+	+
Km-eSSR29	+	+	+	+
Km-eSSR42	+	+	+	+
Km-eSSR72	+	+	+	+
Km-eSSR78	+	+	+	+
Km-eSSR94	+	+	+	+
Km-eSSR95	+	+	+	+
Km-eSSR124	+	+	+	+
Km-eSSR139	+	+	+	+
Km-eSSR158	+	+	+	+
Km-eSSR186	+	+	+	+
Km-eSSR190	+	+	+	+
Km-eSSR193	+	-	+	-
Km-eSSR206	+	+	+	+
Km-eSSR208	+	+	+	+
Km-eSSR210	+	+	+	+
Km-eSSR218	+	+	+	+
Km-eSSR222	+	+	+	+
Km-eSSR232	+	+	+	+
Km-eSSR240	+	+	+	+
Km-eSSR290	+	+	+	+
‘+’ indicates that products with proper sizes, ‘-’ indicates no products or products with improper sizes.
