# Supplementary material for: Full-length transcriptome sequencing analysis and characterization, development and validation of microsatellite markers in Kengyilia melanthera
Source: Front Plant Sci. 2022 Jul 25;13:959042. doi: 10.3389/fpls.2022.959042 (PMC9358441; doi:10.3389/fpls.2022.959042)
Supplement: Supplementary Figure 1 — Images of K. melanthera with whole plant (A) and spike (B). [file Data_Sheet_1.ZIP › Table S1.xlsx]

## Sheet: Sheet1
Table S1 K. melanthera materials for SSR marker polymorphism validation and population analysis.
Origin	Serial number	Sample size	Longitude and latitude	Altitude
Qiongxi Town, Hongyuan county	SAGS1	5	32°48′ N, 102°33′ E	3487.81±1m
Waqie Town, Hongyuan county	WQ1	6	33°10′ N, 102°37′ E	3428.91±7m
	WQ2	5
	WQ3	6
	WQ4	5
	WQ5	6
Dazhasi Town, Hongyuan county	DZS1	6	33°40′ N, 102°56′ E	3460.29±15m
	DZS2	5
	DZS3	6
	DZS4	6
