# Supplementary material for: Full-length transcriptome sequencing analysis and characterization, development and validation of microsatellite markers in Kengyilia melanthera
Source: Front Plant Sci. 2022 Jul 25;13:959042. doi: 10.3389/fpls.2022.959042 (PMC9358441; doi:10.3389/fpls.2022.959042)
Supplement: Supplementary Figure 1 — Images of K. melanthera with whole plant (A) and spike (B). [file Data_Sheet_1.ZIP › Table S2.xlsx]

## Sheet: Sheet1
Table S2 Accessions used to verify cross-species transferability of SSR markers.
Species	Origin	NPGS number	Sample size
Kengyilia alatavica	Xinjiang, China	PI 499588	7
	Estonia	PI 531709	7
	Kyrgyzstan	PI 565001	4
Kengyilia batalinii	Estonia	PI 531562	7
	Kyrgyzstan	PI 565002	6
	Kyrgyzstan	PI 547361	7
Kengyilia mutica	China	PI 531653	6
Kengyilia rigidula	Sichuan, China	PI 619515	6
