# Supplementary material for: Full-length transcriptome sequencing analysis and characterization, development and validation of microsatellite markers in Kengyilia melanthera
Source: Front Plant Sci. 2022 Jul 25;13:959042. doi: 10.3389/fpls.2022.959042 (PMC9358441; doi:10.3389/fpls.2022.959042)
Supplement: Supplementary Figure 1 — Images of K. melanthera with whole plant (A) and spike (B). [file Data_Sheet_1.ZIP › Table S3.xlsx]

## Sheet: Sheet1
Table S3 Gene annotations of 118,341 transcripts in K. melanthera.
Annotated Database	Annotated transcripts Number	Percentage
COG_Annotation	48095	0.40641
GO_Annotation	91155	0.770274
KEGG_Annotation	46689	0.394529
KOG_Annotation	69144	0.584278
Pfam_Annotation	90532	0.76501
Swissprot_Annotation	77769	0.65716
eggNOG_Annotation	110413	0.933007
Nr_Annotation	117665	0.994288
