# Supplementary material for: Full-length transcriptome sequencing analysis and characterization, development and validation of microsatellite markers in Kengyilia melanthera
Source: Front Plant Sci. 2022 Jul 25;13:959042. doi: 10.3389/fpls.2022.959042 (PMC9358441; doi:10.3389/fpls.2022.959042)
Supplement: Supplementary Figure 1 — Images of K. melanthera with whole plant (A) and spike (B). [file Data_Sheet_1.ZIP › Table S4.xlsx]

## Sheet: Sheet 1
Table S4 Transcription factor prediction in the transcriptome of K. melanthera.
Transcription factor Family	Number of transcription factor
AGC_MAST	23
AGC_NDR	71
AGC_PDK1	10
AGC_PKA-PKG	15
AGC_RSK-2	101
AGC-Pl	32
Alfin-like	18
AP2/ERF-AP2	12
AP2/ERF-ERF	149
AP2/ERF-RAV	4
ARID	32
Aur	7
AurL-Cr-1	2
AUX/IAA	117
B3	121
B3-ARF	73
BBR-BPC	9
BES1	12
bHLH	240
BSD	1
BUB	1
bZIP	218
C2C2-CO-like	22
C2C2-Dof	51
C2C2-GATA	81
C2C2-LSD	22
C2C2-YABBY	8
C2H2	412
C3H	200
CAMK_AMPK	41
CAMK_CAMK1-DCAMKL	1
CAMK_CAMKL-CHK1	142
CAMK_CAMKL-LKB	14
CAMK_CAMKL-PASK-PIM	1
CAMK_CDPK	228
CAMK_Cr-1	1
CAMK_OST1L	79
CAMTA	20
CK1_CK1	90
CK1_CK1-Pl	46
CMGC_CDK-CCRK	3
CMGC_CDK-CDK7	3
CMGC_CDK-CDK8	6
CMGC_CDK-CRK7-CDK9	90
CMGC_CDKL-Cr	6
CMGC_CDKL-Os	5
CMGC_CDK-PITSLRE	29
CMGC_CDK-Pl	11
CMGC_CK2	15
CMGC_CLK	60
CMGC_DYRK-DRYK2	6
CMGC_DYRK-PRP4	34
CMGC_DYRK-YAK	30
CMGC_GSK	47
CMGC_GSKL	12
CMGC_MAPK	100
CMGC_Pl-Tthe	6
CMGC_RCK	66
CMGC_SRPK	22
Coactivator p15	2
CPP	22
CSD	12
DBB	12
DBP	8
DDT	25
E2F-DP	10
EIL	44
FAR1	276
GARP-ARR-B	23
GARP-G2-like	94
GeBP	20
GNAT	55
GRAS	140
GRF	10
Group-Cr-1	6
Group-Pl-2	5
Group-Pl-3	16
Group-Pl-4	16
HB-BELL	77
HB-HD-ZIP	108
HB-KNOX	20
HB-other	87
HB-PHD	15
HB-WOX	6
HMG	41
HRT	2
HSF	69
IRE1	10
IWS1	27
Jumonji	104
LIM	23
LOB	18
LUG	19
MADS-MIKC	57
MADS-M-type	32
MBF1	11
MED6	5
MED7	2
mTERF	109
MYB	147
MYB-related	189
NAC	181
NAK	24
NEK	44
NF-X1	20
NF-YA	42
NF-YB	14
NF-YC	33
OFP	11
Others	274
PEK_GCN2	12
PEK_PEK	4
PHD	189
PLATZ	20
Pseudo ARR-B	24
RB	10
Rcd1-like	7
RLK-Pelle_C-LEC	2
RLK-Pelle_CR4L	74
RLK-Pelle_CrRLK1L-1	83
RLK-Pelle_DLSV	1122
RLK-Pelle_DSLV	2
RLK-Pelle_Extensin	40
RLK-Pelle_L-LEC	215
RLK-Pelle_LRK10L-2	174
RLK-Pelle_LRR-I-1	35
RLK-Pelle_LRR-I-2	8
RLK-Pelle_LRR-II	80
RLK-Pelle_LRR-III	122
RLK-Pelle_LRR-IV	5
RLK-Pelle_LRR-IX	22
RLK-Pelle_LRR-V	73
RLK-Pelle_LRR-VI-1	24
RLK-Pelle_LRR-VI-2	48
RLK-Pelle_LRR-VII-1	11
RLK-Pelle_LRR-VII-2	11
RLK-Pelle_LRR-VII-3	5
RLK-Pelle_LRR-VIII-1	108
RLK-Pelle_LRR-Xa	19
RLK-Pelle_LRR-Xb-1	31
RLK-Pelle_LRR-Xb-2	4
RLK-Pelle_LRR-XI-1	208
RLK-Pelle_LRR-XI-2	5
RLK-Pelle_LRR-XII-1	282
RLK-Pelle_LRR-XIIIa	9
RLK-Pelle_LRR-XIIIb	21
RLK-Pelle_LRR-XIV	6
RLK-Pelle_LRR-XV	14
RLK-Pelle_LysM	31
RLK-Pelle_PERK-1	68
RLK-Pelle_PERK-2	12
RLK-Pelle_RKF3	7
RLK-Pelle_RLCK-II	8
RLK-Pelle_RLCK-IV	35
RLK-Pelle_RLCK-IXa	4
RLK-Pelle_RLCK-IXb	80
RLK-Pelle_RLCK-Os	22
RLK-Pelle_RLCK-V	68
RLK-Pelle_RLCK-VI	31
RLK-Pelle_RLCK-VIIa-1	70
RLK-Pelle_RLCK-VIIa-2	200
RLK-Pelle_RLCK-VIIb	5
RLK-Pelle_RLCK-VIII	63
RLK-Pelle_RLCK-X	7
RLK-Pelle_RLCK-XI	5
RLK-Pelle_RLCK-XII-1	34
RLK-Pelle_RLCK-XIII	7
RLK-Pelle_RLCK-XV	6
RLK-Pelle_RLCK-XVI	4
RLK-Pelle_SD-2b	156
RLK-Pelle_URK-1	7
RLK-Pelle_WAK	236
RLK-Pelle_WAK_LRK10L-1	57
RWP-RK	46
S1Fa-like	2
SBP	54
SCY1_SCYL1	3
SCY1_SCYL2	16
SET	151
SNF2	266
SOH1	1
SRS	4
STAT	2
STE_STE11	126
STE_STE20-Fray	39
STE_STE20-Pl	14
STE_STE20-YSK	12
STE_STE7	36
STE_STE-Pl	19
SWI/SNF-BAF60b	28
SWI/SNF-SWI3	9
TAZ	36
TCP	34
Tify	81
TKL_CTR1-DRK-1	18
TKL_CTR1-DRK-2	67
TKL_Gdt	12
TKL-Cr-3	21
TKL-Cr-4	7
TKL-Cr-Single	5
TKL-Pl-1	4
TKL-Pl-2	3
TKL-Pl-3	1
TKL-Pl-4	122
TKL-Pl-5	25
TKL-Pl-6	57
TKL-Pl-7	3
TKL-Pl-8	1
TLK	8
TRAF	154
Trihelix	82
TTK	2
TUB	65
ULK_Fused	5
ULK_ULK4	5
VOZ	12
WEE	6
Whirly	3
WNK_NRBP	28
WRKY	185
zf-HD	5
zn-clus	223
Total	12355
