# Supplementary material for: Full-length transcriptome sequencing analysis and characterization, development and validation of microsatellite markers in Kengyilia melanthera
Source: Front Plant Sci. 2022 Jul 25;13:959042. doi: 10.3389/fpls.2022.959042 (PMC9358441; doi:10.3389/fpls.2022.959042)
Supplement: Supplementary Figure 1 — Images of K. melanthera with whole plant (A) and spike (B). [file Data_Sheet_1.ZIP › Table S5.xlsx]

## Sheet: Primer design
Table S5 Characterization of primers developed based on 36,133 SSR loci. LncRNAs were marked with red.
Transcript ID	SSR	SSR type	GO annotation	Size	SSR_Start	SSR_End	Location	FPr1(5'-3')	Tm	Size	RPr1(5'-3')	Tm	Size	PSize	PStart	PEnd	FPr2(5'-3')	Tm	Size	RPr2(5'-3')	Tm	Size	PSize	PStart	PEnd	FPr3(5'-3')	Tm	Size	RPr3(5'-3')	Tm	Size	PSize	PStart	PEnd
F01_transcript_3	(G)12	perfect	Cellular Component: mitochondrion (GO:0005739);; Molecular Function: NADH dehydrogenase (ubiquinone) activity (GO:0008137);; Cellular Component: integral component of membrane (GO:0016021);; Biological Process: ATP synthesis coupled electron transport (GO:0042773);;	12	59	70	UTR	AAATAAAGGCGCATACGTGG	59.985	20	GGGCGCCAAATTACTAAACA	59.964	20	182	6	187	AAATAAAGGCGCATACGTGG	59.985	20	GGGGTCTTTCTGTGCAAGTC	59.703	20	159	6	164	GGGCCCCACTACTTCTTCAT	60.328	20	CTTCCTAGCACGGGACAGAG	60.005	20	274	35	308
F01_transcript_4	(A)10	perfect	--	10	4486	4495	UTR	GTGTGGCAACAACAAAAGCA	60.742	20	TGCCTGCTTAATTGAACAGTTG	60.298	22	278	4326	4603	TGTGTGGCAACAACAAAAGC	60.742	20	TGCCTGCTTAATTGAACAGTTG	60.298	22	279	4325	4603	TGTGGCAACAACAAAAGCA	59.861	19	TGCCTGCTTAATTGAACAGTTG	60.298	22	277	4327	4603
F01_transcript_4	(AG)10	perfect	--	20	113	132	UTR	ATCTTCCCCTTCTCTCCCCT	60.397	20	TACTTGGTTATGATCCGGGC	59.784	20	145	37	181	TATCTTCCCCTTCTCTCCCC	59.467	20	TACTTGGTTATGATCCGGGC	59.784	20	146	36	181	TATCTTCCCCTTCTCTCCCC	59.467	20	GGAATGAAGAACGAGAGCGA	60.483	20	234	36	269
F01_transcript_9	(CGG)5	perfect	--	15	6500	6514	UTR	CGAGAGGGAATGTCCTTGAG	59.797	20	AGCCATTCTTGCAGAGGTGT	59.874	20	275	6346	6620	TATGCTAAGGCTGGACCCTG	60.227	20	AGCCATTCTTGCAGAGGTGT	59.874	20	205	6416	6620	TAAGGCTGGACCCTGAGTTG	60.246	20	AGCCATTCTTGCAGAGGTGT	59.874	20	200	6421	6620
F01_transcript_11	(CGG)5	perfect	Biological Process: amino acid transmembrane transport (GO:0003333);; Molecular Function: acetyl-CoA carboxylase activity (GO:0003989);; Molecular Function: biotin carboxylase activity (GO:0004075);; Molecular Function: ATP binding (GO:0005524);; Cellular Component: cytosol (GO:0005829);; Biological Process: fatty acid biosynthetic process (GO:0006633);; Cellular Component: biotin carboxylase com…	15	6444	6458	CDS	TATGCTAAGGCTGGACCCTG	60.227	20	CCCAGTCCACCACCTTACTG	60.413	20	239	6360	6598	TAAGGCTGGACCCTGAGTTG	60.246	20	CCCAGTCCACCACCTTACTG	60.413	20	234	6365	6598	TATGCTAAGGCTGGACCCTG	60.227	20	CTCCCAGTCCACCACCTTAC	59.425	20	241	6360	6600
F01_transcript_12	(CAC)6	perfect	Molecular Function: endonuclease activity (GO:0004519);; Biological Process: double-strand break repair (GO:0006302);; Molecular Function: methyltransferase activity (GO:0008168);; Molecular Function: 3'-5' exonuclease activity (GO:0008408);; Molecular Function: manganese ion binding (GO:0030145);; Cellular Component: Mre11 complex (GO:0030870);; Biological Process: methylation (GO:0032259);; Bio…	18	552	569	CDS	CAGGTTTTCCATGGGAGATG	60.309	20	TCTTGGGAGGTATGGTCCTG	59.92	20	269	406	674	CAGGTTTTCCATGGGAGATG	60.309	20	CAAGTCCCGTGTGTTGTCTG	60.194	20	247	406	652	CAGGTTTTCCATGGGAGATG	60.309	20	TTGGGAGGTATGGTCCTGTC	59.779	20	267	406	672
F01_transcript_17	(CCG)7	perfect	Molecular Function: DNA binding (GO:0003677);; Molecular Function: ATP binding (GO:0005524);; Cellular Component: nucleus (GO:0005634);; Molecular Function: zinc ion binding (GO:0008270);;	21	108	128	UTR	CCCTCCCCATCGATAGCC	62.703	18	CTGAACCGCAGTACCGAGAG	60.984	20	267	16	282	CCCTCCCCATCGATAGCC	62.703	18	CTGAACCGCAGTACCGAGA	59.992	19	267	16	282	CCCTCCCCATCGATAGCC	62.703	18	TGAACCGCAGTACCGAGAG	59.992	19	266	16	281
F01_transcript_20	(CAG)5	perfect	Molecular Function: chromatin binding (GO:0003682);; Molecular Function: helicase activity (GO:0004386);; Molecular Function: ATP binding (GO:0005524);; Cellular Component: nucleus (GO:0005634);; Cellular Component: cytosol (GO:0005829);; Biological Process: regulation of transcription, DNA-templated (GO:0006355);; Molecular Function: DNA-dependent ATPase activity (GO:0008094);; Biological Proces…	15	594	608	CDS	CCAGCAGTACAACCAGAGCA	60.049	20	GTCTCTTAAGCATCTGCGCC	60.125	20	251	505	755	ACAACCAGAGCACAATGCAG	59.905	20	GTCTCTTAAGCATCTGCGCC	60.125	20	243	513	755	CAGCAGGCATACATGCAGTT	59.895	20	GTCTCTTAAGCATCTGCGCC	60.125	20	220	536	755
F01_transcript_20	(CAG)6	perfect	Molecular Function: chromatin binding (GO:0003682);; Molecular Function: helicase activity (GO:0004386);; Molecular Function: ATP binding (GO:0005524);; Cellular Component: nucleus (GO:0005634);; Cellular Component: cytosol (GO:0005829);; Biological Process: regulation of transcription, DNA-templated (GO:0006355);; Molecular Function: DNA-dependent ATPase activity (GO:0008094);; Biological Proces…	18	351	368	CDS	AGATCTAGGAGTTTCCGGGG	59.531	20	CATCATACCATGCGGCATAC	59.799	20	228	176	403	ATCTAGGAGTTTCCGGGGTC	59.397	20	CATCATACCATGCGGCATAC	59.799	20	226	178	403	GATCTAGGAGTTTCCGGGGT	59.397	20	CATCATACCATGCGGCATAC	59.799	20	227	177	403
F01_transcript_20	(CAG)7caacagcagcagcagcaacaacagcagcagcaa(CAG)5caa(CAG)6	interrupted	Molecular Function: chromatin binding (GO:0003682);; Molecular Function: helicase activity (GO:0004386);; Molecular Function: ATP binding (GO:0005524);; Cellular Component: nucleus (GO:0005634);; Cellular Component: cytosol (GO:0005829);; Biological Process: regulation of transcription, DNA-templated (GO:0006355);; Molecular Function: DNA-dependent ATPase activity (GO:0008094);; Biological Proces…	90	1098	1187	CDS	CGATCTGTCTGATCCTGCAA	59.942	20	TATTCCCATTTATTGGGGCA	59.976	20	251	991	1241	CGATCTGTCTGATCCTGCAA	59.942	20	CCTGACCAGGATTATTCCCA	59.744	20	263	991	1253	CGATCTGTCTGATCCTGCAA	59.942	20	CCATTTATTGGGGCATCACT	59.645	20	246	991	1236
F01_transcript_23	(AGA)7	perfect	--	21	6885	6905	UTR	GCAAGGTCTTCAGGATTGGA	60.195	20	AGCAGGGCACTGTACGTGTT	60.775	20	259	6672	6930	GCAAGGTCTTCAGGATTGGA	60.195	20	CAGGGCACTGTACGTGTTTC	59.213	20	257	6672	6928	GTACCTCTCGAATTCCACGC	59.7	20	AGCAGGGCACTGTACGTGTT	60.775	20	123	6808	6930
F01_transcript_28	(CAG)5	perfect	Molecular Function: chromatin binding (GO:0003682);; Molecular Function: helicase activity (GO:0004386);; Molecular Function: ATP binding (GO:0005524);; Cellular Component: nucleus (GO:0005634);; Cellular Component: cytosol (GO:0005829);; Biological Process: regulation of transcription, DNA-templated (GO:0006355);; Molecular Function: DNA-dependent ATPase activity (GO:0008094);; Biological Proces…	15	591	605	UTR	CCAGCAGTACAACCAGAGCA	60.049	20	GTCTCTTAAGCATCTGCGCC	60.125	20	215	502	716	ACAACCAGAGCACAATGCAG	59.905	20	GTCTCTTAAGCATCTGCGCC	60.125	20	207	510	716	CAGCAGGCATACATGCAGTT	59.895	20	GTCTCTTAAGCATCTGCGCC	60.125	20	184	533	716
F01_transcript_28	(CAG)6caacaacaa(CAG)6	interrupted	Molecular Function: chromatin binding (GO:0003682);; Molecular Function: helicase activity (GO:0004386);; Molecular Function: ATP binding (GO:0005524);; Cellular Component: nucleus (GO:0005634);; Cellular Component: cytosol (GO:0005829);; Biological Process: regulation of transcription, DNA-templated (GO:0006355);; Molecular Function: DNA-dependent ATPase activity (GO:0008094);; Biological Proces…	45	1071	1115	UTR	CGATCTGTCTGATCCTGCAA	59.942	20	CATCACTGTTCGCTTGCCTA	60.011	20	200	952	1151	TATCCCGTTGCAAGCTATCC	60.06	20	CATCACTGTTCGCTTGCCTA	60.011	20	245	907	1151	CGATCTGTCTGATCCTGCAA	59.942	20	TATTCCCATTTATTGGGGCA	59.976	20	218	952	1169
F01_transcript_30	(AG)8	perfect	Molecular Function: iron ion binding (GO:0005506);; Cellular Component: chloroplast (GO:0009507);; Molecular Function: FMN binding (GO:0010181);; Molecular Function: glutamate synthase (NADH) activity (GO:0016040);; Biological Process: ammonia assimilation cycle (GO:0019676);; Biological Process: developmental growth (GO:0048589);; Molecular Function: flavin adenine dinucleotide binding (GO:00506…	16	6842	6857	UTR	GCCTTGCATAGGTTTGTGGT	60	20	TATTCAGGCTACAAAGCCGC	60.364	20	219	6758	6976	AGGCCTTGCATAGGTTTGTG	60.132	20	TATTCAGGCTACAAAGCCGC	60.364	20	221	6756	6976	CAGGCCTTGCATAGGTTTGT	60.132	20	TATTCAGGCTACAAAGCCGC	60.364	20	222	6755	6976
F01_transcript_35	(GC)6	perfect	--	12	323	334	UTR	GTGCGTGCCAACTAATTCCT	60.14	20	CTTGCCTCGCTTCTCCTCTA	59.853	20	272	245	516	CCAACTAATTCCTCCCCGAT	60.145	20	CTTGCCTCGCTTCTCCTCTA	59.853	20	265	252	516	GTGCGTGCCAACTAATTCCT	60.14	20	GTTGACGACGAGGTTGGAGT	60.159	20	134	245	378
F01_transcript_41	(TC)6	perfect	--	12	55	66	UTR	CATCCTCGCAACAATCTTCC	60.603	20	GAAGAATCGAGCGAATCGAG	60.059	20	153	19	171	TGTCATCCTCGCAACAATCT	59.245	20	GAAGAATCGAGCGAATCGAG	60.059	20	156	16	171	CATCCTCGCAACAATCTTCC	60.603	20	GGGGGTGAGTAGGATCGAGT	60.336	20	193	19	211
F01_transcript_55	(GA)7	perfect	Cellular Component: integral component of membrane (GO:0016021);;	14	2335	2348	UTR	CCTTGCTGGTGGACGTATTT	59.993	20	CCTGTTGGGTTGCAGCTAAT	60.132	20	235	2180	2414	CTGATGCGATTTGACATTGG	60.073	20	CCTGTTGGGTTGCAGCTAAT	60.132	20	161	2254	2414	CTGATGCGATTTGACATTGG	60.073	20	AGGTGAGAGGTGAGAACGGA	59.835	20	259	2254	2512
F01_transcript_61	(CA)6	perfect	--	12	5047	5058	UTR	CTGGAAAGGAACAACGCTTC	59.853	20	CATTTCGGACTCCTGACCAT	59.927	20	221	4922	5142	TGGAAAGGAACAACGCTTCT	59.853	20	CATTTCGGACTCCTGACCAT	59.927	20	220	4923	5142	TCTGGAAAGGAACAACGCTT	59.853	20	CATTTCGGACTCCTGACCAT	59.927	20	222	4921	5142
F01_transcript_61	(GA)12	perfect	--	24	4143	4166	UTR	TTTTGTGGTCCCGAGCTAAC	60.11	20	TTGGATTTCCTCACAAACCC	59.767	20	239	4037	4275	GTTTTGTGGTCCCGAGCTAA	60.11	20	TTGGATTTCCTCACAAACCC	59.767	20	240	4036	4275	GTGGTCCCGAGCTAACTGAG	59.867	20	TTGGATTTCCTCACAAACCC	59.767	20	235	4041	4275
F01_transcript_61	(GA)7	perfect	--	14	4424	4437	UTR	TAGAAGGATCTGGGCTCTCG	59.526	20	CATTCCTTTGCCTGCTGTTT	60.249	20	269	4391	4659	TAGAAGGATCTGGGCTCTCG	59.526	20	TCCTTTGCCTGCTGTTTACC	60.249	20	266	4391	4656	TAGAAGGATCTGGGCTCTCG	59.526	20	CTCATTCCTTTGCCTGCTGT	60.397	20	271	4391	4661
F01_transcript_76	(CA)6	perfect	Molecular Function: ion binding (GO:0043167);; Molecular Function: organic cyclic compound binding (GO:0097159);; Molecular Function: heterocyclic compound binding (GO:1901363);;	12	5052	5063	UTR	GGAACAACGCTTCTGATGGT	60.119	20	CAGCTGACGAAACCTCCTTC	59.989	20	261	4934	5194	GGAACAACGCTTCTGATGGT	60.119	20	AGCTGACGAAACCTCCTTCA	59.989	20	260	4934	5193	GGAAAGGAACAACGCTTCTG	59.853	20	AGCTGACGAAACCTCCTTCA	59.989	20	265	4929	5193
F01_transcript_76	(GA)13	perfect	Molecular Function: ion binding (GO:0043167);; Molecular Function: organic cyclic compound binding (GO:0097159);; Molecular Function: heterocyclic compound binding (GO:1901363);;	26	4146	4171	UTR	TTTTGTGGTCCCGAGCTAAC	60.11	20	TTGGATTTCCTCACAAACCC	59.767	20	241	4040	4280	GTTTTGTGGTCCCGAGCTAA	60.11	20	TTGGATTTCCTCACAAACCC	59.767	20	242	4039	4280	GTGGTCCCGAGCTAACTGAG	59.867	20	TTGGATTTCCTCACAAACCC	59.767	20	237	4044	4280
F01_transcript_76	(GA)7	perfect	Molecular Function: ion binding (GO:0043167);; Molecular Function: organic cyclic compound binding (GO:0097159);; Molecular Function: heterocyclic compound binding (GO:1901363);;	14	4429	4442	UTR	TAGAAGGATCTGGGCTCTCG	59.526	20	CATTCCTTTGCCTGCTGTTT	60.249	20	269	4396	4664	TAGAAGGATCTGGGCTCTCG	59.526	20	TCCTTTGCCTGCTGTTTACC	60.249	20	266	4396	4661	TAGAAGGATCTGGGCTCTCG	59.526	20	CTCATTCCTTTGCCTGCTGT	60.397	20	271	4396	4666
F01_transcript_90	(TG)6	perfect	--	12	4535	4546	UTR	TCTTGATCCCCGTGTTCTCT	59.655	20	AAGCCAAATTGTAGAGGCGA	59.845	20	159	4506	4664	CTCTTGATCCCCGTGTTCTC	59.655	20	AAGCCAAATTGTAGAGGCGA	59.845	20	160	4505	4664	TGGGCAATCACTAGCTCTCC	60.362	20	AAGCCAAATTGTAGAGGCGA	59.845	20	196	4469	4664
F01_transcript_94	(AG)6	perfect	--	12	63	74	UTR	TCTGATCGTCTCACCAACCC	61.083	20	TGTACCTTCCCCATCCAAAA	60.162	20	261	13	273	TCTGATCGTCTCACCAACCC	61.083	20	CTGTACCTTCCCCATCCAAA	59.784	20	262	13	274	TCTGATCGTCTCACCAACCC	61.083	20	GTCTGTACCTTCCCCATCCA	59.779	20	264	13	276
F01_transcript_95	(AG)17	perfect	Molecular Function: DNA binding (GO:0003677);; Molecular Function: microtubule motor activity (GO:0003777);; Cellular Component: kinesin complex (GO:0005871);; Biological Process: microtubule-based movement (GO:0007018);; Molecular Function: ATPase activity (GO:0016887);; Molecular Function: metal ion binding (GO:0046872);;	34	115	148	UTR	TCTTCTCCCCTCTCCCTCTC	59.883	20	AGTCGAAGGTCTACTGCCCA	59.867	20	170	41	210	TCTTCTCCCCTCTCCCTCTC	59.883	20	GTTCAGCGCTCCGTAGAGTC	60.164	20	241	41	281	ACGCTTGTTTCTTCTCCCCT	60.247	20	AGTCGAAGGTCTACTGCCCA	59.867	20	179	32	210
F01_transcript_95	(AGC)7	perfect	Molecular Function: DNA binding (GO:0003677);; Molecular Function: microtubule motor activity (GO:0003777);; Cellular Component: kinesin complex (GO:0005871);; Biological Process: microtubule-based movement (GO:0007018);; Molecular Function: ATPase activity (GO:0016887);; Molecular Function: metal ion binding (GO:0046872);;	21	509	529	UTR	CAGTTCCTCGGATCCATCAT	59.886	20	GGTCGTTGCGGTTGCTACT	61.252	19	249	399	647	CAGTTCCTCGGATCCATCAT	59.886	20	GTTGCGGTTGCTACTGGC	60.423	18	245	399	643	CAGTTCCTCGGATCCATCAT	59.886	20	CTCTTCTTAGGCGGCGAG	58.847	18	158	399	556
F01_transcript_95	(AGG)5	perfect	Molecular Function: DNA binding (GO:0003677);; Molecular Function: microtubule motor activity (GO:0003777);; Cellular Component: kinesin complex (GO:0005871);; Biological Process: microtubule-based movement (GO:0007018);; Molecular Function: ATPase activity (GO:0016887);; Molecular Function: metal ion binding (GO:0046872);;	15	701	715	UTR	CAGTAGCAACCGCAACGAC	60.465	19	TGGTTCGGGAGTTGAAGAAG	60.224	20	213	628	840	CAGTAGCAACCGCAACGAC	60.465	19	ATATAGTGCCCCGCCTTTTC	60.3	20	268	628	895	CAGTAGCAACCGCAACGAC	60.465	19	CGAAGCAGATGAAGCATACG	59.59	20	114	628	741
F01_transcript_97	(CAT)5	perfect	Molecular Function: DNA binding (GO:0003677);; Cellular Component: nucleus (GO:0005634);; Biological Process: transcription, DNA-templated (GO:0006351);; Molecular Function: methyltransferase activity (GO:0008168);; Cellular Component: integral component of membrane (GO:0016021);; Molecular Function: oxidoreductase activity (GO:0016491);; Biological Process: methylation (GO:0032259);; Biological …	15	6004	6018	UTR	AAACCATGAACCAGATTGGC	59.797	20	GATACATTCGAGCCACCGTT	59.962	20	239	5949	6187	GCAAAACCAAACCATGAACC	60.214	20	GATACATTCGAGCCACCGTT	59.962	20	247	5941	6187	GGCAAAACCAAACCATGAAC	60.214	20	GATACATTCGAGCCACCGTT	59.962	20	248	5940	6187
F01_transcript_98	(GCG)7	perfect	--	21	168	188	UTR	GCTACGCTCTAGCGTTTCGT	59.819	20	AAACAATGGTCCAAACTCGC	59.978	20	225	144	368	GCTACGCTCTAGCGTTTCGT	59.819	20	CGAAACCGCCTTCTTAAACA	60.236	20	240	144	383	CTTCCATCTCCTCTCTCCCC	60.149	20	TTGAGGAGCTTCTCGTCCTC	59.679	20	202	22	223
F01_transcript_105	(ACA)6	perfect	--	18	2087	2104	CDS	AGTGGTGTCCCTTCAAATGC	59.973	20	GACATGGGAGGAGTCCGTAA	59.927	20	259	2020	2278	AGTGGTGTCCCTTCAAATGC	59.973	20	AGCTTGCTATCCATGTGCCT	59.866	20	179	2020	2198	AGCAACATTCCTTGGGACAC	59.973	20	AGCTTGCTATCCATGTGCCT	59.866	20	221	1978	2198
F01_transcript_107	(A)14	perfect	--	14	35	48	CDS	GGAGCTTCTCCTCAACTTCCT	59.08	21	TGAGTGACCCACAAAAATGG	59.389	20	241	0	240	GGAGCTTCTCCTCAACTTCCT	59.08	21	ACAAAAATGGAAGGCTGCAA	60.617	20	231	0	230	TCCTCAACTTCCTCTTCTCCA	59	21	AGGGTGTCTCGAACAGAAGC	59.455	20	197	8	204
F01_transcript_107	(CGC)5	perfect	--	15	2681	2695	CDS	CCTCTCCTCCTATCACGCTG	59.966	20	TAGTTGGTCCCAACAATCCC	59.647	20	271	2505	2775	CCTCTCCTCCTATCACGCTG	59.966	20	CGTTCGGAGAATCTGCACTT	60.397	20	248	2505	2752	CTCTCCTCCTATCACGCTGC	60.119	20	TAGTTGGTCCCAACAATCCC	59.647	20	270	2506	2775
F01_transcript_118	(CAG)6	perfect	Molecular Function: DNA binding (GO:0003677);;	18	6006	6023	CDS	AAATGTTATTGGCACCCAGC	59.829	20	CTATCATCTGAGCGGCTTCC	59.939	20	231	5950	6180	AAATGTTATTGGCACCCAGC	59.829	20	GCTATCATCTGAGCGGCTTC	60.088	20	232	5950	6181	AAATGTTATTGGCACCCAGC	59.829	20	TTAGCTTCAGAGTTGGGGGA	59.807	20	260	5950	6209
F01_transcript_122	(AGG)5	perfect	--	15	510	524	UTR	AGGAGCAACGCCAACAAC	59.837	18	TGGTTCGGGAGTTGAAGAAG	60.224	20	241	409	649	CCAGAAGCAGCAGCAACAG	60.901	19	GTCGAAGCAGATGAAGCAGA	59.271	20	205	348	552	CCAGAAGCAGCAGCAACAG	60.901	19	TCGAAGCAGATGAAGCAGAC	59.271	20	204	348	551
F01_transcript_122	(TGC)5	perfect	--	15	310	324	UTR	CACTTCCTCGGATCCATCAT	59.886	20	CTCCTCCTTGCGCTTCTTAG	59.355	20	273	244	516	CACTTCCTCGGATCCATCAT	59.886	20	CTCCTTGCGCTTCTTAGCC	60.242	19	270	244	513	CACTTCCTCGGATCCATCAT	59.886	20	CCTCCTTGCGCTTCTTAGC	60.242	19	271	244	514
F01_transcript_129	(CAG)6	perfect	--	18	5623	5640	UTR	AACTCCAGATGAGGAACGGA	59.655	20	AAAGCATGCACTATTTGCCC	60.103	20	258	5581	5838	CCGAACTCCAGATGAGGAAC	59.655	20	AAAGCATGCACTATTTGCCC	60.103	20	261	5578	5838	GAACTCCAGATGAGGAACGG	59.655	20	AAAGCATGCACTATTTGCCC	60.103	20	259	5580	5838
F01_transcript_130	(TG)6	perfect	--	12	4494	4505	UTR	TCTTGATCCCCGTGTTCTCT	59.655	20	AAGCCAAATTGTAGAGGCGA	59.845	20	159	4465	4623	CTCTTGATCCCCGTGTTCTC	59.655	20	AAGCCAAATTGTAGAGGCGA	59.845	20	160	4464	4623	TGGGCAATCACTAGCTCTCC	60.362	20	AAGCCAAATTGTAGAGGCGA	59.845	20	196	4428	4623
F01_transcript_145	(ATGGGG)5	perfect	Molecular Function: DNA binding (GO:0003677);; Molecular Function: microtubule motor activity (GO:0003777);; Cellular Component: kinesin complex (GO:0005871);; Biological Process: microtubule-based movement (GO:0007018);; Molecular Function: ATPase activity (GO:0016887);; Molecular Function: metal ion binding (GO:0046872);;	30	169	198	UTR	TGGACGACTCGCACTTCCTA	61.935	20	CTCGTCCTCCTCTTCCTCCT	59.945	20	240	139	378	GGACGACTCGCACTTCCTA	58.972	19	CTCGTCCTCCTCTTCCTCCT	59.945	20	239	140	378	TGGACGACTCGCACTTCCTA	61.935	20	ACCTCGTCCTCCTCTTCCTC	59.807	20	242	139	380
F01_transcript_147	(A)10	perfect	--	10	2155	2164	UTR	TGGTGCAGTGTCCTTGATGT	60.162	20	CTTTTCCTTTGTTGCGAAGC	59.996	20	233	2063	2295	GTGGTGCAGTGTCCTTGATG	60.162	20	CTTTTCCTTTGTTGCGAAGC	59.996	20	234	2062	2295	TGGTGCAGTGTCCTTGATGT	60.162	20	TGGGTCATGCTTTCCTTTTC	60.051	20	247	2063	2309
F01_transcript_147	(A)10	perfect	--	10	3334	3343	UTR	TGTTGAACATTGTTTTTCTGGT	57.187	22	AAAAAGTGTTCCTGCGGCT	59.867	19	244	3263	3506	TGTTGAACATTGTTTTTCTGGT	57.187	22	AAAAGTGTTCCTGCGGCTC	60.39	19	243	3263	3505	TGTTGAACATTGTTTTTCTGGT	57.187	22	AAAAAGTGTTCCTGCGGCTC	61.669	20	244	3263	3506
F01_transcript_147	(AT)6	perfect	--	12	3625	3636	UTR	AGCCGCAGGAACACTTTTT	59.867	19	ACGCCATGATGATGTCACAA	60.981	20	205	3488	3692	AGCCGCAGGAACACTTTTT	59.867	19	CGCCATGATGATGTCACAA	60.062	19	204	3488	3691	AGCCGCAGGAACACTTTTT	59.867	19	GTGAACACGACATGGGCTC	60.113	19	227	3488	3714
F01_transcript_150	(TCC)5	perfect	Cellular Component: 1,3-beta-D-glucan synthase complex (GO:0000148);; Molecular Function: 1,3-beta-D-glucan synthase activity (GO:0003843);; Biological Process: (1->3)-beta-D-glucan biosynthetic process (GO:0006075);; Cellular Component: integral component of membrane (GO:0016021);;	15	88	102	UTR	TAGATCGCATCCTCCAGTCC	60.181	20	GTGGGGAGGAAGGAAAGG	59.43	18	113	15	127	TAGATCGCATCCTCCAGTCC	60.181	20	CGTGGGGAGGAAGGAAAG	60.58	18	114	15	128	GCATCCTCCAGTCCAAAGTC	59.661	20	GTGGGGAGGAAGGAAAGG	59.43	18	107	21	127
F01_transcript_162	(T)10	perfect	Molecular Function: DNA binding (GO:0003677);; Molecular Function: transcription factor activity, sequence-specific DNA binding (GO:0003700);; Cellular Component: nucleus (GO:0005634);; Biological Process: regulation of transcription, DNA-templated (GO:0006355);;	10	1519	1528	UTR	GTGGGATTTTTGCGGTAGAA	59.938	20	CTGTTTTTCTTTCGGCCAAG	59.855	20	175	1493	1667	TCGTCGCCCTTAAATAAACG	60.089	20	CTGTTTTTCTTTCGGCCAAG	59.855	20	228	1440	1667	GTGGGATTTTTGCGGTAGAA	59.938	20	TTGGCTCCATCAGACAATGA	60.201	20	151	1493	1643
F01_transcript_164	(CGC)7	perfect	Molecular Function: DNA binding (GO:0003677);; Molecular Function: ATP binding (GO:0005524);; Cellular Component: nucleus (GO:0005634);; Biological Process: chromatin remodeling (GO:0006338);; Molecular Function: ATP-dependent helicase activity (GO:0008026);; Cellular Component: plasmodesma (GO:0009506);;	21	40	60	UTR	CCCCCGTCTCGTGATAGATA	59.91	20	AACACCCGTGCGATTTATTC	59.829	20	230	1	230	CCCCCGTCTCGTGATAGATA	59.91	20	GAAACACCCGTGCGATTTAT	59.829	20	232	1	232	CCCCCGTCTCGTGATAGATA	59.91	20	TGCCGTATTTCGGTGATTTT	60.323	20	174	1	174
F01_transcript_164	(GAT)5	perfect	Molecular Function: DNA binding (GO:0003677);; Molecular Function: ATP binding (GO:0005524);; Cellular Component: nucleus (GO:0005634);; Biological Process: chromatin remodeling (GO:0006338);; Molecular Function: ATP-dependent helicase activity (GO:0008026);; Cellular Component: plasmodesma (GO:0009506);;	15	1237	1251	UTR	GACGATGACGCAGATGAAGA	59.95	20	AAGATACACCTCGCTTGCGT	59.904	20	262	1095	1356	GACGATGACGCAGATGAAGA	59.95	20	TCGTTTCGATTGCCTCCTAC	60.214	20	186	1095	1280	GACGATGACGCAGATGAAGA	59.95	20	GTCGTTTCGATTGCCTCCTA	60.214	20	187	1095	1281
F01_transcript_169	(AGT)6	perfect	Cellular Component: membrane (GO:0016020);;	18	5891	5908	UTR	TTAGAATGCAGGACAAGGGG	60.066	20	TCATGCTATGCTATGCAGCC	59.967	20	233	5718	5950	TTAGAATGCAGGACAAGGGG	60.066	20	CTATGCAGCCTCCCAATCAT	60.059	20	223	5718	5940	CAGGACAAGGGGAACTTTTG	59.563	20	GGTCATGGTCACTGTCATGC	59.97	20	239	5726	5964
F01_transcript_169	(CAG)6caaattcagctgcagctgcagcaacaccatcaccagcagatgcagcaacaattccagcaacaacaacagcatcagcagcat(CAG)6caactccagcatcagcagcatcagcagcaacaacagcagcagcagcaacaacaacagcagcaccagaatatgttacagcttcagaaa(CAG)5	interrupted	Cellular Component: membrane (GO:0016020);;	219	3976	4194	UTR	ATCTGCACCAACCATGTCC	59.334	19	GGGCGAGAGTTCAGATGATT	59.243	20	279	3944	4222	CATCTGCACCAACCATGTCC	62.397	20	GGGCGAGAGTTCAGATGATT	59.243	20	280	3943	4222	ATCTGCACCAACCATGTCC	59.334	19	GGGGCGAGAGTTCAGATGAT	61.542	20	280	3944	4223
F01_transcript_169	(CGA)5	perfect	Cellular Component: membrane (GO:0016020);;	15	489	503	UTR	ACGACACATCCGACGACAG	60.766	19	TGGTGGTGGTGGTTGTTGTA	60.734	20	205	463	667	ACGACACATCCGACGACAG	60.766	19	GGTGGTGGTGGTTGTTGTAA	59.161	20	204	463	666	ACGACACATCCGACGACAG	60.766	19	TGGTGGTGGTTGTTGTAACC	59.161	20	202	463	664
F01_transcript_169	(GCA)6	perfect	Cellular Component: membrane (GO:0016020);;	18	4989	5006	UTR	CTGGTGGTAAGCAGCAGTCA	60.049	20	GGAACCAAGAGAGAGCATCG	59.95	20	236	4813	5048	CCATGGCCACTTCTTCATCT	60.073	20	GGAACCAAGAGAGAGCATCG	59.95	20	169	4880	5048	ATCGATCCTTGGTCAGCAAC	60.081	20	GGAACCAAGAGAGAGCATCG	59.95	20	271	4778	5048
F01_transcript_169	(GCA)7	perfect	Cellular Component: membrane (GO:0016020);;	21	2001	2021	UTR	CAATCTGGAGGACGAGAAGG	59.797	20	GGTGAAGCAGCAGGTAGAGG	60.012	20	219	1859	2077	CGTAGAGGCCTGGAAATCAA	60.206	20	GGTGAAGCAGCAGGTAGAGG	60.012	20	236	1842	2077	AGCATGCTCCAAAGAAGCTC	59.723	20	GGTGAAGCAGCAGGTAGAGG	60.012	20	178	1900	2077
F01_transcript_169	(GCC)5	perfect	Cellular Component: membrane (GO:0016020);;	15	2350	2364	UTR	GCGCTGCACTACACATTGTT	59.942	20	CCCATGTTGAATGGTCCTCT	59.779	20	162	2249	2410	ATGGACATCAAGCCAGGAAC	59.934	20	CCCATGTTGAATGGTCCTCT	59.779	20	233	2178	2410	AAGCGCTGCACTACACATTG	60.081	20	CCCATGTTGAATGGTCCTCT	59.779	20	164	2247	2410
F01_transcript_169	(GCG)6	perfect	Cellular Component: membrane (GO:0016020);;	18	629	646	UTR	ACGACACATCCGACGACAG	60.766	19	TGGTGGTGGTGGTTGTTGTA	60.734	20	205	463	667	ACGACACATCCGACGACAG	60.766	19	GGTGGTGGTGGTTGTTGTAA	59.161	20	204	463	666	ACGACACATCCGACGACAG	60.766	19	TGGTGGTGGTTGTTGTAACC	59.161	20	202	463	664
F01_transcript_169	(GCG)6	perfect	Cellular Component: membrane (GO:0016020);;	18	827	844	UTR	CAAGAGGTCTTCGCACGAGT	60.589	20	CGCCAAGTGTTTTCAGCTTT	60.42	20	161	785	945	CAAGAGGTCTTCGCACGAGT	60.589	20	GCGACTTGGAAATCTTTGCT	59.457	20	272	785	1056	GCGCTCAGCTTCTACCAAGA	60.817	20	CGCCAAGTGTTTTCAGCTTT	60.42	20	176	770	945
F01_transcript_171	(AG)9	perfect	--	18	4018	4035	UTR	AGGGTTACGTGGCCTTTCTT	59.998	20	GAGATCCGAGAGGGAGCAC	59.894	19	274	3803	4076	AAGGGTTACGTGGCCTTTCT	59.998	20	GAGATCCGAGAGGGAGCAC	59.894	19	275	3802	4076	ACGTGGCCTTTCTTCTCTGA	59.989	20	GAGATCCGAGAGGGAGCAC	59.894	19	268	3809	4076
F01_transcript_174	(CGC)7	perfect	Molecular Function: DNA binding (GO:0003677);; Molecular Function: ATP binding (GO:0005524);; Cellular Component: nucleus (GO:0005634);; Biological Process: chromatin remodeling (GO:0006338);; Molecular Function: ATP-dependent helicase activity (GO:0008026);; Cellular Component: plasmodesma (GO:0009506);;	21	82	102	UTR	TTACCCCCGTCTCGTGATAG	59.948	20	ATTCAAAAGTGGGAACACGG	59.83	20	217	40	256	CTTACCCCCGTCTCGTGATA	59.948	20	ATTCAAAAGTGGGAACACGG	59.83	20	218	39	256	TTACCCCCGTCTCGTGATAG	59.948	20	AACACCCGTGCGATTTATTC	59.829	20	233	40	272
F01_transcript_174	(GAA)5gatgatgagcttgagctctcg(GAT)5	interrupted	Molecular Function: DNA binding (GO:0003677);; Molecular Function: ATP binding (GO:0005524);; Cellular Component: nucleus (GO:0005634);; Biological Process: chromatin remodeling (GO:0006338);; Molecular Function: ATP-dependent helicase activity (GO:0008026);; Cellular Component: plasmodesma (GO:0009506);;	51	1255	1305	UTR	GACGATGACGCAGATGAAGA	59.95	20	TCGTTTCGATTGCCTCCTAC	60.214	20	189	1146	1334	GACGATGACGCAGATGAAGA	59.95	20	GTCGTTTCGATTGCCTCCTA	60.214	20	190	1146	1335	GACGATGACGCAGATGAAGA	59.95	20	TCCGACCTTAAGTCGTTTCG	60.241	20	201	1146	1346
F01_transcript_181	(AT)7	perfect	--	14	60	73	UTR	CTAGCTGCCTAGCTGCACCA	61.789	20	CGGTGGACTCTCAACCTCTC	59.835	20	158	33	190	TAGCTGCCTAGCTGCACCA	60.86	19	CGGTGGACTCTCAACCTCTC	59.835	20	157	34	190	GCTAGCTGCCTAGCTGCAC	59.094	19	CGGTGGACTCTCAACCTCTC	59.835	20	159	32	190
F01_transcript_183	(GCG)6	perfect	Cellular Component: 1,3-beta-D-glucan synthase complex (GO:0000148);; Molecular Function: 1,3-beta-D-glucan synthase activity (GO:0003843);; Biological Process: (1->3)-beta-D-glucan biosynthetic process (GO:0006075);; Cellular Component: integral component of membrane (GO:0016021);;	18	347	364	UTR	AGCTGCGTGACACAGATGAG	60.211	20	TGGATCGGGATGATGTTGTA	59.732	20	116	292	407	AGCTGCGTGACACAGATGAG	60.211	20	ATGATGTTGTACGACGCCTG	59.596	20	107	292	398	AGCTGCGTGACACAGATGAG	60.211	20	ATGTTGTACGACGCCTGGAT	60.406	20	104	292	395
F01_transcript_191	(AG)9	perfect	--	18	4018	4035	UTR	AGGGTTACGTGGCCTTTCTT	59.998	20	GAGATCCGAGAGGGAGCAC	59.894	19	274	3803	4076	AAGGGTTACGTGGCCTTTCT	59.998	20	GAGATCCGAGAGGGAGCAC	59.894	19	275	3802	4076	ACGTGGCCTTTCTTCTCTGA	59.989	20	GAGATCCGAGAGGGAGCAC	59.894	19	268	3809	4076
F01_transcript_199	(A)11	perfect	--	11	4188	4198	UTR	TTTAATCAATCTGCCGACCG	60.961	20	CGTGGGATGGAATTTCAGTT	59.79	20	226	4056	4281	TTTGCTTTCGCATGGATATG	59.662	20	TGGGATGGAATTTCAGTTGC	60.843	20	279	4001	4279	CCCTGACATTTGCCATCTCT	60.073	20	TGACTACAAGGCCAGCAATTC	60.264	21	280	4028	4307
F01_transcript_208	(CGC)5	perfect	--	15	151	165	UTR	GTCTAGGGTTTAATCCGCCC	59.799	20	CACTGGGTAAGAGAGGAGCG	60.005	20	230	66	295	AAACTCCCGACTCCAAAACC	60.34	20	CACTGGGTAAGAGAGGAGCG	60.005	20	264	32	295	GTCTAGGGTTTAATCCGCCC	59.799	20	TTGGCACTGGGTAAGAGAGG	60.246	20	234	66	299
F01_transcript_219	(TTG)5	perfect	--	15	1546	1560	UTR	AGCTTGCTATCCATGTGCCT	59.866	20	GAGTATCCTCTGCTGGTCGG	59.827	20	252	1451	1702	CCCCAACTTGTTTGGGACTA	59.824	20	GAGTATCCTCTGCTGGTCGG	59.827	20	184	1519	1702	CTTGCTATCCATGTGCCTGA	59.823	20	GAGTATCCTCTGCTGGTCGG	59.827	20	250	1453	1702
F01_transcript_227	(CGC)6tgcctcctcatctgcgtgacacagatgagccacctgcgcaaccgccgcgctaccgccgccgcc(GCG)5	interrupted	Cellular Component: 1,3-beta-D-glucan synthase complex (GO:0000148);; Molecular Function: 1,3-beta-D-glucan synthase activity (GO:0003843);; Biological Process: (1->3)-beta-D-glucan biosynthetic process (GO:0006075);; Cellular Component: integral component of membrane (GO:0016021);;	96	91	186	UTR	GAAGCAAAGCAAAGCAAACC	60.003	20	TGGATCGGGATGATGTTGTA	59.732	20	215	15	229	GAAGCAAAGCAAAGCAAACC	60.003	20	ATGATGTTGTACGACGCCTG	59.596	20	206	15	220	GAAGCAAAGCAAAGCAAACC	60.003	20	ATGTTGTACGACGCCTGGAT	60.406	20	203	15	217
F01_transcript_236	(A)10	perfect	Molecular Function: structural constituent of ribosome (GO:0003735);; Cellular Component: mitochondrion (GO:0005739);; Biological Process: translation (GO:0006412);; Cellular Component: chloroplast (GO:0009507);; Cellular Component: small ribosomal subunit (GO:0015935);; Molecular Function: rRNA binding (GO:0019843);;	10	2967	2976	UTR	CGAGCTCGAGGACGTAGTTT	59.639	20	GGAATGGTGTTTTTGGGTTG	60.066	20	203	2849	3051	CGAGCTCGAGGACGTAGTTT	59.639	20	CGAACCAAAAGGAATGGTGT	59.83	20	213	2849	3061	CGAGCTCGAGGACGTAGTTT	59.639	20	TTGTGCGAACCAAAAGGAAT	60.481	20	218	2849	3066
F01_transcript_236	(A)14	perfect	Molecular Function: structural constituent of ribosome (GO:0003735);; Cellular Component: mitochondrion (GO:0005739);; Biological Process: translation (GO:0006412);; Cellular Component: chloroplast (GO:0009507);; Cellular Component: small ribosomal subunit (GO:0015935);; Molecular Function: rRNA binding (GO:0019843);;	14	2428	2441	UTR	CGGGCATCTAGCATTCTACC	59.691	20	TCCCCGCCTACCTTTACTTT	59.96	20	252	2219	2470	CGGGCATCTAGCATTCTACC	59.691	20	TTCCCCGCCTACCTTTACTT	59.96	20	253	2219	2471	CGGCATTTCACGAGTTATGA	59.688	20	TCCCCGCCTACCTTTACTTT	59.96	20	126	2345	2470
F01_transcript_239	(ATAC)5	perfect	Molecular Function: binding (GO:0005488);; Biological Process: ion transport (GO:0006811);; Cellular Component: membrane (GO:0016020);;	20	756	775	UTR	GCATGCTGAAATGCTGAAAA	59.96	20	AACCGTTACGGCTATCATGG	59.845	20	253	664	916	TTGGCTGTAGTTTGACGCAG	60.05	20	AACCGTTACGGCTATCATGG	59.845	20	184	733	916	TTGGCTGTAGTTTGACGCAG	60.05	20	ACTTGCCAAGGAACTCGATG	60.255	20	221	733	953
F01_transcript_239	(TGC)5	perfect	Molecular Function: binding (GO:0005488);; Biological Process: ion transport (GO:0006811);; Cellular Component: membrane (GO:0016020);;	15	1086	1100	UTR	GTTCCAGACCGTCCATTGTT	59.827	20	AAGGGATTGGCAGGAGAAAT	59.903	20	138	1052	1189	GTTCCAGACCGTCCATTGTT	59.827	20	ATCCGTATGCGGTCATTGAT	60.185	20	100	1052	1151	ATGGCCATGATAGCCGTAAC	59.813	20	ATCCGTATGCGGTCATTGAT	60.185	20	259	893	1151
F01_transcript_241	(GCC)5	perfect	--	15	40	54	UTR	CTGAAGCGAAAAGCTCCGAT	61.892	20	AACGGTTTTGGGAGGAAATC	60.166	20	149	5	153	TGAAGCGAAAAGCTCCGAT	61.007	19	AACGGTTTTGGGAGGAAATC	60.166	20	148	6	153	AAAAGCTCCGATCCCACC	60.011	18	AACGGTTTTGGGAGGAAATC	60.166	20	141	13	153
F01_transcript_242	(CA)6	perfect	Molecular Function: DNA binding (GO:0003677);; Cellular Component: nucleus (GO:0005634);; Biological Process: regulation of transcription, DNA-templated (GO:0006355);; Molecular Function: lipid binding (GO:0008289);;	12	1408	1419	UTR	TTAATCAGGCTCCAATTGCC	60.038	20	TGAAAGCAAAGCAAAGCAGA	59.872	20	234	1340	1573	TTAATCAGGCTCCAATTGCC	60.038	20	TCTGAAAGCAAAGCAAAGCA	59.872	20	236	1340	1575	TTAATCAGGCTCCAATTGCC	60.038	20	GCTGTTCCAAAGAGCAAAGC	60.14	20	205	1340	1544
F01_transcript_242	(GGC)5	perfect	Molecular Function: DNA binding (GO:0003677);; Cellular Component: nucleus (GO:0005634);; Biological Process: regulation of transcription, DNA-templated (GO:0006355);; Molecular Function: lipid binding (GO:0008289);;	15	3013	3027	UTR	TAGGTAGGTAGGCAGGCACG	60.284	20	GCTTGGGGCACTCGTAGTAG	59.898	20	172	2935	3106	TGTACGTAGCCAGGTTGGTG	59.634	20	GCTTGGGGCACTCGTAGTAG	59.898	20	144	2963	3106	CCTCACTCCACTCCACTGCT	60.458	20	GCTTGGGGCACTCGTAGTAG	59.898	20	235	2872	3106
F01_transcript_258	(C)13	perfect	--	13	74	86	UTR	CAAAACAGGTCGACGAGTGA	59.873	20	TGGAGTGGTTAGATCCGAGG	60.065	20	103	39	141	AAACAGGTCGACGAGTGAGG	60.298	20	TGGAGTGGTTAGATCCGAGG	60.065	20	101	41	141	CAAAACAGGTCGACGAGTGA	59.873	20	GAGTGGGGAGGAAATGGAGT	60.314	20	117	39	155
F01_transcript_269	(A)11	perfect	Molecular Function: protein serine/threonine kinase activity (GO:0004674);; Molecular Function: protein serine/threonine/tyrosine kinase activity (GO:0004712);; Molecular Function: ATP binding (GO:0005524);; Biological Process: mitotic cell cycle checkpoint (GO:0007093);; Biological Process: protein autophosphorylation (GO:0046777);; Biological Process: chromosome separation (GO:0051304);;	11	5055	5065	UTR	AGCAAATCTGCAATGATGCTA	58.547	21	TGCTTCGACAAAGCTCATCT	58.751	20	213	4979	5191	GCAAATCTGCAATGATGCTA	57.474	20	TGCTTCGACAAAGCTCATCT	58.751	20	212	4980	5191	AGCAAATCTGCAATGATGCTA	58.547	21	AATGCTTCGACAAAGCTCATC	59.471	21	215	4979	5193
F01_transcript_278	(CGC)7	perfect	--	21	83	103	UTR	TTACCCCCGTCTCGTGATAG	59.948	20	CCTTCGTCATCAGCCTTCTC	59.95	20	235	41	275	CTTACCCCCGTCTCGTGATA	59.948	20	CCTTCGTCATCAGCCTTCTC	59.95	20	236	40	275	CCCCCGTCTCGTGATAGATA	59.91	20	CCTTCGTCATCAGCCTTCTC	59.95	20	232	44	275
F01_transcript_278	(GAA)5gatgatgagcttgagctctcg(GAT)5	interrupted	--	51	950	1000	UTR	GACGATGACGCAGATGAAGA	59.95	20	TCGTTTCGATTGCCTCCTAC	60.214	20	189	841	1029	GACGATGACGCAGATGAAGA	59.95	20	GTCGTTTCGATTGCCTCCTA	60.214	20	190	841	1030	GACGATGACGCAGATGAAGA	59.95	20	TCCGACCTTAAGTCGTTTCG	60.241	20	201	841	1041
F01_transcript_282	(TTG)9	perfect	--	27	4761	4787	UTR	CCCCAACTTGTTTGGGACTA	59.824	20	GAAATGGTGCCTTCCAGAAA	60.051	20	226	4734	4959	CCCCAACTTGTTTGGGACTA	59.824	20	ATGGTGCCTTCCAGAAATTG	59.933	20	223	4734	4956	TCACCTCTAGCCTACCCCAA	59.688	20	GAAATGGTGCCTTCCAGAAA	60.051	20	240	4720	4959
F01_transcript_295	(GCA)5	perfect	--	15	4949	4963	UTR	CTGGTGGTAAGCAGCAGTCA	60.049	20	GGAACCAAGAGAGAGCATCG	59.95	20	233	4773	5005	ATCGATCCTTGGTCAGCAAC	60.081	20	GGAACCAAGAGAGAGCATCG	59.95	20	268	4738	5005	GGTGGTAAGCAGCAGTCACA	59.905	20	GGAACCAAGAGAGAGCATCG	59.95	20	231	4775	5005
F01_transcript_295	(GCC)6	perfect	--	18	2325	2342	UTR	TGCTGGATTACTGCATCCTG	59.823	20	CCCATGTTGAATGGTCCTCT	59.779	20	207	2182	2388	CTGGACTATCAGCTCCTGGG	59.82	20	CCCATGTTGAATGGTCCTCT	59.779	20	262	2127	2388	TATCAGCTCCTGGGCTTCAT	59.797	20	CCCATGTTGAATGGTCCTCT	59.779	20	256	2133	2388
F01_transcript_295	(GCG)6	perfect	--	18	616	633	UTR	CACCACCACAGCAGTAGCAG	60.523	20	TGCGAAGACCTCTTGGTAGAA	60.001	21	194	593	786	CACCACCACAGCAGTAGCAG	60.523	20	GATCTGCGAGCCGTCTACA	60.112	19	255	593	847	CACCACCACAGCAGTAGCAG	60.523	20	TGCGAAGACCTCTTGGTAGA	58.596	20	194	593	786
F01_transcript_295	(TC)6	perfect	--	12	5572	5583	UTR	CTGGCAATCTGTCGAGTGAA	59.984	20	AGACCAGAGCAGAGCAGAGC	60.041	20	205	5426	5630	ACGGCTGATGGGAGTGATAC	59.957	20	AGACCAGAGCAGAGCAGAGC	60.041	20	177	5454	5630	ATGTTGGAAAGCTGGAGGTG	60.111	20	AGACCAGAGCAGAGCAGAGC	60.041	20	133	5498	5630
F01_transcript_306	(T)11	perfect	--	11	5544	5554	UTR	AAGCGTCTGACGACATTGTG	59.905	20	GCCATCACCAGAGACCAAAT	59.934	20	226	5402	5627	CTCAGGAACAGCAACAGCAA	60.175	20	GCCATCACCAGAGACCAAAT	59.934	20	251	5377	5627	ATCATTTTGTTTTGCCGGTC	59.807	20	GCCATCACCAGAGACCAAAT	59.934	20	145	5483	5627
F01_transcript_319	(GTC)6	perfect	Cellular Component: nuclear chromosome (GO:0000228);; Cellular Component: integral component of membrane (GO:0016021);; Biological Process: centromeric sister chromatid cohesion (GO:0070601);;	18	5205	5222	UTR	TTCGAGACCTTGGTCCTGTC	60.238	20	ACAAACGACGAAAAACAGGG	60.008	20	251	5002	5252	TCACAGCACCATCAACAACA	59.705	20	ATGGATGGAGCACAACAACA	59.967	20	197	5167	5363	TCACAGCACCATCAACAACA	59.705	20	CATGGATGGAGCACAACAAC	59.967	20	198	5167	5364
F01_transcript_321	(TC)10	perfect	Molecular Function: DNA binding (GO:0003677);; Molecular Function: RNA binding (GO:0003723);; Molecular Function: RNA-directed DNA polymerase activity (GO:0003964);; Molecular Function: aspartic-type endopeptidase activity (GO:0004190);; Biological Process: RNA-dependent DNA biosynthetic process (GO:0006278);; Biological Process: DNA recombination (GO:0006310);; Biological Process: proteolysis (G…	20	71	90	UTR	TCTGTTCTTCCCCTTTCTCAA	58.895	21	CCGATCTCCCGAATCTGATA	59.991	20	155	44	198	CTCTGTTCTTCCCCTTTCTCAA	59.858	22	CCGATCTCCCGAATCTGATA	59.991	20	156	43	198	TCTGTTCTTCCCCTTTCTCAAG	59.858	22	CCGATCTCCCGAATCTGATA	59.991	20	155	44	198
F01_transcript_333	(GA)9	perfect	Molecular Function: nucleotide binding (GO:0000166);; Biological Process: primary metabolic process (GO:0044238);; Biological Process: organic substance metabolic process (GO:0071704);;	18	119	136	UTR	GACCGACCTACCTAGCAAGTG	58.876	21	AGCAGCTTTGCAATAGAGGG	59.615	20	225	0	224	GACCGACCTACCTAGCAAGTG	58.876	21	CGAGCTTCTTCAGCTCGTTC	60.419	20	278	0	277	GACCGACCTACCTAGCAAGTG	58.876	21	TCGAGCTTCTTCAGCTCGTT	60.419	20	279	0	278
F01_transcript_344	(CT)9	perfect	Biological Process: DNA metabolic process (GO:0006259);; Biological Process: developmental process (GO:0032502);;	18	151	168	UTR	GCGGACAGAACGTAGTGGAT	60.142	20	CCAGAGAAAACGGAGCAAAG	59.986	20	240	114	353	GCGGACAGAACGTAGTGGAT	60.142	20	CTCGCCTAAACAGAACCGTC	59.875	20	193	114	306	GCGGACAGAACGTAGTGGAT	60.142	20	ACCAGAGAAAACGGAGCAAA	59.853	20	241	114	354
F01_transcript_344	(GT)8	perfect	Biological Process: DNA metabolic process (GO:0006259);; Biological Process: developmental process (GO:0032502);;	16	5452	5467	UTR	GCAGCTCCATCTTCTTCCTG	60.096	20	GTACTTGGCGCCACAAAAAT	60.003	20	271	5281	5551	TTCCTCTCCCTCATCTGGTG	60.191	20	GTACTTGGCGCCACAAAAAT	60.003	20	151	5401	5551	TTGAGATCAACAGGTTGCCA	60.24	20	GTACTTGGCGCCACAAAAAT	60.003	20	198	5354	5551
F01_transcript_351	(TC)10	perfect	--	20	4831	4850	UTR	TCACATGGAGTGGTTCCAGA	60.088	20	TGGATTGCAAGGCAACATAA	60.073	20	231	4777	5007	TCACATGGAGTGGTTCCAGA	60.088	20	TTGGATTGCAAGGCAACATA	60.073	20	232	4777	5008	TCACATGGAGTGGTTCCAGA	60.088	20	TGCAAGGCAACATAAGATGG	59.688	20	226	4777	5002
F01_transcript_351	(TG)7	perfect	--	14	662	675	UTR	CTTTGCTGTTGCGTGTCTGT	60.096	20	CAGTTTGCCTCGATTGGTTT	60.11	20	191	598	788	CTTTGCTGTTGCGTGTCTGT	60.096	20	CCAACGCACCAAAGAAGAAT	60.11	20	272	598	869	TTCTTCCCAATCGTTTGCTC	60.192	20	TCCAAGAGAGAGGCAAGGAA	60.065	20	162	541	702
F01_transcript_355	(CAG)6	perfect	Cellular Component: plastid (GO:0009536);; Molecular Function: metal ion binding (GO:0046872);;	18	436	453	UTR	GGGTTTGATGATTCGCACTT	59.939	20	TTCTTCTTCACTGGCTTGGG	60.366	20	197	375	571	GGGTTTGATGATTCGCACTT	59.939	20	GCCTCCCTCTCTTCCTCTTC	59.516	20	136	375	510	GGGTTTGATGATTCGCACTT	59.939	20	CCCTCTCTTCCTCTTCACCA	59.375	20	132	375	506
F01_transcript_371	(CGC)5	perfect	--	15	136	150	UTR	CTTCCTCGTCCCCAACAGT	60.096	19	GGTGTTAGCGTCAGCCATTT	60.14	20	141	96	236	CTTCCTCGTCCCCAACAGT	60.096	19	GTCAGCCATTTAGGCTCTGG	59.836	20	132	96	227	CTTCCTCGTCCCCAACAGT	60.096	19	TTAGCGTCAGCCATTTAGGC	60.364	20	137	96	232
F01_transcript_371	(CGC)5	perfect	--	15	288	302	UTR	AGATATCGTCTTTGCCACCG	60.096	20	TAGCGTCAGCCATTTAGCCT	60.003	20	235	154	388	AGCCTAAATGGCTGACGCTA	60.003	20	ATAAGTTCGCTTGCCCTTGA	59.845	20	230	212	441	AGATATCGTCTTTGCCACCG	60.096	20	TGAACTTCACCGTGTTAGCG	59.904	20	250	154	403
F01_transcript_371	(G)11	perfect	--	11	3525	3535	UTR	CTTCTTGGATGCCAAGGTGT	60.111	20	ACTTGTCAGCAAGCAGCTCA	59.929	20	279	3405	3683	TGGATGCCAAGGTGTCCTAT	60.34	20	ACTTGTCAGCAAGCAGCTCA	59.929	20	274	3410	3683	GGATGCCAAGGTGTCCTATG	60.34	20	ACTTGTCAGCAAGCAGCTCA	59.929	20	273	3411	3683
F01_transcript_371	(TTG)8	perfect	--	24	4976	4999	UTR	GACATGGGAGGAGTCCGTAA	59.927	20	ATACCCATTGACCTGCTTCG	59.955	20	229	4801	5029	AGCTTGCTATCCATGTGCCT	59.866	20	ATACCCATTGACCTGCTTCG	59.955	20	149	4881	5029	CTTGCTATCCATGTGCCTGA	59.823	20	ATACCCATTGACCTGCTTCG	59.955	20	147	4883	5029
F01_transcript_372	(GGC)6	perfect	Molecular Function: motor activity (GO:0003774);; Molecular Function: actin binding (GO:0003779);; Molecular Function: ATP binding (GO:0005524);; Cellular Component: integral component of membrane (GO:0016021);; Cellular Component: myosin complex (GO:0016459);;	18	169	186	UTR	GAGGAGAACAGAAAGCGTGC	60.142	20	GAATCTCTCCTGGCTCCGAC	61.284	20	225	0	224	GAGGAGAACAGAAAGCGTGC	60.142	20	GAATCTCTCCTGGCTCCGA	60.445	19	225	0	224	GAGGAGAACAGAAAGCGTGC	60.142	20	AATCTCTCCTGGCTCCGAC	59.349	19	224	0	223
F01_transcript_382	(T)16	perfect	--	16	5366	5381	UTR	CTAGGGTTGGGATGGGATTT	60.011	20	TGCTTCTTTTTCTCCCAACG	60.357	20	172	5251	5422	GTGCCTTCTTTGGTGGGTTA	59.971	20	TGCTTCTTTTTCTCCCAACG	60.357	20	227	5196	5422	TGCCTTCTTTGGTGGGTTAC	59.971	20	TGCTTCTTTTTCTCCCAACG	60.357	20	226	5197	5422
F01_transcript_384	(GCA)5	perfect	--	15	1528	1542	UTR	TCATCATCCAGCCATTCTCA	60.161	20	AAAGGCTCAGCAGCGAATAA	60.117	20	231	1351	1581	GTGGAGATTCCGAGAGCAAC	59.81	20	AAAGGCTCAGCAGCGAATAA	60.117	20	123	1459	1581	TCATCATCCAGCCATTCTCA	60.161	20	CAGCAGCGAATAATGATGGA	59.792	20	224	1351	1574
F01_transcript_385	(T)12	perfect	Molecular Function: N-acetyltransferase activity (GO:0008080);; Molecular Function: zinc ion binding (GO:0008270);; Molecular Function: ligase activity (GO:0016874);;	12	5322	5333	UTR	ACCCAAGTAGCCAGGCCTAT	59.983	20	GAACAAAAAGAGCGACCCAG	59.853	20	165	5224	5388	ACCCAAGTAGCCAGGCCTAT	59.983	20	AGAACAAAAAGAGCGACCCA	59.853	20	166	5224	5389	GGCCTATGTCTCACTGCCAT	60.104	20	GAACAAAAAGAGCGACCCAG	59.853	20	152	5237	5388
F01_transcript_391	(T)15	perfect	Molecular Function: iron ion binding (GO:0005506);; Cellular Component: chloroplast (GO:0009507);; Biological Process: response to wounding (GO:0009611);; Molecular Function: linoleate 13S-lipoxygenase activity (GO:0016165);; Molecular Function: phytoene dehydrogenase activity (GO:0016166);; Biological Process: electron transport chain (GO:0022900);; Biological Process: oxylipin biosynthetic proc…	15	740	754	UTR	GCCGAAAAAGACGTAGCATC	59.851	20	CACTTTGCTAAGAGACGGGG	59.869	20	144	673	816	ATGCCGAAAAAGACGTAGCA	60.772	20	CACTTTGCTAAGAGACGGGG	59.869	20	146	671	816	TGCCGAAAAAGACGTAGCAT	60.772	20	CACTTTGCTAAGAGACGGGG	59.869	20	145	672	816
F01_transcript_394	(CAG)5	perfect	Cellular Component: Golgi membrane (GO:0000139);; Biological Process: COPII vesicle coating (GO:0048208);;	15	1221	1235	UTR	AGGGCAGTGGTATCAAGTGG	59.989	20	GAAGAGCATGTTTGGTGGGT	59.973	20	244	1132	1375	AGGGCAGTGGTATCAAGTGG	59.989	20	AGAAGAGCATGTTTGGTGGG	60.111	20	245	1132	1376	AGGGCAGTGGTATCAAGTGG	59.989	20	CAACCCTGCCTGTGAAGAGT	60.298	20	148	1132	1279
F01_transcript_394	(CCT)7	perfect	Cellular Component: Golgi membrane (GO:0000139);; Biological Process: COPII vesicle coating (GO:0048208);;	21	103	123	UTR	CTCCACCAGAGAAGGTCTCG	59.978	20	GAGCTTGTCGAAGAAGTCGG	60.134	20	181	46	226	CTCCACCAGAGAAGGTCTCG	59.978	20	GGGAGAGAGCTAGGGTTTGG	60.204	20	121	46	166	TCCAACTCCACCAGAGAAGG	60.229	20	GGGAGAGAGCTAGGGTTTGG	60.204	20	126	41	166
F01_transcript_394	(CGA)5	perfect	Cellular Component: Golgi membrane (GO:0000139);; Biological Process: COPII vesicle coating (GO:0048208);;	15	230	244	UTR	CTCCACCAGAGAAGGTCTCG	59.978	20	GAGGGCACCTGGCCTTTT	62.498	18	267	46	312	CCAAACCCTAGCTCTCTCCC	60.204	20	GAGGGCACCTGGCCTTTT	62.498	18	166	147	312	CCAAAATCCAACTCCACCAG	60.345	20	GAGGGCACCTGGCCTTTT	62.498	18	278	35	312
F01_transcript_395	(GAT)5	perfect	--	15	2224	2238	UTR	CAACAGGTTGTCCAAAGGCT	60.149	20	TCTTCTTGGCTGCTGTTCCT	60.134	20	204	2137	2340	TGTCCAAAGGCTACCACACA	60.152	20	TCTTCTTGGCTGCTGTTCCT	60.134	20	196	2145	2340	TGTCCAAAGGCTACCACACA	60.152	20	GTAGCGAAGCCTTGAACTGC	60.162	20	164	2145	2308
F01_transcript_409	(GGC)6	perfect	Molecular Function: motor activity (GO:0003774);; Molecular Function: actin binding (GO:0003779);; Molecular Function: ATP binding (GO:0005524);; Cellular Component: integral component of membrane (GO:0016021);; Cellular Component: myosin complex (GO:0016459);;	18	195	212	UTR	GAGAGAGGGAGATTCGGAGG	60.292	20	AGTCGCTGACTCCTCCCC	60.359	18	254	74	327	GGAGATAAAAGCCTAGCGCC	60.32	20	GCAGTCGCTGACTCCTCC	59.645	18	163	167	329	GCGGGAGATAAAAGCCTAGC	60.32	20	GCAGTCGCTGACTCCTCC	59.645	18	166	164	329
F01_transcript_409	(T)14	perfect	Molecular Function: motor activity (GO:0003774);; Molecular Function: actin binding (GO:0003779);; Molecular Function: ATP binding (GO:0005524);; Cellular Component: integral component of membrane (GO:0016021);; Cellular Component: myosin complex (GO:0016459);;	14	5375	5388	UTR	CTAGGGTTGGGATGGGATTT	60.011	20	ACTTTTTCTCCCAACGACCC	60.34	20	159	5261	5419	GGGGGTTACGTTTTCTCTCC	59.805	20	ACTTTTTCTCCCAACGACCC	60.34	20	199	5221	5419	ATGGGATTTCCTCCCTTGAT	59.588	20	ACTTTTTCTCCCAACGACCC	60.34	20	148	5272	5419
F01_transcript_419	(CAG)5	perfect	--	15	2709	2723	UTR	ACCTCAACCTCAGCCACAAC	60.159	20	AAGCTGTTGGTTGGGATGTC	59.973	20	184	2659	2842	CAGCCACCTCCATCTCATTT	60.073	20	CAGCTGCTGCTGTTGTTGTT	60.245	20	219	2528	2746	AGCCACCTCCATCTCATTTG	60.073	20	CAGCTGCTGCTGTTGTTGTT	60.245	20	218	2529	2746
F01_transcript_420	(CAG)5aagcaccccccaccacagcagct(GCA)5	interrupted	--	53	44	96	UTR	CCACCAGCTCTAAAACAGCC	59.875	20	TCACTTGGGATGGAACATGA	59.893	20	268	10	277	CCACCAGCTCTAAAACAGCC	59.875	20	TGATTAGGGCCAAGAGCATC	60.177	20	230	10	239	CCACCAGCTCTAAAACAGCC	59.875	20	GTTGATTAGGGCCAAGAGCA	60.214	20	232	10	241
F01_transcript_421	(CAG)5	perfect	--	15	2645	2659	UTR	ACCTCAACCTCAGCCACAAC	60.159	20	AAGCTGTTGGTTGGGATGTC	59.973	20	184	2595	2778	CAGCCACCTCCATCTCATTT	60.073	20	CAGCTGCTGCTGTTGTTGTT	60.245	20	219	2464	2682	AGCCACCTCCATCTCATTTG	60.073	20	CAGCTGCTGCTGTTGTTGTT	60.245	20	218	2465	2682
F01_transcript_422	(CT)12	perfect	--	24	532	555	UTR	CCCAAAACTGCTGTTGTCCT	60.149	20	AGGGTCACATGCAACAGTACC	59.906	21	177	446	622	TGCTGAAGCTCTGCTCTGAA	60.16	20	AGGGTCACATGCAACAGTACC	59.906	21	124	499	622	CCCAAAACTGCTGTTGTCCT	60.149	20	GGGTCACATGCAACAGTACC	58.857	20	176	446	621
F01_transcript_422	(CT)9	perfect	--	18	5373	5390	UTR	TGCTCTCTTCACCCCAAAAC	60.232	20	GGTCACATGCAACAGTACCAA	59.48	21	170	5286	5455	TCTGCTGAAGCTCTGCTCTG	59.751	20	GGTCACATGCAACAGTACCAA	59.48	21	107	5349	5455	CTGCTGAAGCTCTGCTCTGA	59.751	20	GGTCACATGCAACAGTACCAA	59.48	21	106	5350	5455
F01_transcript_422	(CTG)5	perfect	--	15	5133	5147	UTR	CTACTCCCTCTAGCCGGCAC	61.294	20	AACAACAGCAGAGTTTGGGG	60.149	20	141	5053	5193	CTACTCCCTCTAGCCGGCAC	61.294	20	AGGACAGCAACAGTTTTGGG	60.149	20	265	5053	5317	CTACTCCCTCTAGCCGGCAC	61.294	20	AGCAGCAGTAGGAACGAGGA	60.156	20	165	5053	5217
F01_transcript_426	(A)10	perfect	Molecular Function: magnesium ion binding (GO:0000287);; Molecular Function: electron carrier activity (GO:0009055);; Cellular Component: photosystem I (GO:0009522);; Cellular Component: chloroplast thylakoid membrane (GO:0009535);; Biological Process: photosynthesis (GO:0015979);; Cellular Component: integral component of membrane (GO:0016021);; Molecular Function: chlorophyll binding (GO:001616…	10	52	61	UTR	AACACTTGCCTCGGATTGAC	60.119	20	CCCGCCAACTGTCTTTTTAG	59.741	20	169	1	169	AACACTTGCCTCGGATTGAC	60.119	20	TACAAAGAGACCCGCCAACT	59.734	20	179	1	179	AACACTTGCCTCGGATTGAC	60.119	20	ACCCGCCAACTGTCTTTTTA	59.609	20	170	1	170
F01_transcript_428	(A)18	perfect	--	18	4592	4609	UTR	TCTGGCTCGGTTATTCCATC	60.036	20	TGTGGAGAGATGGCTGAGTG	59.98	20	205	4525	4729	TCTGGCTCGGTTATTCCATC	60.036	20	TAGGCTGTGGAGAGATGGCT	59.973	20	210	4525	4734	CGGTTATTCCATCTAGCCGA	60.053	20	TGTGGAGAGATGGCTGAGTG	59.98	20	198	4532	4729
F01_transcript_428	(T)15	perfect	--	15	882	896	UTR	AGTGGATCCGTGTGGTAAGG	59.844	20	ACCCCCGGATTTTCTCATAG	60.145	20	251	696	946	CCATCCTAGTGGATCCGTGT	59.803	20	ACCCCCGGATTTTCTCATAG	60.145	20	258	689	946	ACCATCCTAGTGGATCCGTG	59.803	20	ACCCCCGGATTTTCTCATAG	60.145	20	259	688	946
F01_transcript_433	(GGA)6	perfect	--	18	167	184	UTR	GATTAGGCCCTAGGCTCGAC	60.194	20	TAGCTTCCATCACCGAGGAC	60.218	20	270	140	409	GATTAGGCCCTAGGCTCGAC	60.194	20	ATAGCTTCCATCACCGAGGA	59.653	20	271	140	410	GATTAGGCCCTAGGCTCGAC	60.194	20	GATAGCTTCCATCACCGAGG	59.653	20	272	140	411
F01_transcript_457	(GAG)5	perfect	--	15	158	172	UTR	CAAAACCCTAACCCCCTAGC	59.829	20	CCCCTTTTGAGCTATTTCCC	59.903	20	209	122	330	CAAAACCCTAACCCCCTAGC	59.829	20	CCCCCTTTTGAGCTATTTCC	59.903	20	210	122	331	AAACCCTAACCCCCTAGCCT	60.195	20	CCCCTTTTGAGCTATTTCCC	59.903	20	207	124	330
F01_transcript_466	(GTC)5	perfect	Molecular Function: transcriptional activator activity, RNA polymerase II core promoter proximal region sequence-specific binding (GO:0001077);; Cellular Component: nucleus (GO:0005634);; Molecular Function: sequence-specific DNA binding (GO:0043565);; Biological Process: positive regulation of transcription from RNA polymerase II promoter (GO:0045944);;	15	39	53	UTR	TTCTAAGGTCTTCTCCTGCTCG	60.144	22	CAGGACCGCGTAGATCTCAT	60.24	20	266	14	279	TCTAAGGTCTTCTCCTGCTCG	58.826	21	CAGGACCGCGTAGATCTCAT	60.24	20	265	15	279	TTCTAAGGTCTTCTCCTGCTCG	60.144	22	GGACCGCGTAGATCTCATTC	59.658	20	264	14	277
F01_transcript_469	(T)17	perfect	--	17	5341	5357	UTR	CAACAGCACCTCCCTCAACT	60.298	20	TCGGCCAAACTCTCAAAACT	59.853	20	247	5172	5418	CAACAGCACCTCCCTCAACT	60.298	20	TGCTTTGTAATTCGGCCTTC	60.209	20	265	5172	5436	CAACAGCACCTCCCTCAACT	60.298	20	TTCGGCCAAACTCTCAAAAC	60.227	20	248	5172	5419
F01_transcript_472	(GAG)5	perfect	--	15	288	302	UTR	CGTCAAGGCCATACATACCC	60.214	20	AAGGATTCCTGGTCCCATTC	60.133	20	236	222	457	CGTCAAGGCCATACATACCC	60.214	20	GAAGGATTCCTGGTCCCATT	60.133	20	237	222	458	CATACATACCCAGCGCTCAA	59.712	20	AAGGATTCCTGGTCCCATTC	60.133	20	227	231	457
F01_transcript_475	(GAG)5	perfect	Molecular Function: ATP binding (GO:0005524);; Molecular Function: phosphatidylinositol phosphate kinase activity (GO:0016307);; Biological Process: phosphatidylinositol phosphorylation (GO:0046854);;	15	270	284	UTR	CGGTCAAGGCCATACATACC	60.214	20	AAGGATTCCTGGTCCCATTC	60.133	20	233	203	435	CGGTCAAGGCCATACATACC	60.214	20	GAAGGATTCCTGGTCCCATT	60.133	20	234	203	436	CATACATACCCAGCGCTCAA	59.712	20	AAGGATTCCTGGTCCCATTC	60.133	20	223	213	435
F01_transcript_480	(GGA)6	perfect	--	18	173	190	UTR	GATTAGGCCCTAGGCTCGAC	60.194	20	TAGCTTCCATCACCGAGGAC	60.218	20	270	146	415	GATTAGGCCCTAGGCTCGAC	60.194	20	ATAGCTTCCATCACCGAGGA	59.653	20	271	146	416	GATTAGGCCCTAGGCTCGAC	60.194	20	GATAGCTTCCATCACCGAGG	59.653	20	272	146	417
F01_transcript_481	(GGA)7	perfect	Cellular Component: nucleus (GO:0005634);; Cellular Component: mitochondrion (GO:0005739);; Cellular Component: cytosol (GO:0005829);; Cellular Component: chloroplast (GO:0009507);;	21	122	142	UTR	GATTAGGCCCTAGCCTCGAC	60.194	20	TAGCTTCCATCACCGAGGAC	60.218	20	275	95	369	GATTAGGCCCTAGCCTCGAC	60.194	20	GGATAGCTTCCATCACCGAG	59.653	20	278	95	372	GATTAGGCCCTAGCCTCGAC	60.194	20	ATAGCTTCCATCACCGAGGA	59.653	20	276	95	370
F01_transcript_487	(GAG)5	perfect	Cellular Component: integral component of membrane (GO:0016021);;	15	180	194	UTR	GTCCAAAACCCTAACCCCAT	59.919	20	CCCCTTTTGAGCTATTTCCC	59.903	20	212	141	352	GTCCAAAACCCTAACCCCAT	59.919	20	CCCCCTTTTGAGCTATTTCC	59.903	20	213	141	353	ATCTCCGTCCGGTCTTCTCT	60.216	20	CCCCTTTTGAGCTATTTCCC	59.903	20	251	102	352
F01_transcript_488	(CGA)5	perfect	Molecular Function: protein kinase activity (GO:0004672);; Molecular Function: ATP binding (GO:0005524);; Biological Process: protein phosphorylation (GO:0006468);; Molecular Function: zinc ion binding (GO:0008270);; Cellular Component: plastid (GO:0009536);;	15	474	488	UTR	CTCTCCCTCCTCTCCGACTC	60.482	20	AGGTCGACAGTGGTACAGGG	60.026	20	149	411	559	AGAACTTCCCCATCCTCTCC	59.492	20	AGGTCGACAGTGGTACAGGG	60.026	20	163	397	559	CTCTCCCTCCTCTCCGACTC	60.482	20	GGTCGACAGTGGTACAGGGT	59.883	20	148	411	558
F01_transcript_492	(A)10	perfect	--	10	1364	1373	UTR	CCGGAAGTTTCCCTTCAGTT	60.467	20	TTTCTGGAGTAACAACGGGG	59.964	20	109	1289	1397	CCGGAAGTTTCCCTTCAGTT	60.467	20	CTACGTGTTGCATTGCTCGT	59.935	20	221	1289	1509	CCGGAAGTTTCCCTTCAGTT	60.467	20	TCCTACGTGTTGCATTGCTC	59.871	20	223	1289	1511
F01_transcript_492	(TCT)8	perfect	--	24	1672	1695	UTR	ACGAGCAATGCAACACGTAG	59.935	20	AACAGCTGCAAGAGATGGCT	60.164	20	247	1490	1736	ACGAGCAATGCAACACGTAG	59.935	20	GCTACATCCAGCATCAACGA	59.83	20	230	1490	1719	TAGGAGCTTAATCGGGGGTT	59.924	20	AACAGCTGCAAGAGATGGCT	60.164	20	158	1579	1736
F01_transcript_502	(TGA)6	perfect	--	18	4631	4648	UTR	TTTGCACTGAAGGAATGCAG	59.988	20	TGCAACACCCTTTGTACGAG	59.758	20	192	4526	4717	AGGAATGCAGTGATTTTGGG	59.933	20	TGCAACACCCTTTGTACGAG	59.758	20	182	4536	4717	TTTGCACTGAAGGAATGCAG	59.988	20	AACATTCTTTCTCCCCCGAC	60.306	20	246	4526	4771
F01_transcript_505	(ACC)5	perfect	--	15	811	825	UTR	AGAGGCGAAGTCGGTCAGT	60.001	19	CAACTATATGTTTGCCGGGG	60.202	20	181	710	890	AGAGGCGAAGTCGGTCAGT	60.001	19	CCAACTATATGTTTGCCGGG	60.202	20	182	710	891	GTCGGTCAGTGAGAGCTTGG	61.009	20	CAACTATATGTTTGCCGGGG	60.202	20	172	719	890
F01_transcript_505	(CTT)6	perfect	--	18	2167	2184	UTR	CCTGCAACCATTGAGGACTT	60.111	20	GCCAGTCCTTTGGGTATGAA	59.933	20	274	2035	2308	GTGGTTGATGATGTTGGTGC	59.819	20	GCCAGTCCTTTGGGTATGAA	59.933	20	226	2083	2308	GTGGTTGATGATGTTGGTGC	59.819	20	GTCCTCGTCAAAGGGTTTCA	60.088	20	161	2083	2243
F01_transcript_512	(GCT)5	perfect	Molecular Function: phosphatidylserine decarboxylase activity (GO:0004609);; Cellular Component: mitochondrion (GO:0005739);; Biological Process: phospholipid biosynthetic process (GO:0008654);;	15	4709	4723	UTR	AGGCGAAATCATTCACCAAG	60.074	20	CGCAGGACATAAAGCAGTCA	60.011	20	129	4670	4798	AGGCGAAATCATTCACCAAG	60.074	20	TAGTCGGGATCCTCATCGTC	60.034	20	229	4670	4898	TTACGAAGACGAGGCGAAAT	59.845	20	CGCAGGACATAAAGCAGTCA	60.011	20	140	4659	4798
F01_transcript_512	(GGA)6	perfect	Molecular Function: phosphatidylserine decarboxylase activity (GO:0004609);; Cellular Component: mitochondrion (GO:0005739);; Biological Process: phospholipid biosynthetic process (GO:0008654);;	18	154	171	UTR	AGGTCGGTCGTCTTCCATC	60.064	19	AGCTCCATCATCCTCCCCT	60.977	19	200	16	215	GTCGTCTTCCATCCCCAAAT	61.087	20	AGCTCCATCATCCTCCCCT	60.977	19	194	22	215	AGGTCGGTCGTCTTCCATC	60.064	19	GCTCCATCATCCTCCCCT	59.966	18	199	16	214
F01_transcript_513	(CA)6	perfect	--	12	76	87	UTR	CCACACCCACACTAGCACTG	60.218	20	ATCGTCCTACACATGAGCCC	59.957	20	158	3	160	CCACACCCACACTAGCACTG	60.218	20	CCGAGGAAGGAGGAGAGAGT	59.945	20	125	3	127	CCACACCCACACTAGCACTG	60.218	20	GATTGCAGAGATCCAGCCTC	59.917	20	220	3	222
F01_transcript_514	(T)11	perfect	Molecular Function: DNA binding (GO:0003677);; Cellular Component: nucleus (GO:0005634);; Molecular Function: methyltransferase activity (GO:0008168);; Molecular Function: zinc ion binding (GO:0008270);; Molecular Function: oxidoreductase activity, acting on paired donors, with incorporation or reduction of molecular oxygen, 2-oxoglutarate as one donor, and incorporation of one atom each of oxyge…	11	5045	5055	UTR	AGACGTAGCGATTTCATGGG	60.096	20	GCAAGCTACAACTGATGGCA	60.019	20	199	4952	5150	CAAAAGGATTCCCCACAGAA	59.903	20	GCAAGCTACAACTGATGGCA	60.019	20	227	4924	5150	AGACGTAGCGATTTCATGGG	60.096	20	CACGCTACCACTAACCAGCA	59.928	20	222	4952	5173
F01_transcript_515	(CCA)5	perfect	Cellular Component: ubiquitin ligase complex (GO:0000151);; Molecular Function: ubiquitin-protein transferase activity (GO:0004842);; Cellular Component: plastid (GO:0009536);; Biological Process: protein ubiquitination (GO:0016567);; Molecular Function: hydrolase activity (GO:0016787);; Molecular Function: ubiquitin binding (GO:0043130);;	15	371	385	UTR	CCCTCTACCTCCAGGTCCTC	60.066	20	CGGTAGCTGAGGAAGCAATC	59.978	20	100	319	418	CCCTCTACCTCCAGGTCCTC	60.066	20	TTGGAGTTATCGGAAGGGTG	59.926	20	133	319	451	CCCTCTACCTCCAGGTCCTC	60.066	20	TAGAGGAGAAACGGTGCCAG	60.388	20	171	319	489
F01_transcript_534	(CCA)5	perfect	--	15	341	355	UTR	GCACCTTCTACAGCCGCTAC	60.044	20	CGGTAGCTGAGGAAGCAATC	59.978	20	196	193	388	CCCTCTACCTCCAGGTCCTC	60.066	20	CGGTAGCTGAGGAAGCAATC	59.978	20	100	289	388	GACTGCCGCCTTCTTCTCTA	59.717	20	CGGTAGCTGAGGAAGCAATC	59.978	20	158	231	388
F01_transcript_540	(A)11	perfect	--	11	4188	4198	UTR	TTTAATCAATCTGCCGACCG	60.961	20	CGTGGGATGGAATTTCAGTT	59.79	20	226	4056	4281	TTTGCTTTCGCATGGATATG	59.662	20	TGGGATGGAATTTCAGTTGC	60.843	20	279	4001	4279	CCCTGACATTTGCCATCTCT	60.073	20	TGACTACAAGGCCAGCAATTC	60.264	21	280	4028	4307
F01_transcript_561	(GA)9	perfect	Molecular Function: nucleotide binding (GO:0000166);; Biological Process: primary metabolic process (GO:0044238);; Biological Process: organic substance metabolic process (GO:0071704);;	18	119	136	UTR	GACCGACCTACCTAGCAAGTG	58.876	21	AGCAGCTTTGCAATAGAGGG	59.615	20	225	0	224	GACCGACCTACCTAGCAAGTG	58.876	21	CGAGCTTCTTCAGCTCGTTC	60.419	20	278	0	277	GACCGACCTACCTAGCAAGTG	58.876	21	TCGAGCTTCTTCAGCTCGTT	60.419	20	279	0	278
F01_transcript_579	(GA)7	perfect	Cellular Component: Golgi membrane (GO:0000139);; Biological Process: COPII vesicle coating (GO:0048208);;	14	22	35	UTR	GGAAGCAAAACCAAAGGAA	57.78	19	GGGAGCGGATCTAGGGTC	59.568	18	224	0	223	GGAAGCAAAACCAAAGGAA	57.78	19	GGGGAGCGGATCTAGGGT	61.365	18	225	0	224	224	224	224	224	224	224	224	224	224
F01_transcript_579	(GCA)6	perfect	Cellular Component: Golgi membrane (GO:0000139);; Biological Process: COPII vesicle coating (GO:0048208);;	18	841	858	UTR	TCCCAGGTATCTGGAGAGCA	60.758	20	GGTACTCGGCGTAGAACAGC	59.904	20	262	741	1002	GTAGCCAAGGATCAGGGCTT	60.599	20	GCCGAATTCTGCAAGTAGGA	60.352	20	245	643	887	CCCAGGTATCTGGAGAGCAT	59.116	20	GGTACTCGGCGTAGAACAGC	59.904	20	261	742	1002
F01_transcript_579	(TGT)8	perfect	Cellular Component: Golgi membrane (GO:0000139);; Biological Process: COPII vesicle coating (GO:0048208);;	24	5159	5182	UTR	ATCAGCCTCTACCCCGATTC	60.431	20	AACCGAGGCAAAAGAATTGA	59.685	20	263	5010	5272	ATCAGCCTCTACCCCGATTC	60.431	20	ACCGAGGCAAAAGAATTGAA	59.685	20	262	5010	5271	AGCCTCTACCCCGATTCATT	59.925	20	GGTTTAACCGAGGCAAAAGA	59.202	20	265	5013	5277
F01_transcript_581	(GCA)6tccctcgccccagcagcagcatcatccccttgtc(GCA)5tcatcccctgcc(GCA)5	interrupted	Molecular Function: translation initiation factor activity (GO:0003743);; Biological Process: translational initiation (GO:0006413);; Biological Process: regulation of translation (GO:0006417);; Biological Process: response to virus (GO:0009615);; Biological Process: response to abscisic acid (GO:0009737);;	94	221	314	UTR	AAGGTTGCACCATCTATGCC	59.962	20	CATCCTTCCTCGTTTGCTGT	60.255	20	239	131	369	ATGCCTGTACCACCAGCTCT	59.751	20	TCACTTGGGATGGAACATGA	59.893	20	278	146	423	ATGCCTGTACCACCAGCTCT	59.751	20	CATCCTTCCTCGTTTGCTGT	60.255	20	224	146	369
F01_transcript_582	(TG)6	perfect	Molecular Function: DNA binding (GO:0003677);; Molecular Function: RNA binding (GO:0003723);; Molecular Function: RNA-directed DNA polymerase activity (GO:0003964);; Molecular Function: aspartic-type endopeptidase activity (GO:0004190);; Biological Process: RNA-dependent DNA biosynthetic process (GO:0006278);; Biological Process: DNA recombination (GO:0006310);; Biological Process: proteolysis (G…	12	5141	5152	UTR	GGCACGCTGTTTTTAAGAGG	59.883	20	AAAGAGCTGAGGAAGGAGGC	60.096	20	218	5052	5269	GGGCACGCTGTTTTTAAGAG	59.883	20	AAAGAGCTGAGGAAGGAGGC	60.096	20	219	5051	5269	ATGGGCACGCTGTTTTTAAG	60.131	20	AAAGAGCTGAGGAAGGAGGC	60.096	20	221	5049	5269
F01_transcript_592	(CG)6	perfect	--	12	205	216	UTR	ACCCTAACCCTAATCTCGCC	59.442	20	GCTCGAGGTTGAAGAGGTTG	59.989	20	229	89	317	AACCCTAATCTCGCCGACTC	60.599	20	GCTCGAGGTTGAAGAGGTTG	59.989	20	224	94	317	ACCCTAACCCTAATCTCGCC	59.442	20	TTTAGCAATGGCTCGAGGTT	59.845	20	239	89	327
F01_transcript_600	(GCG)5	perfect	--	15	175	189	UTR	GGGCTCATGTGTAGGACGAT	59.957	20	GCGAAATTCAAAGCGGTTAC	59.726	20	254	75	328	GGGCTCATGTGTAGGACGAT	59.957	20	TTCAAAGCGGTTACAGCAGA	59.609	20	248	75	322	ATCTCTGCAATCCTGAACGG	60.218	20	ATCCTCGTCCTCGACATCAG	60.223	20	261	145	405
F01_transcript_607	(AT)7	perfect	--	14	5021	5034	UTR	TTAGCTCTTCCGCCCTATTG	59.451	20	CCTGGCCATTGCTAAAGTGT	60.132	20	267	4964	5230	CCCTATTGCCTGCCATCTT	60.044	19	CCTGGCCATTGCTAAAGTGT	60.132	20	255	4976	5230	TTAGCTCTTCCGCCCTATTG	59.451	20	CTCCTGGCCATTGCTAAAGT	59.336	20	269	4964	5232
F01_transcript_613	(A)10	perfect	--	10	2303	2312	UTR	CGAGCTCGAGGACGTAGTTT	59.639	20	GGAATGGTGTTTTTGGGTTG	60.066	20	203	2185	2387	CGAGCTCGAGGACGTAGTTT	59.639	20	CGAACCAAAAGGAATGGTGT	59.83	20	213	2185	2397	CGAGCTCGAGGACGTAGTTT	59.639	20	TTGTGCGAACCAAAAGGAAT	60.481	20	218	2185	2402
F01_transcript_613	(A)13	perfect	--	13	1765	1777	UTR	CGGGCATCTAGCATTCTACC	59.691	20	TCCCCGCCTACCTTTACTTT	59.96	20	251	1556	1806	CGGGCATCTAGCATTCTACC	59.691	20	TTCCCCGCCTACCTTTACTT	59.96	20	252	1556	1807	CGGCATTTCACGAGTTATGA	59.688	20	TCCCCGCCTACCTTTACTTT	59.96	20	125	1682	1806
F01_transcript_616	(GAT)5	perfect	--	15	438	452	UTR	GACGATGACGCAGATGAAGA	59.95	20	TCGTTTCGATTGCCTCCTAC	60.214	20	180	302	481	GACGATGACGCAGATGAAGA	59.95	20	GTCGTTTCGATTGCCTCCTA	60.214	20	181	302	482	GACGATGACGCAGATGAAGA	59.95	20	TTTTCGCTGGGAAGTTTTTG	60.215	20	216	302	517
F01_transcript_618	(TTG)7	perfect	Molecular Function: DNA binding (GO:0003677);; Molecular Function: transcription cofactor activity (GO:0003712);; Molecular Function: histone acetyltransferase activity (GO:0004402);; Cellular Component: nucleus (GO:0005634);; Cellular Component: mitochondrion (GO:0005739);; Biological Process: regulation of transcription, DNA-templated (GO:0006355);; Molecular Function: zinc ion binding (GO:0008…	21	2712	2732	UTR	CCCCAACTTGTTTGGGACTA	59.824	20	ACCCACCATTCAGACTCAGC	60.12	20	193	2685	2877	TCACCTCTAGCCTACCCCAA	59.688	20	ACCCACCATTCAGACTCAGC	60.12	20	207	2671	2877	TTCACCTCTAGCCTACCCCA	59.688	20	ACCCACCATTCAGACTCAGC	60.12	20	208	2670	2877
F01_transcript_623	(GA)9	perfect	Molecular Function: nucleotide binding (GO:0000166);; Biological Process: primary metabolic process (GO:0044238);; Biological Process: organic substance metabolic process (GO:0071704);;	18	119	136	UTR	GACCGACCTACCTAGCAAGTG	58.876	21	AGCAGCTTTGCAATAGAGGG	59.615	20	225	0	224	GACCGACCTACCTAGCAAGTG	58.876	21	CGAGCTTCTTCAGCTCGTTC	60.419	20	278	0	277	GACCGACCTACCTAGCAAGTG	58.876	21	TCGAGCTTCTTCAGCTCGTT	60.419	20	279	0	278
F01_transcript_628	(G)12	perfect	Molecular Function: DNA binding (GO:0003677);; Molecular Function: RNA binding (GO:0003723);; Molecular Function: RNA-directed DNA polymerase activity (GO:0003964);; Molecular Function: aspartic-type endopeptidase activity (GO:0004190);; Biological Process: RNA-dependent DNA biosynthetic process (GO:0006278);; Biological Process: DNA recombination (GO:0006310);; Biological Process: proteolysis (G…	12	754	765	UTR	CTCAGATGATAGGCGCACAA	59.972	20	CATGCCAGTGGATGAATTTG	59.924	20	250	671	920	CTCAGATGATAGGCGCACAA	59.972	20	GACAGCATCACGCAACTCAT	59.87	20	267	671	937	CTCAGATGATAGGCGCACAA	59.972	20	TCTCTTTGACAGCATCACGC	60.144	20	274	671	944
F01_transcript_632	(C)14	perfect	Molecular Function: N-acetyltransferase activity (GO:0008080);; Molecular Function: zinc ion binding (GO:0008270);; Molecular Function: ligase activity (GO:0016874);;	14	118	131	UTR	TATTAATCCGCAGACCCAGC	60.06	20	AGGGATTAGGGTTTCAGGGA	59.761	20	169	8	176	TATTAATCCGCAGACCCAGC	60.06	20	GAGGGATTAGGGTTTCAGGG	59.761	20	170	8	177	TATTAATCCGCAGACCCAGC	60.06	20	CTTGTCGCTCGAAAACCATT	60.249	20	262	8	269
F01_transcript_640	(AC)6	perfect	--	12	1008	1019	UTR	GGACCTCAAACCTGCCAATA	59.933	20	TTCACATATTCCGGAGCACA	60.073	20	144	926	1069	GGACCTCAAACCTGCCAATA	59.933	20	ACGTCTTGCCATCATTCACA	60.12	20	158	926	1083	GGACCTCAAACCTGCCAATA	59.933	20	ATTCCACCTGTGTCTCCACC	59.817	20	271	926	1196
F01_transcript_643	(CT)10	perfect	--	20	532	551	UTR	TGCCCTTCTCTAAACCGATG	60.206	20	TGACAGGGTATCATCTAGTCAGGA	60.019	24	257	441	697	TGATGCCCTTCTCTAAACCG	60.206	20	TGACAGGGTATCATCTAGTCAGGA	60.019	24	260	438	697	TGCCCTTCTCTAAACCGATG	60.206	20	TCGAGTACTTCTCAAAGTGACAGG	59.979	24	274	441	714
F01_transcript_643	(CT)10	perfect	--	20	4936	4955	UTR	TACTCCCCAAAACTGCTGCT	59.875	20	TTTCGAAACTGAACCAAACAG	57.921	21	261	4789	5049	CTACTCCCCAAAACTGCTGC	59.875	20	TTTCGAAACTGAACCAAACAG	57.921	21	262	4788	5049	CCTCCTCCTGCTGCTCTCTA	59.844	20	TTTCGAAACTGAACCAAACAG	57.921	21	279	4771	5049
F01_transcript_645	(T)12gctatatgacgcacagatacttctttttttgagttggataacgcagagatactgttgtagtgttattcagtctgaggctgaac(T)13	interrupted	--	108	5005	5112	UTR	GCAACGTTACTGTGCCCTATC	59.651	21	ATGCCTCATAGCCCATTCAG	60.059	20	270	4892	5161	TCTGGTGAAGGAAGAGTTTGC	59.463	21	ATGCCTCATAGCCCATTCAG	60.059	20	182	4980	5161	AGCAACGTTACTGTGCCCTA	58.459	20	ATGCCTCATAGCCCATTCAG	60.059	20	271	4891	5161
F01_transcript_650	(GAG)5	perfect	Molecular Function: ATP binding (GO:0005524);; Molecular Function: phosphatidylinositol phosphate kinase activity (GO:0016307);; Biological Process: phosphatidylinositol phosphorylation (GO:0046854);;	15	138	152	UTR	GATTTTGGCGTCTCTGGTGT	60.119	20	AAGGATTCCTGGTCCCATTC	60.133	20	273	31	303	ATTTTGGCGTCTCTGGTGTC	60.119	20	AAGGATTCCTGGTCCCATTC	60.133	20	272	32	303	GATTTTGGCGTCTCTGGTGT	60.119	20	GAAGGATTCCTGGTCCCATT	60.133	20	274	31	304
F01_transcript_653	(CCA)5	perfect	--	15	1207	1221	UTR	ATGATGAGATGCCCCAATTC	59.715	20	TCGTCTTGTCCATAGGAGGG	60.065	20	280	1172	1451	ATGATGAGATGCCCCAATTC	59.715	20	TGTCCATAGGAGGGACGAAG	60.065	20	274	1172	1445	ATGATGAGATGCCCCAATTC	59.715	20	TCTTGTCCATAGGAGGGACG	60.065	20	277	1172	1448
F01_transcript_666	(T)10	perfect	--	10	1329	1338	UTR	CTATCGCTTGGCTCCTGAAG	60.11	20	ACTGCAGAAAAGCGGAGTTT	59.125	20	240	1191	1430	GCGTGATGCCTCATTTTGAT	61.014	20	CAAAGAACGCCATCCTTCTC	59.813	20	273	1211	1483	TTTCTATCGCTTGGCTCCTG	60.481	20	ACTGCAGAAAAGCGGAGTTT	59.125	20	243	1188	1430
F01_transcript_666	(TTG)6	perfect	--	18	3068	3085	UTR	AGCTTGCTATCCATGTGCCT	59.866	20	AAGAGAAGGAAGGCGAGAGG	60.088	20	254	2973	3226	CCCCAACTTGTTTGGGACTA	59.824	20	GAGAAGGAAGGCGAGAGGAT	59.919	20	184	3041	3224	CTTGCTATCCATGTGCCTGA	59.823	20	GAGAAGGAAGGCGAGAGGAT	59.919	20	250	2975	3224
F01_transcript_671	(TTG)9	perfect	--	27	3419	3445	UTR	GACATGGGAGGAGTCCGTAA	59.927	20	TGAGTCTGCAATGTGGCTTC	59.992	20	231	3244	3474	GACATGGGAGGAGTCCGTAA	59.927	20	GAGTCTGCAATGTGGCTTCA	59.992	20	230	3244	3473	AGCTTGCTATCCATGTGCCT	59.866	20	TGAGTCTGCAATGTGGCTTC	59.992	20	151	3324	3474
F01_transcript_689	(TTG)7	perfect	--	21	1831	1851	UTR	AGCTTGCTATCCATGTGCCT	59.866	20	GTTGGTGGCGTCCTAGTTGT	60.035	20	181	1736	1916	CCCCAACTTGTTTGGGACTA	59.824	20	GTTGGTGGCGTCCTAGTTGT	60.035	20	113	1804	1916	CTTGCTATCCATGTGCCTGA	59.823	20	GTTGGTGGCGTCCTAGTTGT	60.035	20	179	1738	1916
F01_transcript_690	(T)11	perfect	--	11	5035	5045	UTR	TAGACTCAGCAGCTTTCGCA	60.035	20	CGGTTCTAAGTTCCCTTCCC	59.934	20	229	4927	5155	GGGCTTCTATGCAACGTCAT	60.103	20	CGGTTCTAAGTTCCCTTCCC	59.934	20	197	4959	5155	TCACCCTTTCAGGGCTTCTA	59.807	20	CGGTTCTAAGTTCCCTTCCC	59.934	20	208	4948	5155
F01_transcript_707	(GT)7	perfect	Molecular Function: DNA binding (GO:0003677);; Molecular Function: RNA binding (GO:0003723);; Molecular Function: RNA-directed DNA polymerase activity (GO:0003964);; Molecular Function: aspartic-type endopeptidase activity (GO:0004190);; Biological Process: RNA-dependent DNA biosynthetic process (GO:0006278);; Biological Process: DNA recombination (GO:0006310);; Biological Process: proteolysis (G…	14	5004	5017	UTR	GGCACGCTGTTTTTAAGAGG	59.883	20	AAAGAGCTGAGGAAGGAGGC	60.096	20	202	4934	5135	GGGCACGCTGTTTTTAAGAG	59.883	20	AAAGAGCTGAGGAAGGAGGC	60.096	20	203	4933	5135	CCTTATGTGGTGGGTCGAGT	59.844	20	AAAGAGCTGAGGAAGGAGGC	60.096	20	166	4970	5135
F01_transcript_713	(CCG)5	perfect	--	15	87	101	UTR	CTTCCCTCTCTCTCCTCCGT	59.945	20	GAGCGAAACCCTAGGGACAG	61.142	20	212	9	220	CTTCCCTCTCTCTCCTCCGT	59.945	20	GAGCGAAACCCTAGGGACA	60.203	19	212	9	220	CTTCCCTCTCTCTCCTCCGT	59.945	20	GTCCAGGTCAGGGAGATCG	60.627	19	264	9	272
F01_transcript_714	(TTG)10	perfect	Molecular Function: structural constituent of ribosome (GO:0003735);; Cellular Component: ribosome (GO:0005840);; Biological Process: translation (GO:0006412);;	30	2924	2953	UTR	CCCCAACTTGTTTGGGACTA	59.824	20	CATTTGCATCTGATGTTGCC	60.08	20	215	2897	3111	CCCCAACTTGTTTGGGACTA	59.824	20	ATTTGCATCTGATGTTGCCA	60.08	20	214	2897	3110	CTTGCTATCCATGTGCCTGA	59.823	20	ATTTGCATCTGATGTTGCCA	60.08	20	280	2831	3110
F01_transcript_716	(T)10	perfect	--	10	247	256	UTR	GGAGCTTATGCCCTCAAAAA	59.297	20	GTCAATCCGAGGCAAGTGTT	60.119	20	162	166	327	GGAGCTTATGCCCTCAAAAA	59.297	20	GGTGCCTAACGGACATTGTT	59.859	20	117	166	282	GGAGCTTATGCCCTCAAAAA	59.297	20	AAGTCAATCCGAGGCAAGTG	60.255	20	164	166	329
F01_transcript_717	(CCG)6	perfect	Molecular Function: DNA binding (GO:0003677);; Molecular Function: RNA binding (GO:0003723);; Molecular Function: RNA-directed DNA polymerase activity (GO:0003964);; Molecular Function: aspartic-type endopeptidase activity (GO:0004190);; Biological Process: RNA-dependent DNA biosynthetic process (GO:0006278);; Biological Process: DNA recombination (GO:0006310);; Biological Process: proteolysis (G…	18	181	198	UTR	TCCCTTTCCTCCTTCCTTGT	60.045	20	GAGTCCAGCCGATCCAAATA	60.036	20	256	45	300	GGCACTGCATCTACTTTCCC	59.7	20	GAGTCCAGCCGATCCAAATA	60.036	20	272	29	300	CACGACTGAGAGCGAGAACA	60.333	20	GAGTCCAGCCGATCCAAATA	60.036	20	225	76	300
F01_transcript_727	(CAC)6	perfect	--	18	220	237	UTR	GACATGGACAGCGTGGAGT	59.682	19	AGGACACTCGAGCAATTCGT	59.874	20	258	147	404	GACATGGACAGCGTGGAGT	59.682	19	GAGTTGGTGCAGACAGGACA	59.872	20	272	147	418	GACATGGACAGCGTGGAGT	59.682	19	ACATGGAGTTGGTGCAGACA	60.162	20	277	147	423
F01_transcript_728	(TTG)7	perfect	--	21	4617	4637	UTR	GACATGGGAGGAGTCCGTAA	59.927	20	TAAGGTGAATGCAAATGCCA	60.073	20	258	4442	4699	CCCCAACTTGTTTGGGACTA	59.824	20	TAAGGTGAATGCAAATGCCA	60.073	20	110	4590	4699	ACCAAACTTGACATGGGAGG	59.82	20	TAAGGTGAATGCAAATGCCA	60.073	20	267	4433	4699
F01_transcript_733	(T)12	perfect	Molecular Function: damaged DNA binding (GO:0003684);; Cellular Component: nucleus (GO:0005634);; Cellular Component: plastid (GO:0009536);; Cellular Component: membrane (GO:0016020);; Molecular Function: nucleotidyltransferase activity (GO:0016779);; Biological Process: error-prone translesion synthesis (GO:0042276);;	12	888	899	UTR	GGGACAAATCTTCAAGGCAA	60.051	20	CAGGAATTTGCTCCTGGGTA	60.066	20	280	647	926	GGGACAAATCTTCAAGGCAA	60.051	20	CAGGAATTTGCTCCTGGGT	60.058	19	280	647	926	GGGACAAATCTTCAAGGCAA	60.051	20	GGAATTTGCTCCTGGGTATTC	59.791	21	278	647	924
F01_transcript_761	(TCT)5	perfect	--	15	235	249	UTR	TGGCATCTCCATCTCCTCTC	60.312	20	GAGATTGGGGAAGAACAGCA	60.195	20	270	7	276	TGGCATCTCCATCTCCTCTC	60.312	20	TGAGATTGGGGAAGAACAGC	60.195	20	271	7	277	TCTCTTCCCTGCCTCCTTCT	60.468	20	GAGATTGGGGAAGAACAGCA	60.195	20	254	23	276
F01_transcript_761	(TCT)6	perfect	--	18	4510	4527	UTR	ACCCATCACCAGCTATCACC	59.81	20	GCGTTGGGGATTGTAGAAGA	60.074	20	242	4366	4607	ACCACCCATCACCAGCTATC	59.81	20	GCGTTGGGGATTGTAGAAGA	60.074	20	245	4363	4607	ATCACCACACACCACCACAT	59.556	20	GCGTTGGGGATTGTAGAAGA	60.074	20	228	4380	4607
F01_transcript_771	(GGC)5	perfect	Molecular Function: DNA binding (GO:0003677);; Molecular Function: RNA binding (GO:0003723);; Molecular Function: RNA-directed DNA polymerase activity (GO:0003964);; Molecular Function: aspartic-type endopeptidase activity (GO:0004190);; Biological Process: RNA-dependent DNA biosynthetic process (GO:0006278);; Biological Process: DNA recombination (GO:0006310);; Biological Process: proteolysis (G…	15	136	150	UTR	GACCTCAGTCTGGATCCTCG	59.792	20	GAAAGCGACTCGTAGATGGC	59.985	20	122	94	215	GACCTCAGTCTGGATCCTCG	59.792	20	ATATGCCTGCATGTCGTTGA	60.104	20	279	94	372	GACCTCAGTCTGGATCCTCG	59.792	20	GACTCGTAGATGGCCTTGGA	60.218	20	116	94	209
F01_transcript_799	(T)10	perfect	--	10	623	632	UTR	TCCGTAGACCACCTAGCGAC	60.277	20	GGCGGTTGATGAGGTTTTTA	59.938	20	214	472	685	GATCCGTAGACCACCTAGCG	59.717	20	GGCGGTTGATGAGGTTTTTA	59.938	20	216	470	685	ATCCGTAGACCACCTAGCGA	59.717	20	GGCGGTTGATGAGGTTTTTA	59.938	20	215	471	685
F01_transcript_802	(CTGA)5	perfect	--	20	243	262	UTR	TTCCTTCCGTACCATTTTGC	59.938	20	AATTAAGCTGAGATGCCCCC	60.419	20	244	64	307	TTCCTTCCGTACCATTTTGC	59.938	20	TATTCATGGCCAAATTGCTG	59.52	20	265	64	328	TACCATTTTGCTTGTTCCCC	59.801	20	AATTAAGCTGAGATGCCCCC	60.419	20	235	73	307
F01_transcript_811	(GGA)5	perfect	--	15	1016	1030	UTR	GTCGAGGAAGACTGCTACGC	60.164	20	CCTCCTCTGTCTCGGTCTTG	59.978	20	248	919	1166	GCGTCGAGGAAGACTGCTAC	60.164	20	CAGGCGATTTCTCTTCGTTC	59.955	20	151	917	1067	GTCGAGGAAGACTGCTACGC	60.164	20	CAGGCGATTTCTCTTCGTTC	59.955	20	149	919	1067
F01_transcript_819	(CAG)10(CAA)5	compound	Molecular Function: 3'-5'-exoribonuclease activity (GO:0000175);; Cellular Component: P-body (GO:0000932);; Molecular Function: RNA binding (GO:0003723);; Biological Process: miRNA catabolic process (GO:0010587);; Biological Process: nuclear-transcribed mRNA catabolic process, exonucleolytic, 3'-5' (GO:0034427);; Molecular Function: metal ion binding (GO:0046872);; Biological Process: RNA phospho…	45	1202	1246	UTR	AGCAGTCTATGCACCATCCC	60.104	20	TTGAAGCTGTTGCTGCTGTT	59.788	20	164	1118	1281	GCATATCTACGAGGAAGGCG	59.829	20	TTGAAGCTGTTGCTGCTGTT	59.788	20	220	1062	1281	AGCAGTCTATGCACCATCCC	60.104	20	GTTGAAGCTGCTGCTGTTGA	60.333	20	180	1118	1297
F01_transcript_819	(CAG)5	perfect	Molecular Function: 3'-5'-exoribonuclease activity (GO:0000175);; Cellular Component: P-body (GO:0000932);; Molecular Function: RNA binding (GO:0003723);; Biological Process: miRNA catabolic process (GO:0010587);; Biological Process: nuclear-transcribed mRNA catabolic process, exonucleolytic, 3'-5' (GO:0034427);; Molecular Function: metal ion binding (GO:0046872);; Biological Process: RNA phospho…	15	1577	1591	UTR	AGCATGTCCATGATTCCCTC	59.893	20	GGAAGGAGAGGACCTGGTTT	59.534	20	250	1387	1636	CCATGATTCCCTCGATCAGT	59.886	20	GGAAGGAGAGGACCTGGTTT	59.534	20	243	1394	1636	CCTCGATCAGTGAGGAGGAC	59.792	20	GGAAGGAGAGGACCTGGTTT	59.534	20	234	1403	1636
F01_transcript_831	(ACCT)5	perfect	Molecular Function: DNA binding (GO:0003677);; Molecular Function: dolichyl-diphosphooligosaccharide-protein glycotransferase activity (GO:0004579);; Biological Process: transcription elongation from RNA polymerase II promoter (GO:0006368);; Cellular Component: oligosaccharyltransferase complex (GO:0008250);; Molecular Function: zinc ion binding (GO:0008270);; Biological Process: histone modifica…	20	4813	4832	UTR	CTGGTCCGTTGTCCTGTTTT	60.005	20	GCATCTCCGACATCAGGATT	60.042	20	232	4757	4988	TGTCGGCTTCTTCTTCTGGT	59.989	20	GCATCTCCGACATCAGGATT	60.042	20	247	4742	4988	CTGGTCCGTTGTCCTGTTTT	60.005	20	GTTTGGTTCCAAGGCAAGAA	60.088	20	194	4757	4950
F01_transcript_833	(CCG)8	perfect	Molecular Function: magnesium ion binding (GO:0000287);; Molecular Function: phospholipid-translocating ATPase activity (GO:0004012);; Molecular Function: ATP binding (GO:0005524);; Cellular Component: mitochondrion (GO:0005739);; Cellular Component: plasma membrane (GO:0005886);; Cellular Component: integral component of membrane (GO:0016021);; Molecular Function: hydrolase activity, acting on e…	24	152	175	UTR	TCCATCTCATCCTCCTCCTG	60.152	20	ATGGACACCTCGAAGACCAC	59.969	20	269	61	329	TCCATCTCATCCTCCTCCTG	60.152	20	ACCATGGACACCTCGAAGAC	59.969	20	272	61	332	CATCTCATCCTCCTCCTGCT	59.359	20	ATGGACACCTCGAAGACCAC	59.969	20	267	63	329
F01_transcript_838	(CGC)10	perfect	--	30	61	90	UTR	ATTGGACAGAGTATTCGCGG	60.096	20	ACGTAGGTCCAGGCAATGAC	59.997	20	275	33	307	ATTGGACAGAGTATTCGCGG	60.096	20	GCATGAGATGCCATACGAAA	59.652	20	139	33	171	ATTGGACAGAGTATTCGCGG	60.096	20	ACACTCCAAGAACCTCGCTG	60.444	20	113	33	145
F01_transcript_838	(GA)6	perfect	--	12	2187	2198	UTR	ATTCATGATCAGGGAGCTGG	60.034	20	ATCAATTTCGCCAAGGACAG	60.074	20	240	1988	2227	CTGTGTTGGAGATCTGGGGT	59.962	20	ATCAATTTCGCCAAGGACAG	60.074	20	131	2097	2227	TTATTGGTGAAGCCCGAGAG	60.206	20	TCGAGGAACTCGCTTGAAAT	59.955	20	240	2141	2380
F01_transcript_854	(GA)9	perfect	--	18	119	136	UTR	GACCGACCTACCTAGCAAGTG	58.876	21	AGCAGCTTTGCAATAGAGGG	59.615	20	225	0	224	GACCGACCTACCTAGCAAGTG	58.876	21	CGAGCTTCTTCAGCTCGTTC	60.419	20	278	0	277	GACCGACCTACCTAGCAAGTG	58.876	21	TCGAGCTTCTTCAGCTCGTT	60.419	20	279	0	278
F01_transcript_857	(A)11	perfect	Molecular Function: ADP binding (GO:0043531);;	11	3922	3932	UTR	CTCATGGGGCACAGAGATTT	60.073	20	GCACAGTTTGGATGTCCCTT	59.973	20	224	3790	4013	CTCATGGGGCACAGAGATTT	60.073	20	CCCTGCTCTGCTCTGCTACT	59.914	20	174	3790	3963	CTCATGGGGCACAGAGATTT	60.073	20	CAGTAACCACCTCGCACCTT	60.171	20	245	3790	4034
F01_transcript_857	(CAAA)5	perfect	Molecular Function: ADP binding (GO:0043531);;	20	4274	4293	UTR	TTTAGGTTTCATTGGCTGGC	60.074	20	CTCTGCTCTGTTCGCTGTTG	59.922	20	266	4180	4445	TTTAGGTTTCATTGGCTGGC	60.074	20	CATCCACAAAGCCCACTTCT	60.111	20	237	4180	4416	TTTAGGTTTCATTGGCTGGC	60.074	20	TCCACAAAGCCCACTTCTCT	59.844	20	235	4180	4414
F01_transcript_860	(TCC)5	perfect	--	15	450	464	UTR	GGCAAAGGTAGTCCAACCAA	59.971	20	GGATTCAGGGGAGAGGAAAG	60.008	20	238	392	629	GGCAAAGGTAGTCCAACCAA	59.971	20	AAGAAGAGGGATTCAGGGGA	60.008	20	246	392	637	GGCAAAGGTAGTCCAACCAA	59.971	20	AAGGGGCAGAGGAGAGCTAC	59.979	20	182	392	573
F01_transcript_867	(AAG)15	perfect	Molecular Function: ATP binding (GO:0005524);; Cellular Component: plasma membrane (GO:0005886);; Cellular Component: integral component of membrane (GO:0016021);; Molecular Function: ATPase activity, coupled to transmembrane movement of substances (GO:0042626);; Biological Process: transmembrane transport (GO:0055085);;	45	107	151	UTR	AAGGAGGAGCTGCACAACAG	60.589	20	ATCCTCGCCCGCTTACTTA	59.815	19	128	46	173	ACTAGCTCGTACCCCAAGCC	60.65	20	ATCCTCGCCCGCTTACTTA	59.815	19	171	3	173	AAGGAGGAGCTGCACAACAG	60.589	20	GTCACCCGGTGGATCTCTC	60.483	19	155	46	200
F01_transcript_877	(T)10	perfect	--	10	4753	4762	UTR	GCATTATGAGGCCCACATCT	59.923	20	ATCTTAGGGATCCTTCGGGA	59.859	20	199	4597	4795	GCGTGGATCCAGTTCATCTT	60.081	20	ATCTTAGGGATCCTTCGGGA	59.859	20	262	4534	4795	CAACAGCAGCAGTGGAGAAG	59.77	20	ATCTTAGGGATCCTTCGGGA	59.859	20	219	4577	4795
F01_transcript_896	(T)14	perfect	Molecular Function: ADP binding (GO:0043531);;	14	725	738	UTR	TCTGGTTTTAGTTGCCGTCC	60.11	20	AACAAGGCTGATATGGCAGG	60.096	20	247	606	852	TCTGGTTTTAGTTGCCGTCC	60.11	20	TGATATGGCAGGAGTTGCAG	59.823	20	239	606	844	TCTGGTTTTAGTTGCCGTCC	60.11	20	CTTTTCGTGATCGGCTTCAT	60.214	20	276	606	881
F01_transcript_904	(CGC)6	perfect	Molecular Function: phosphoribosylformylglycinamidine synthase activity (GO:0004642);; Molecular Function: ATP binding (GO:0005524);; Biological Process: 'de novo' IMP biosynthetic process (GO:0006189);; Biological Process: glutamine metabolic process (GO:0006541);; Cellular Component: plastid (GO:0009536);; Molecular Function: transferase activity (GO:0016740);;	18	68	85	UTR	ATTGGACAGAGTATTCGCGG	60.096	20	GACGTAGGTCCAGGCAATGT	59.997	20	268	40	307	ATTGGACAGAGTATTCGCGG	60.096	20	ACGTAGGTCCAGGCAATGTC	59.997	20	267	40	306	ATTGGACAGAGTATTCGCGG	60.096	20	AACGGCAAAGATGACGTAGG	60.132	20	280	40	319
F01_transcript_907	(TG)7	perfect	--	14	4762	4775	UTR	TTGGATTGTTGCTTCTGTGG	59.691	20	AGGGACAACAGTTACGTGGC	60.035	20	221	4628	4848	TCTGTGGTTCCATGCAGTTC	59.682	20	AGGGACAACAGTTACGTGGC	60.035	20	208	4641	4848	TTGGATTGTTGCTTCTGTGG	59.691	20	AAACGCAAAAGCCATGAAAC	60.117	20	200	4628	4827
F01_transcript_909	(TC)8	perfect	Molecular Function: monooxygenase activity (GO:0004497);; Molecular Function: iron ion binding (GO:0005506);; Cellular Component: mitochondrion (GO:0005739);; Molecular Function: electron carrier activity (GO:0009055);; Biological Process: photosynthesis (GO:0015979);; Molecular Function: oxidoreductase activity, acting on paired donors, with incorporation or reduction of molecular oxygen (GO:001…	16	52	67	UTR	GCACAGCCACACAAAGAACA	60.917	20	CTCGAGAAGGTGAGGTCGTC	59.986	20	208	29	236	CCCTCTCTTATCTCGCGTTC	59.031	20	CTCGAGAAGGTGAGGTCGTC	59.986	20	230	7	236	TCCCTCTCTTATCTCGCGTT	59.031	20	CTCGAGAAGGTGAGGTCGTC	59.986	20	231	6	236
F01_transcript_913	(GCG)5	perfect	Molecular Function: ATP binding (GO:0005524);; Cellular Component: mitochondrion (GO:0005739);; Cellular Component: integral component of membrane (GO:0016021);; Molecular Function: ATPase activity, coupled to transmembrane movement of substances (GO:0042626);; Biological Process: transmembrane transport (GO:0055085);;	15	410	424	UTR	TAGCAAGATCCTCTCCCCCT	60.169	20	GCCAATGCATCATCACCAT	60.317	19	272	346	617	TAGCAAGATCCTCTCCCCCT	60.169	20	CCAATGCATCATCACCATCA	61.347	20	271	346	616	TAGCAAGATCCTCTCCCCCT	60.169	20	ATCATCACCATCACTGGCG	60.513	19	264	346	609
F01_transcript_915	(AGA)9	perfect	--	27	3251	3277	UTR	GCCAGTCCTTTGGGTATGAA	59.933	20	TATCTGCACCACACAGGTCG	60.745	20	180	3127	3306	GTCCTCGTCAAAGGGTTTCA	60.088	20	TATCTGCACCACACAGGTCG	60.745	20	115	3192	3306	CTGGGAAGTCCTCGTGAAAG	59.837	20	TATCTGCACCACACAGGTCG	60.745	20	252	3055	3306
F01_transcript_922	(GCA)5	perfect	Cellular Component: membrane (GO:0016020);;	15	3908	3922	UTR	CTGGTGGTAAGCAGCAGTCA	60.049	20	GGAACCAAGAGAGAGCATCG	59.95	20	233	3732	3964	ATCGATCCTTGGTCAGCAAC	60.081	20	GGAACCAAGAGAGAGCATCG	59.95	20	268	3697	3964	GGTGGTAAGCAGCAGTCACA	59.905	20	GGAACCAAGAGAGAGCATCG	59.95	20	231	3734	3964
F01_transcript_922	(GCC)6	perfect	Cellular Component: membrane (GO:0016020);;	18	1283	1300	UTR	TGCTGGATTACTGCATCCTG	59.823	20	CCCATGTTGAATGGTCCTCT	59.779	20	207	1140	1346	CTGGACTATCAGCTCCTGGG	59.82	20	CCCATGTTGAATGGTCCTCT	59.779	20	262	1085	1346	TATCAGCTCCTGGGCTTCAT	59.797	20	CCCATGTTGAATGGTCCTCT	59.779	20	256	1091	1346
F01_transcript_922	(TC)6	perfect	Cellular Component: membrane (GO:0016020);;	12	4531	4542	UTR	CTGGCAATCTGTCGAGTGAA	59.984	20	AGACCAGAGCAGAGCAGAGC	60.041	20	205	4385	4589	ACGGCTGATGGGAGTGATAC	59.957	20	AGACCAGAGCAGAGCAGAGC	60.041	20	177	4413	4589	ATGTTGGAAAGCTGGAGGTG	60.111	20	AGACCAGAGCAGAGCAGAGC	60.041	20	133	4457	4589
F01_transcript_928	(GA)9	perfect	Molecular Function: nucleotide binding (GO:0000166);; Biological Process: primary metabolic process (GO:0044238);; Biological Process: organic substance metabolic process (GO:0071704);;	18	119	136	UTR	GACCGACCTACCTAGCAAGTG	58.876	21	AGCAGCTTTGCAATAGAGGG	59.615	20	226	0	225	GACCGACCTACCTAGCAAGTG	58.876	21	CGAGCTTCTTCAGCTCGTTC	60.419	20	279	0	278	GACCGACCTACCTAGCAAGTG	58.876	21	TCGAGCTTCTTCAGCTCGTT	60.419	20	280	0	279
F01_transcript_942	(GT)6	perfect	Molecular Function: actin binding (GO:0003779);; Cellular Component: cytoplasm (GO:0005737);; Cellular Component: cytoskeleton (GO:0005856);; Biological Process: tricarboxylic acid cycle (GO:0006099);; Molecular Function: phosphoenolpyruvate carboxylase activity (GO:0008964);; Biological Process: carbon fixation (GO:0015977);; Biological Process: actin cytoskeleton organization (GO:0030036);;	12	2158	2169	UTR	GTGCCCATATGCTCTTCGTT	60.103	20	ACATTCCTGCAAGCGTCTTT	59.882	20	269	2020	2288	GTGCCCATATGCTCTTCGTT	60.103	20	TCCTGCAAGCGTCTTTTCTT	60.132	20	265	2020	2284	GTGCCCATATGCTCTTCGTT	60.103	20	TTCCTGCAAGCGTCTTTTCT	60.132	20	266	2020	2285
F01_transcript_945	(A)10	perfect	--	10	1105	1114	UTR	GCCGCAGCAATTCAGTTTAT	60.238	20	AAAGCTACGGTCCCTAAGCC	59.747	20	240	1040	1279	GTTTTTATGCATTTTGGCCG	60.315	20	AAAGCTACGGTCCCTAAGCC	59.747	20	256	1024	1279	GTTTTTATGCATTTTGGCCG	60.315	20	CAGAACAATCCGAAGTGCCT	60.255	20	229	1024	1252
F01_transcript_945	(TTG)10	perfect	--	30	4262	4291	UTR	AGCTTGCTATCCATGTGCCT	59.866	20	TCGTCAACACGCTCACTTTC	60.032	20	203	4167	4369	CCCCAACTTGTTTGGGACTA	59.824	20	ATTGCTTGGTACAACCTCGG	59.993	20	238	4235	4472	CCCCAACTTGTTTGGGACTA	59.824	20	TCGTCAACACGCTCACTTTC	60.032	20	135	4235	4369
F01_transcript_950	(C)10	perfect	--	10	29	38	UTR	GCCCACGACTCTGCCTCT	61.577	18	GCAAGGAAGGAACAAGAACG	59.853	20	275	8	282	GCCCACGACTCTGCCTCT	61.577	18	GAGGGAGGAAAATTCGAAGC	60.152	20	146	8	153	GCCCACGACTCTGCCTCT	61.577	18	CAAGGAAGGAACAAGAACGG	59.705	20	274	8	281
F01_transcript_950	(TG)6	perfect	--	12	4707	4718	UTR	TGGACTGGGTAGAACGTGTG	59.591	20	TTATGTGGCAAAACGCAAAA	60.11	20	266	4546	4811	TGGACTGGGTAGAACGTGTG	59.591	20	AAACGCAAAAGCCATGAAAC	60.117	20	256	4546	4801	TGGACTGGGTAGAACGTGTG	59.591	20	CTGCCATCAGAGAACAAGCA	60.136	20	225	4546	4770
F01_transcript_958	(CT)11	perfect	--	22	1572	1593	UTR	CCAGCCAAATCATCACAAAA	59.518	20	ATCAGGTTGGTACTGGGTGC	59.851	20	266	1464	1729	TTGGTGTTCCCTTTCCATTG	60.724	20	ATCAGGTTGGTACTGGGTGC	59.851	20	246	1484	1729	AAATTGGTGTTCCCTTTCCA	59.264	20	ATCAGGTTGGTACTGGGTGC	59.851	20	249	1481	1729
F01_transcript_967	(AAC)6	perfect	--	18	309	326	UTR	GCCTGTTGACCACGGATACT	59.997	20	CTCAAGAGTTGACTGGCCCT	59.45	20	172	262	433	AGCCTGTTGACCACGGATAC	59.997	20	CTCAAGAGTTGACTGGCCCT	59.45	20	173	261	433	TCGAGCAACTTCCACAACAG	60.025	20	CTCAAGAGTTGACTGGCCCT	59.45	20	195	239	433
F01_transcript_967	(CAG)5	perfect	--	15	774	788	UTR	GAGCTACCACGACTCGCCTA	60.559	20	GACTGCAACTGTGGAGGAGG	60.861	20	255	652	906	GAGCTACCACGACTCGCCTA	60.559	20	GCCCCGTACATGTCCTCTT	59.942	19	159	652	810	CAGGGGAGCTACCACGACT	60.268	19	GACTGCAACTGTGGAGGAGG	60.861	20	260	647	906
F01_transcript_967	(CAG)6	perfect	--	18	2829	2846	UTR	AGTGGTACGAGAGTGGGCTG	60.321	20	CTGAGGAGTCGCAAGGATCT	59.555	20	269	2685	2953	AGTGGTACGAGAGTGGGCTG	60.321	20	TGAGGAGTCGCAAGGATCTC	60.497	20	268	2685	2952	AGTGGTACGAGAGTGGGCTG	60.321	20	AGTCGCAAGGATCTCGACAG	60.555	20	263	2685	2947
F01_transcript_970	(GAA)5	perfect	--	15	72	86	UTR	AGAGCTCCCTCTCTCGCTG	59.977	19	TCGGCCTGAGGATGAATTAC	60.036	20	182	42	223	AGAGCTCCCTCTCTCGCTG	59.977	19	CATCACCCACACATCACCAT	60.096	20	157	42	198	AGAGCTCCCTCTCTCGCTG	59.977	19	CACACATCACCCACACATCA	59.831	20	161	42	202
F01_transcript_970	(T)10	perfect	--	10	1778	1787	UTR	ATCCCACCAAATGGATTGAA	59.991	20	CCAATGCAATGGAAACAGTG	59.964	20	144	1678	1821	CCAGACACTGGGGGAGATTA	59.92	20	CCAATGCAATGGAAACAGTG	59.964	20	206	1616	1821	GTTAGCCATCCCACCAAATG	60.192	20	CCAATGCAATGGAAACAGTG	59.964	20	151	1671	1821
F01_transcript_970	(TC)8	perfect	--	16	244	259	UTR	ATGGTGATGTGTGGGTGATG	60.096	20	CACTACGGGTATTCGCAGGT	60.015	20	277	179	455	TGATGTGTGGGTGATGTGTG	59.831	20	CACTACGGGTATTCGCAGGT	60.015	20	273	183	455	TCAGGCCGAGGGTATGTACT	59.574	20	CACTACGGGTATTCGCAGGT	60.015	20	241	215	455
F01_transcript_975	(T)13	perfect	Molecular Function: protein serine/threonine kinase activity (GO:0004674);; Molecular Function: ATP binding (GO:0005524);; Biological Process: protein phosphorylation (GO:0006468);; Cellular Component: integral component of membrane (GO:0016021);;	13	1209	1221	UTR	TGGTAAATTTCCAGCTTCGC	60.209	20	TTAAATTGCATTGCTGCCTG	59.842	20	160	1172	1331	AGGGGAGATTCCACCAGAAT	59.755	20	TTAAATTGCATTGCTGCCTG	59.842	20	232	1100	1331	TGGTAAATTTCCAGCTTCGC	60.209	20	TACCCACAATCACCATGCAC	60.249	20	244	1172	1415
F01_transcript_987	(GAA)5	perfect	Molecular Function: 5-methyltetrahydropteroyltriglutamate-homocysteine S-methyltransferase activity (GO:0003871);; Cellular Component: extracellular region (GO:0005576);; Cellular Component: cytosol (GO:0005829);; Molecular Function: zinc ion binding (GO:0008270);; Molecular Function: methionine synthase activity (GO:0008705);; Biological Process: methionine biosynthetic process (GO:0009086);; Bi…	15	3619	3633	UTR	GATCAACCCTGCCAAGTTGT	59.973	20	TCTGGTTGCTCTTGGTGTTG	59.873	20	172	3542	3713	GATCAACCCTGCCAAGTTGT	59.973	20	CTGGTTGCTCTTGGTGTTGA	59.873	20	171	3542	3712	GATCAACCCTGCCAAGTTGT	59.973	20	TTGTGTCTGGTTGCTCTTGG	59.873	20	177	3542	3718
F01_transcript_995	(T)11	perfect	--	11	2403	2413	UTR	CCCATTGACGCTGAAGATTT	60.074	20	ATGTACAACGGCCTACAGCC	60.022	20	184	2294	2477	CCCATTGACGCTGAAGATTT	60.074	20	AGCTGGAGCAAAACCAAAAA	59.861	20	158	2294	2451	CCCATTGACGCTGAAGATTT	60.074	20	AAGCTGGAGCAAAACCAAAA	59.861	20	159	2294	2452
F01_transcript_995	(T)11	perfect	--	11	3973	3983	UTR	ACTAGGCCCGTAAGGGATTG	60.332	20	GCAAGGGGAGTTAAATGCTG	59.708	20	269	3939	4207	ACTAGGCCCGTAAGGGATTG	60.332	20	CAGCTTACAAAGCAAGGGGA	60.378	20	280	3939	4218	ACTAGGCCCGTAAGGGATTG	60.332	20	CAAGGGGAGTTAAATGCTGG	59.564	20	268	3939	4206
F01_transcript_1006	(A)10	perfect	--	10	2967	2976	CDS	CGAGCTCGAGGACGTAGTTT	59.639	20	GGAATGGTGTTTTTGGGTTG	60.066	20	203	2849	3051	CGAGCTCGAGGACGTAGTTT	59.639	20	CGAACCAAAAGGAATGGTGT	59.83	20	213	2849	3061	CGAGCTCGAGGACGTAGTTT	59.639	20	TTGTGCGAACCAAAAGGAAT	60.481	20	218	2849	3066
F01_transcript_1006	(A)13	perfect	--	13	2429	2441	CDS	CGGGCATCTAGCATTCTACC	59.691	20	TCCCCGCCTACCTTTACTTT	59.96	20	251	2220	2470	CGGGCATCTAGCATTCTACC	59.691	20	TTCCCCGCCTACCTTTACTT	59.96	20	252	2220	2471	CGGCATTTCACGAGTTATGA	59.688	20	TCCCCGCCTACCTTTACTTT	59.96	20	125	2346	2470
F01_transcript_1007	(GTAA)5	perfect	--	20	1903	1922	CDS	CTGGGAAGTCCTCGTGAAAG	59.837	20	CAGTGGGGGCAAGCTTAGTA	60.262	20	197	1836	2032	CTGGGAAGTCCTCGTGAAAG	59.837	20	GCACTACTGCCCTCCATTTC	59.7	20	239	1836	2074	CTGGGAAGTCCTCGTGAAAG	59.837	20	GCCCTCCATTTCAGATCAAG	59.629	20	231	1836	2066
F01_transcript_1010	(CAG)8	perfect	Molecular Function: protein kinase activity (GO:0004672);; Molecular Function: ATP binding (GO:0005524);; Biological Process: protein phosphorylation (GO:0006468);;	24	1097	1120	CDS	GGTGATCTGGTTAGCAGGGA	60.073	20	ATACGCTGCTCGCTCTGATT	60.147	20	242	955	1196	TGGTGGTGATCTGGTTAGCA	60.112	20	ATACGCTGCTCGCTCTGATT	60.147	20	246	951	1196	GCTTGAGGAGTGGTGGTGAT	60.12	20	ATACGCTGCTCGCTCTGATT	60.147	20	256	941	1196
F01_transcript_1010	(CGG)5	perfect	Molecular Function: protein kinase activity (GO:0004672);; Molecular Function: ATP binding (GO:0005524);; Biological Process: protein phosphorylation (GO:0006468);;	15	436	450	CDS	GTGGGCCGTGATCTTATCC	60.296	19	CCCATGGAGTTGAAGAAGGA	60.042	20	262	359	620	GGTGGGCCGTGATCTTATC	60.296	19	CCCATGGAGTTGAAGAAGGA	60.042	20	263	358	620	GTGGGCCGTGATCTTATCC	60.296	19	GCTTCTGCTGATGTTGTTGC	59.602	20	156	359	514
F01_transcript_1010	(GGC)5	perfect	Molecular Function: protein kinase activity (GO:0004672);; Molecular Function: ATP binding (GO:0005524);; Biological Process: protein phosphorylation (GO:0006468);;	15	139	153	CDS	CTTCTTCTTCCTCGTCCCCT	59.811	20	GCACAACCACAACCGTAACC	61.256	20	242	4	245	CTTCTTCTTCCTCGTCCCCT	59.811	20	GGCACAACCACAACCGTAAC	61.256	20	243	4	246	CTTCTTCTTCCTCGTCCCCT	59.811	20	CACAACCACAACCGTAACCTC	60.319	21	241	4	244
F01_transcript_1012	(GTG)6	perfect	--	18	1170	1187	UTR	TCATAAGGGTTTTGAACCGC	59.938	20	CCTGGTGAACTGGTGAAGGT	60.002	20	239	1095	1333	TCATAAGGGTTTTGAACCGC	59.938	20	TTAAACCCCTGGTGAACTGG	59.824	20	246	1095	1340	CAAGGGTTTCCAACCTACCA	59.824	20	AAGGTTCAAATCCCCTGGAC	60.169	20	260	1059	1318
F01_transcript_1014	(GCG)5	perfect	--	15	315	329	UTR	CCCTATCTCCAAAGCCCTTC	60.032	20	CATCGAGCACCTTGTAAGCA	60.011	20	202	264	465	GGTGCCTCAATCCTCCCTAT	60.293	20	CATCGAGCACCTTGTAAGCA	60.011	20	216	250	465	CCCTATCTCCAAAGCCCTTC	60.032	20	ACTTCCATCGAGCACCTTGT	59.727	20	207	264	470
F01_transcript_1016	(TG)12	perfect	Molecular Function: ATP binding (GO:0005524);; Molecular Function: ATPase activity, coupled to transmembrane movement of substances (GO:0042626);; Cellular Component: ATP-binding cassette (ABC) transporter complex (GO:0043190);; Biological Process: transmembrane transport (GO:0055085);;	24	4546	4569	UTR	TTATCTTCTTGGGGTCGTCG	60.066	20	GTTTGGTCGGCTAATGGAAA	59.938	20	250	4436	4685	TTATCTTCTTGGGGTCGTCG	60.066	20	GTTCTAGGGGGCTTTTCGTC	60.074	20	229	4436	4664	TTATCTTCTTGGGGTCGTCG	60.066	20	ATGGAAATGTTCTAGGGGGC	60.152	20	237	4436	4672
F01_transcript_1021	(T)11	perfect	Biological Process: embryo development ending in seed dormancy (GO:0009793);; Biological Process: meristem structural organization (GO:0009933);; Biological Process: maintenance of meristem identity (GO:0010074);; Biological Process: negative regulation of DNA endoreduplication (GO:0032876);;	11	4664	4674	UTR	TCTGGGATCATTGAAGGAGG	60.003	20	AACAAGTTAACCCGTGCTGG	60.03	20	233	4562	4794	TCTGGGATCATTGAAGGAGG	60.003	20	CGTGCTGGGGAAAATACTCT	59.195	20	221	4562	4782	TCTGGGATCATTGAAGGAGG	60.003	20	CCGTGCTGGGGAAAATACT	59.94	19	222	4562	4783
F01_transcript_1038	(CCACCT)6	perfect	Molecular Function: hydrolase activity (GO:0016787);;	36	2458	2493	UTR	TCTCCAAAGCATTCAGGTCC	60.195	20	GGTGCAGACAAAGGAGGTTC	59.703	20	269	2268	2536	CTACTCTGCCCGCAAATCAT	60.235	20	GAGGTGGTGCAGGAGGTCTA	60.261	20	276	2350	2625	CTACTCTGCCCGCAAATCAT	60.235	20	GGTGCAGGAGGTCTAACAGG	59.721	20	271	2350	2620
F01_transcript_1041	(GAT)5	perfect	--	15	279	293	UTR	TTGAAACCTGGCAACATCAA	60.088	20	GTAGCGAAGCCTTGAACTGC	60.162	20	278	86	363	TTGAAACCTGGCAACATCAA	60.088	20	GTCCCTGCTGCATCTACCTC	59.834	20	233	86	318	CAACAGGTTGTCCAAAGGCT	60.149	20	TCTTCTTGGCTGCTGTTCCT	60.134	20	204	192	395
F01_transcript_1047	(CT)6	perfect	--	12	36	47	UTR	AGGAGCTGCAGAGAGGAGC	59.985	19	CTGAGTGAGCAAGTGTCCGA	60.178	20	152	9	160	ACAACCAGGAGCTGCAGAGA	61.155	20	CTGAGTGAGCAAGTGTCCGA	60.178	20	158	3	160	GACAACCAGGAGCTGCAGAG	61.155	20	CTGAGTGAGCAAGTGTCCGA	60.178	20	159	2	160
F01_transcript_1054	(CT)6	perfect	--	12	37	48	UTR	AGGAGCTGCAGAGAGGAGC	59.985	19	CTGAGTGAGCAAGTGTCCGA	60.178	20	152	10	161	ACAACCAGGAGCTGCAGAGA	61.155	20	CTGAGTGAGCAAGTGTCCGA	60.178	20	158	4	161	GACAACCAGGAGCTGCAGAG	61.155	20	CTGAGTGAGCAAGTGTCCGA	60.178	20	159	3	161
F01_transcript_1057	(GCA)5gccacaacagacggcacagcaaccgccgtttcagtatcaaggtcagcaagcacagcaaccgccgtttcagtatcaacca(CAG)9	interrupted	--	121	569	689	CDS	ACTCAGTATGACAAGCCGGG	60.134	20	GAGCGTTTGGGTACTGAGGA	60.255	20	274	479	752	ACTCAGTATGACAAGCCGGG	60.134	20	TGATGAGCGTTTGGGTACTG	59.716	20	278	479	756	ACTCAGTATGACAAGCCGGG	60.134	20	TAGTGGCTGTTGTGACCCCT	60.567	20	252	479	730
F01_transcript_1062	(AGA)6	perfect	Molecular Function: ATP binding (GO:0005524);; Cellular Component: integral component of membrane (GO:0016021);; Molecular Function: ATPase activity, coupled to transmembrane movement of substances (GO:0042626);; Biological Process: transmembrane transport (GO:0055085);;	18	1699	1716	CDS	ATACCCTGCACGACCAGTTC	59.997	20	CTGATATCATGCTTCCCGCT	60.199	20	202	1626	1827	ACGACCAGTTCATTATCGCC	59.962	20	CTGATATCATGCTTCCCGCT	60.199	20	193	1635	1827	GCTTGATCGAGCGATGGTAT	60.207	20	CTGATATCATGCTTCCCGCT	60.199	20	220	1608	1827
F01_transcript_1067	(T)10	perfect	--	10	4020	4029	CDS	TGGATTTAAGCACTGTGCAA	57.919	20	ATCTTCGGCACATTCCTGAT	59.513	20	259	3893	4151	GTGGATTTAAGCACTGTGCAA	58.836	21	ATCTTCGGCACATTCCTGAT	59.513	20	260	3892	4151	AGTGGATTTAAGCACTGTGCAA	59.813	22	ATCTTCGGCACATTCCTGAT	59.513	20	261	3891	4151
F01_transcript_1069	(TTG)7	perfect	Molecular Function: structural constituent of ribosome (GO:0003735);; Cellular Component: ribosome (GO:0005840);; Biological Process: translation (GO:0006412);;	21	3531	3551	CDS	TGCGAGATCTTATGGGTTCC	60.036	20	ATCATACGGCTCCAAGGATG	59.917	20	142	3472	3613	GCGAGATCTTATGGGTTCCA	60.036	20	ATCATACGGCTCCAAGGATG	59.917	20	141	3473	3613	ATGGGTTCCACCTCTAGCCT	59.957	20	ATCATACGGCTCCAAGGATG	59.917	20	131	3483	3613
F01_transcript_1072	(AGG)5	perfect	--	15	2239	2253	UTR	TGCAACAAACAAAGGCAGAG	60.027	20	GGAAAACAAGCTCTTGGCAG	59.993	20	251	2081	2331	TGCAACAAACAAAGGCAGAG	60.027	20	AGGAAAACAAGCTCTTGGCA	59.993	20	252	2081	2332	TGCAACAAACAAAGGCAGAG	60.027	20	GCAGAAAATATCTTGGGGCA	60.038	20	235	2081	2315
F01_transcript_1080	(A)10	perfect	--	10	4333	4342	CDS	GAGATTGGGCAAACACTCGT	60.119	20	CGAACTATCCTCGTGCTTCC	59.836	20	212	4269	4480	GAGATTGGGCAAACACTCGT	60.119	20	GAACTATCCTCGTGCTTCCG	59.836	20	211	4269	4479	GAGGAGAGATTGGGCAAACA	60.195	20	ACGAGTCCTCGCATAAGCAT	59.866	20	242	4264	4505
F01_transcript_1083	(CGC)5	perfect	--	15	303	317	CDS	AGTAGCTAGGGTTTTGGCCG	60.623	20	GCAGGATCGTCATGTTTCAA	59.654	20	244	215	458	CAAACCCTAGTCCAATCCCA	59.784	20	GTCAGCAATCTTAGGGCACG	60.796	20	267	111	377	GCTTCCTCATCCGTACCTCA	60.218	20	GTCAGCAATCTTAGGGCACG	60.796	20	236	142	377
F01_transcript_1089	(AGC)8	perfect	--	24	4178	4201	CDS	GGAGGCAACTAAAGACGCAG	60.015	20	CCCTAAACCGTATGCCAAAA	59.826	20	174	4094	4267	GGAGGCAACTAAAGACGCAG	60.015	20	ATCCACTGCAAATCTCTGGC	60.226	20	139	4094	4232	AGTTTGCGGAGGCAACTAAA	59.883	20	CCCTAAACCGTATGCCAAAA	59.826	20	181	4087	4267
F01_transcript_1094	(CGC)5	perfect	Molecular Function: phosphoribosylformylglycinamidine synthase activity (GO:0004642);; Molecular Function: ATP binding (GO:0005524);; Biological Process: 'de novo' IMP biosynthetic process (GO:0006189);; Biological Process: glutamine metabolic process (GO:0006541);; Cellular Component: plastid (GO:0009536);; Molecular Function: transferase activity (GO:0016740);;	15	56	70	UTR	ATTGGACAGAGTATTCGCGG	60.096	20	GACGTAGGTCCAGGCAATGT	59.997	20	268	28	295	ATTGGACAGAGTATTCGCGG	60.096	20	ACGTAGGTCCAGGCAATGTC	59.997	20	267	28	294	ATTGGACAGAGTATTCGCGG	60.096	20	AACGGCAAAGATGACGTAGG	60.132	20	280	28	307
F01_transcript_1094	(GA)6	perfect	Molecular Function: phosphoribosylformylglycinamidine synthase activity (GO:0004642);; Molecular Function: ATP binding (GO:0005524);; Biological Process: 'de novo' IMP biosynthetic process (GO:0006189);; Biological Process: glutamine metabolic process (GO:0006541);; Cellular Component: plastid (GO:0009536);; Molecular Function: transferase activity (GO:0016740);;	12	2174	2185	UTR	GCAGAAACCTGTTGCAGTCA	60.032	20	CGAGGAACTCGCTTGAAATC	59.955	20	220	2147	2366	GCAGAAACCTGTTGCAGTCA	60.032	20	TCGAGGAACTCGCTTGAAAT	59.955	20	221	2147	2367	GCAGAAACCTGTTGCAGTCA	60.032	20	ATCGAGGAACTCGCTTGAAA	59.955	20	222	2147	2368
F01_transcript_1096	(AGC)8	perfect	Cellular Component: integral component of membrane (GO:0016021);;	24	4504	4527	UTR	CGGCAGTACCGATGAAAGAG	60.786	20	TTTTAAGAGGGGGAAACGCT	60.068	20	237	4474	4710	CGGCAGTACCGATGAAAGAG	60.786	20	CTTTTAAGAGGGGGAAACGC	60.068	20	238	4474	4711	TCTTCTGCTGGAATTGGTCC	60.195	20	AACGCTGTTACCATCCCAAT	59.316	20	280	4417	4696
F01_transcript_1098	(GAC)5	perfect	--	15	266	280	UTR	GCGACCTCTACACGGACATC	60.688	20	ATCAACCTCGCGCTTCAC	59.95	18	272	116	387	CGGCTCCAAACCCTAATTC	59.514	19	ATCAACCTCGCGCTTCAC	59.95	18	188	200	387	CTCCAAACCCTAATTCCGC	59.514	19	ATCAACCTCGCGCTTCAC	59.95	18	185	203	387
F01_transcript_1109	(AGG)8	perfect	--	24	2331	2354	UTR	TGTTCCTGATGTATTGCCCA	59.924	20	GGAAAACAAGCTCTTGGCAG	59.993	20	167	2266	2432	TGTTCCTGATGTATTGCCCA	59.924	20	CTTCCGCACCTCTAAGAACG	60.008	20	228	2266	2493	TGTTCCTGATGTATTGCCCA	59.924	20	TGGCAGAAAATATCTTGGGG	59.894	20	153	2266	2418
F01_transcript_1124	(T)14	perfect	Molecular Function: peptidase activity, acting on L-amino acid peptides (GO:0070011);;	14	4638	4651	CDS	TTCGTCGGCTGAAAAGAAGT	59.993	20	CGGTGACAGTTCATTTTGGA	59.541	20	122	4603	4724	AAATTCGTCGGCTGAAAAGA	59.823	20	CGGTGACAGTTCATTTTGGA	59.541	20	125	4600	4724	AATTCGTCGGCTGAAAAGAA	59.823	20	CGGTGACAGTTCATTTTGGA	59.541	20	124	4601	4724
F01_transcript_1127	(GCC)5	perfect	--	15	847	861	CDS	AAGCTCTACACCTTCGCGTC	59.644	20	GCTGTACTTGGTCGTGGACA	59.751	20	168	735	902	AAGCTCTACACCTTCGCGTC	59.644	20	GATGAAGGTCAGGACGCTGT	60.269	20	183	735	917	AAGCTCTACACCTTCGCGTC	59.644	20	ACTGCTCGAACAGGGACTTG	60.444	20	205	735	939
F01_transcript_1131	(GA)6	perfect	--	12	2777	2788	CDS	GTCGTTGTTTCCATTTGGCT	59.978	20	CACCTCCCTCTCCTCTTTCC	60.186	20	262	2569	2830	AGTCGTTGTTTCCATTTGGC	59.978	20	CACCTCCCTCTCCTCTTTCC	60.186	20	263	2568	2830	CGTTGTTTCCATTTGGCTTT	59.975	20	CACCTCCCTCTCCTCTTTCC	60.186	20	260	2571	2830
F01_transcript_1135	(A)11	perfect	Molecular Function: ATP binding (GO:0005524);; Molecular Function: ADP binding (GO:0043531);;	11	1019	1029	CDS	TGAGTACATCCGCAATGGAA	60.073	20	GGAGCGACATATCCAGGTGT	59.957	20	274	897	1170	TTGAGTACATCCGCAATGGA	60.073	20	GGAGCGACATATCCAGGTGT	59.957	20	275	896	1170	TGAGTACATCCGCAATGGAA	60.073	20	CTGGAGCGACATATCCAGGT	60.096	20	276	897	1172
F01_transcript_1135	(T)10	perfect	Molecular Function: ATP binding (GO:0005524);; Molecular Function: ADP binding (GO:0043531);;	10	4696	4705	CDS	ATTGGAATGCGAAGAAGGTG	60.074	20	GCGCGGTATAAAAATCTCATAA	58.364	22	248	4490	4737	TCAAAACTTTCCTGCAACCC	60.088	20	GCGCGGTATAAAAATCTCATAA	58.364	22	228	4510	4737	ATTGGAATGCGAAGAAGGTG	60.074	20	GCGGTATAAAAATCTCATAAGCG	59.233	23	246	4490	4735
F01_transcript_1136	(T)15	perfect	Cellular Component: photosystem II (GO:0009523);; Cellular Component: chloroplast thylakoid membrane (GO:0009535);; Biological Process: photosynthetic electron transport in photosystem II (GO:0009772);; Cellular Component: integral component of membrane (GO:0016021);; Molecular Function: chlorophyll binding (GO:0016168);; Biological Process: protein-chromophore linkage (GO:0018298);; Molecular Fu…	15	1014	1028	CDS	AGTGGATCCGTGTGGTAAGG	59.844	20	ACCCCCGGATTTTCTCATAG	60.145	20	251	828	1078	CCATCCTAGTGGATCCGTGT	59.803	20	ACCCCCGGATTTTCTCATAG	60.145	20	258	821	1078	ACCATCCTAGTGGATCCGTG	59.803	20	ACCCCCGGATTTTCTCATAG	60.145	20	259	820	1078
F01_transcript_1137	(A)10	perfect	--	10	3286	3295	CDS	ATATACGCTGGTAGCCCACG	60.003	20	GCCACTGCATCACTCACTGT	59.905	20	100	3250	3349	CGTTTTGCCATTGTGTATGG	59.849	20	TGCCTCTGACAGCCCTAGTT	60.012	20	208	3116	3323	CGTTTTGCCATTGTGTATGG	59.849	20	GCCTCTGACAGCCCTAGTTG	60.012	20	207	3116	3322
F01_transcript_1137	(A)12	perfect	--	12	2307	2318	CDS	AGACTTGCCAGCGATGATTT	59.843	20	ACCATAACTCGGACCAGACG	59.989	20	278	2113	2390	GACTTGCCAGCGATGATTTT	60.221	20	ACCATAACTCGGACCAGACG	59.989	20	277	2114	2390	GCGGTTAGGCTTAGGTGTTG	59.769	20	ACCATAACTCGGACCAGACG	59.989	20	235	2156	2390
F01_transcript_1143	(C)11	perfect	Biological Process: proteolysis (GO:0006508);; Molecular Function: cysteine-type peptidase activity (GO:0008234);;	11	3016	3026	CDS	CAAAGGGAAACACGCAATTT	59.975	20	CAGCCACTGGACTCTCCTTC	59.986	20	274	2971	3244	CAAAGGGAAACACGCAATTT	59.975	20	AGCCACTGGACTCTCCTTCA	59.986	20	273	2971	3243	CAAAGGGAAACACGCAATTT	59.975	20	ACTGGCAGAGTCTCGGTTGT	59.907	20	184	2971	3154
F01_transcript_1145	(T)10	perfect	--	10	4389	4398	CDS	GCCTCCACAGTACCCCTACA	59.989	20	GCATTGACAAAACAGCGAGA	59.995	20	195	4291	4485	TGCCTCCACAGTACCCCTAC	59.989	20	GCATTGACAAAACAGCGAGA	59.995	20	196	4290	4485	GTGCCTCCACAGTACCCCTA	59.989	20	GCATTGACAAAACAGCGAGA	59.995	20	197	4289	4485
F01_transcript_1147	(CTC)6	perfect	Molecular Function: nucleotide binding (GO:0000166);; Cellular Component: commitment complex (GO:0000243);; Biological Process: mRNA processing (GO:0006397);; Molecular Function: poly-pyrimidine tract binding (GO:0008187);; Biological Process: RNA splicing (GO:0008380);; Cellular Component: nuclear speck (GO:0016607);; Molecular Function: pre-mRNA 3'-splice site binding (GO:0030628);; Cellular Co…	18	1699	1716	CDS	TACAGGATCCACAAGAGGGG	59.92	20	CTGCTCCCTGAACTGGTAGG	59.861	20	175	1574	1748	TGTTCGGCTAGGGTTACAGG	60.125	20	CTGCTCCCTGAACTGGTAGG	59.861	20	189	1560	1748	CCTGTTCGGCTAGGGTTACA	60.125	20	CTGCTCCCTGAACTGGTAGG	59.861	20	191	1558	1748
F01_transcript_1150	(CGC)5	perfect	Cellular Component: integral component of membrane (GO:0016021);;	15	299	313	CDS	GCTGCACCAAGTAGCTAGGG	60.037	20	GACAGCAAGTTTGGCATCAG	59.445	20	229	202	430	GCTGCACCAAGTAGCTAGGG	60.037	20	AAATGACAGCAAGTTTGGCA	59.322	20	233	202	434	GCTGCACCAAGTAGCTAGGG	60.037	20	CAAGTTTGGCATCAGCACAA	60.844	20	224	202	425
F01_transcript_1152	(GCT)6ccatccctcgcgccgccgcctccccgtctc(CG)6	interrupted	--	60	154	213	CDS	TTATTTATCCGCCTCCCTCC	60.24	20	CAAGCAGTAAGGAGGCCTTG	60.008	20	249	111	359	TTATTTATCCGCCTCCCTCC	60.24	20	ATACAGCACCGATGTGTCCA	59.992	20	180	111	290	GTTGTCCACACCACACCATC	59.692	20	ATACAGCACCGATGTGTCCA	59.992	20	249	42	290
F01_transcript_1153	(ACG)5	perfect	Molecular Function: calcium-transporting ATPase activity (GO:0005388);; Molecular Function: ATP binding (GO:0005524);; Cellular Component: integral component of membrane (GO:0016021);; Molecular Function: metal ion binding (GO:0046872);; Biological Process: calcium ion transmembrane transport (GO:0070588);;	15	63	77	CDS	TGTCTCGTCTTCTTACGCCC	60.397	20	GATGAGAGCTCGTCGACACA	60.146	20	206	11	216	TGTCTCGTCTTCTTACGCCC	60.397	20	TGATGAGAGCTCGTCGACAC	60.146	20	207	11	217	TGTCTCGTCTTCTTACGCCC	60.397	20	GTGTTCAGTTGAGGCCAGGT	60.159	20	151	11	161
F01_transcript_1160	(ACA)7	perfect	--	21	513	533	CDS	TAGGCGACTTACATGGGGAC	59.955	20	CCCCAACTTGTTTGGGACTA	59.824	20	219	341	559	CTAGGCGACTTACATGGGGA	60.088	20	CCCCAACTTGTTTGGGACTA	59.824	20	220	340	559	TTCAGCATGGTTTTCACTGC	59.847	20	CCCCAACTTGTTTGGGACTA	59.824	20	275	285	559
F01_transcript_1161	(AT)21	perfect	Molecular Function: nucleocytoplasmic transporter activity (GO:0005487);; Cellular Component: nuclear pore (GO:0005643);; Biological Process: nucleocytoplasmic transport (GO:0006913);; Biological Process: mitotic spindle assembly checkpoint (GO:0007094);; Cellular Component: integral component of membrane (GO:0016021);;	42	1193	1234	CDS	GATAACCACCACCCGAGCTA	59.955	20	TGATTGATCCCAGCACAGAA	60.201	20	200	1155	1354	GATAACCACCACCCGAGCTA	59.955	20	TTGATTGATCCCAGCACAGA	60.201	20	201	1155	1355	GATAACCACCACCCGAGCTA	59.955	20	TGAGTTGATTGATCCCAGCA	60.201	20	205	1155	1359
F01_transcript_1161	(T)12	perfect	Molecular Function: nucleocytoplasmic transporter activity (GO:0005487);; Cellular Component: nuclear pore (GO:0005643);; Biological Process: nucleocytoplasmic transport (GO:0006913);; Biological Process: mitotic spindle assembly checkpoint (GO:0007094);; Cellular Component: integral component of membrane (GO:0016021);;	12	2260	2271	CDS	TTTGCACGGTATTCATCCAA	59.93	20	TCGTGGCATTGAAGTTGTTC	59.697	20	179	2157	2335	TTTGCACGGTATTCATCCAA	59.93	20	AGCACCATCGGTGTCTCATT	60.542	20	147	2157	2303	TTTGCACGGTATTCATCCAA	59.93	20	AAGCACCATCGGTGTCTCAT	60.542	20	148	2157	2304
F01_transcript_1197	(TC)8	perfect	Molecular Function: monooxygenase activity (GO:0004497);; Molecular Function: iron ion binding (GO:0005506);; Cellular Component: mitochondrion (GO:0005739);; Molecular Function: electron carrier activity (GO:0009055);; Biological Process: photosynthesis (GO:0015979);; Molecular Function: oxidoreductase activity, acting on paired donors, with incorporation or reduction of molecular oxygen (GO:001…	16	26	41	CDS	GCACAGCCACACAAAGAACA	60.917	20	CTCGAGAAGGTGAGGTCGTC	59.986	20	208	3	210	GCACAGCCACACAAAGAACA	60.917	20	CTGCTCGGGAAGAAGAGAAG	59.304	20	173	3	175	GCACAGCCACACAAAGAACA	60.917	20	CTTGGGAAGAAAAGGCCAAC	60.958	20	232	3	234
F01_transcript_1199	(C)17	perfect	--	17	82	98	CDS	GCCTCCCTCCCTCCTCAG	62.291	18	GATTTGTCGCCGATGAGTTT	60.081	20	164	16	179	GCCTCCCTCCCTCCTCAG	62.291	18	TGCTCTTTATCCTTCGGGTG	60.206	20	279	16	294	GCCTCCCTCCCTCCTCAG	62.291	18	CGATGAGTTTACGGGGAGAC	59.55	20	154	16	169
F01_transcript_1199	(TGG)5	perfect	--	15	1002	1016	CDS	ATTGGACCCTGCAACTGTTC	59.973	20	GCAATCAAAGCACTTCACGA	59.995	20	274	857	1130	ATTGGACCCTGCAACTGTTC	59.973	20	CCAGCAATCAAAGCACTTCA	59.988	20	277	857	1133	GGACCCTGCAACTGTTCTGT	60.159	20	GCAATCAAAGCACTTCACGA	59.995	20	271	860	1130
F01_transcript_1200	(CT)13	perfect	Molecular Function: ATP-dependent RNA helicase activity (GO:0004004);; Molecular Function: ATP binding (GO:0005524);; Cellular Component: nucleus (GO:0005634);; Cellular Component: cytoplasm (GO:0005737);; Biological Process: RNA processing (GO:0006396);; Cellular Component: integral component of membrane (GO:0016021);; Molecular Function: RNA binding (GO:0044822);;	26	82	107	UTR	CTCCTACGTCTCCGCGTTAG	60.03	20	TGCTCTCACGTTGGTAGCAG	60.199	20	268	40	307	CTCCTACGTCTCCGCGTTAG	60.03	20	TCCATGCTCTCACGTTGGTA	60.263	20	272	40	311	CTCCTACGTCTCCGCGTTAG	60.03	20	GCCGCGTACTGGATTAGTTC	59.736	20	111	40	150
F01_transcript_1217	(TGC)5	perfect	Molecular Function: structural constituent of ribosome (GO:0003735);; Molecular Function: N-acetyl-gamma-glutamyl-phosphate reductase activity (GO:0003942);; Molecular Function: aspartate-semialdehyde dehydrogenase activity (GO:0004073);; Cellular Component: ribosome (GO:0005840);; Biological Process: translation (GO:0006412);; Biological Process: methionine biosynthetic process (GO:0009086);; Bi…	15	4093	4107	CDS	TTCGTGAAGGAGCACAACAG	60.025	20	GTGCCACAGGAGTAACAGCA	59.905	20	129	4040	4168	CTTCGTGAAGGAGCACAACA	60.025	20	GTGCCACAGGAGTAACAGCA	59.905	20	130	4039	4168	CTTCGTGAAGGAGCACAACA	60.025	20	TGTGCCACAGGAGTAACAGC	59.905	20	131	4039	4169
F01_transcript_1217	(TTG)10	perfect	Molecular Function: structural constituent of ribosome (GO:0003735);; Molecular Function: N-acetyl-gamma-glutamyl-phosphate reductase activity (GO:0003942);; Molecular Function: aspartate-semialdehyde dehydrogenase activity (GO:0004073);; Cellular Component: ribosome (GO:0005840);; Biological Process: translation (GO:0006412);; Biological Process: methionine biosynthetic process (GO:0009086);; Bi…	30	3207	3236	CDS	CCCCAACTTGTTTGGGACTA	59.824	20	TCGCCATGAGCTGTAAGATG	59.972	20	264	3180	3443	GACATGGGAGGAGTCCGTAA	59.927	20	AGGCAGCTTGTGCTTCCTAA	60.154	20	273	3032	3304	CCCCAACTTGTTTGGGACTA	59.824	20	AGGTGTTTGTGAGGCAGCTT	59.914	20	136	3180	3315
F01_transcript_1233	(TTG)7	perfect	Molecular Function: nucleic acid binding (GO:0003676);; Molecular Function: structural constituent of ribosome (GO:0003735);; Molecular Function: N-acetyl-gamma-glutamyl-phosphate reductase activity (GO:0003942);; Molecular Function: aspartate-semialdehyde dehydrogenase activity (GO:0004073);; Cellular Component: ribosome (GO:0005840);; Biological Process: translation (GO:0006412);; Biological Pr…	21	3999	4019	UTR	AGCTTGCTATCCATGTGCCT	59.866	20	AAATCTCACATGGGGAGCTG	60.073	20	273	3904	4176	CCCCAACTTGTTTGGGACTA	59.824	20	AAATCTCACATGGGGAGCTG	60.073	20	205	3972	4176	CTTGCTATCCATGTGCCTGA	59.823	20	AAATCTCACATGGGGAGCTG	60.073	20	271	3906	4176
F01_transcript_1234	(CAG)5	perfect	Molecular Function: ADP binding (GO:0043531);;	15	3923	3937	UTR	GCCTTAGAAATTGCTGGCTG	59.982	20	ATTCGAGATGGGGAGGAAGT	59.896	20	169	3810	3978	CCTTAGAAATTGCTGGCTGC	59.982	20	ATTCGAGATGGGGAGGAAGT	59.896	20	168	3811	3978	CTCCAGAAACCAGAAGCCAC	59.844	20	ATTCGAGATGGGGAGGAAGT	59.896	20	112	3867	3978
F01_transcript_1234	(GCT)6	perfect	Molecular Function: ADP binding (GO:0043531);;	18	128	145	UTR	CTGGCTGCTTCAAGATCTCC	60.096	20	GCAAGCACACTGAAGCTCTG	59.929	20	173	19	191	CTGGCTGCTTCAAGATCTCC	60.096	20	CTCGGAAGAAACTCCCACAG	59.837	20	208	19	226	CTGGCTGCTTCAAGATCTCC	60.096	20	GGAAGAAACTCCCACAGCAC	59.703	20	205	19	223
F01_transcript_1243	(TG)6	perfect	--	12	4466	4477	UTR	CGGATTGTTGCTCCTATGGT	59.955	20	GCACAAGCATAAACAGGGGT	60	20	191	4332	4522	CGGATTGTTGCTCCTATGGT	59.955	20	AGCACAAGCATAAACAGGGG	60.132	20	192	4332	4523	GTTGCTCCTATGGTTCCACG	60.517	20	GCACAAGCATAAACAGGGGT	60	20	185	4338	4522
F01_transcript_1245	(C)20	perfect	Molecular Function: structural constituent of ribosome (GO:0003735);; Molecular Function: N-acetyl-gamma-glutamyl-phosphate reductase activity (GO:0003942);; Molecular Function: aspartate-semialdehyde dehydrogenase activity (GO:0004073);; Cellular Component: ribosome (GO:0005840);; Biological Process: translation (GO:0006412);; Biological Process: methionine biosynthetic process (GO:0009086);; Bi…	20	3365	3384	UTR	GCCACCATTGACCCTGTTAT	59.676	20	GGCACATCCAGATCCAAGTT	59.934	20	135	3311	3445	GCCACCATTGACCCTGTTAT	59.676	20	TCCCTACCACCAAGCAAATC	59.933	20	261	3311	3571	GCCACCATTGACCCTGTTAT	59.676	20	CTTCCCTACCACCAAGCAAA	60.103	20	263	3311	3573
F01_transcript_1245	(TTG)8	perfect	Molecular Function: structural constituent of ribosome (GO:0003735);; Molecular Function: N-acetyl-gamma-glutamyl-phosphate reductase activity (GO:0003942);; Molecular Function: aspartate-semialdehyde dehydrogenase activity (GO:0004073);; Cellular Component: ribosome (GO:0005840);; Biological Process: translation (GO:0006412);; Biological Process: methionine biosynthetic process (GO:0009086);; Bi…	24	2982	3005	UTR	AGCTTGCTATCCATGTGCCT	59.866	20	CTCGGAGTGTGGGGAAAATA	59.926	20	211	2887	3097	CCCCAACTTGTTTGGGACTA	59.824	20	CTCGGAGTGTGGGGAAAATA	59.926	20	143	2955	3097	CTTGCTATCCATGTGCCTGA	59.823	20	CTCGGAGTGTGGGGAAAATA	59.926	20	209	2889	3097
F01_transcript_1252	(CT)7ggcaccag(CT)13ggcaccagcagtccttcccgtgctgtc(CT)8ggcaccag(CT)7	interrupted	--	113	45	157	UTR	CTTCTATCCTTCCCGTGCTG	59.83	20	TACTGCCAGAATTTTTGGGG	59.931	20	189	22	210	CCTTCTATCCTTCCCGTGCT	60.59	20	TACTGCCAGAATTTTTGGGG	59.931	20	190	21	210	CTTCTATCCTTCCCGTGCTG	59.83	20	CTGGCTAGCCGACGATTAGT	59.499	20	266	22	287
F01_transcript_1275	(AGG)5	perfect	Molecular Function: GTP binding (GO:0005525);; Molecular Function: hydrolase activity, acting on acid anhydrides (GO:0016817);;	15	408	422	UTR	TGGAAGCAGCGGTAGAAGAT	59.978	20	GCACTTTCCTCTGGTTCGTC	59.851	20	271	353	623	GAAGCAGCGGTAGAAGATGG	59.978	20	TCGGTCAATTCAGGCTTCTT	59.813	20	251	355	605	TGGAAGCAGCGGTAGAAGAT	59.978	20	TCGGTCAATTCAGGCTTCTT	59.813	20	253	353	605
F01_transcript_1287	(CAC)5	perfect	--	15	471	485	UTR	CAGGTTTTCCATGGGAGATG	60.309	20	TCTTGGGAGGTATGGTCCTG	59.92	20	260	331	590	CAGACAAAGGGGAGAAAGCA	60.366	20	TCTTGGGAGGTATGGTCCTG	59.92	20	159	432	590	CAGGTTTTCCATGGGAGATG	60.309	20	CAAGTCCCGTGTGTTGTCTG	60.194	20	238	331	568
F01_transcript_1294	(A)10	perfect	--	10	3289	3298	UTR	ATATACGCTGGTAGCCCACG	60.003	20	GCCACTGCATCACTCACTGT	59.905	20	100	3253	3352	CGTTTTGCCATTGTGTATGG	59.849	20	TGCCTCTGACAGCCCTAGTT	60.012	20	208	3119	3326	CGTTTTGCCATTGTGTATGG	59.849	20	GCCTCTGACAGCCCTAGTTG	60.012	20	207	3119	3325
F01_transcript_1294	(A)11	perfect	--	11	2311	2321	UTR	AGACTTGCCAGCGATGATTT	59.843	20	ACCATAACTCGGACCAGACG	59.989	20	277	2117	2393	GACTTGCCAGCGATGATTTT	60.221	20	ACCATAACTCGGACCAGACG	59.989	20	276	2118	2393	GCGGTTAGGCTTAGGTGTTG	59.769	20	ACCATAACTCGGACCAGACG	59.989	20	234	2160	2393
F01_transcript_1299	(CGC)6cgatttcgttttcgcgccaccctagaatctcattagtcaccaccatggatga(CGC)6	interrupted	--	88	58	145	UTR	CTCGACACAGATTCACCCCT	60.112	20	ACAATCTCCGGATCCTCCTT	59.896	20	177	10	186	CTCGACACAGATTCACCCCT	60.112	20	GGTACCATCTCGCCACAATC	60.348	20	191	10	200	CTCGACACAGATTCACCCCT	60.112	20	CTCCGGATCCTCCTTATGTG	59.502	20	172	10	181
F01_transcript_1301	(A)10	perfect	--	10	1276	1285	UTR	CTTCAACAATGGTAGCCCAA	58.623	20	AGATAAAGGCCACCCAAGGT	59.827	20	276	1224	1499	CTTCAACAATGGTAGCCCAA	58.623	20	AAGATAAAGGCCACCCAAGG	60.312	20	277	1224	1500	ACTTCAACAATGGTAGCCCAA	59.485	21	AGATAAAGGCCACCCAAGGT	59.827	20	277	1223	1499
F01_transcript_1301	(C)20	perfect	--	20	815	834	UTR	GAGGCAGTGGAGGTGATGTT	60.12	20	CATGCCACAAAAACATTTGG	59.826	20	264	690	953	GTGGAGGTGATGTTGATCCC	60.184	20	CATGCCACAAAAACATTTGG	59.826	20	258	696	953	GGTATGAGGCAGTGGAGGTG	60.533	20	CATGCCACAAAAACATTTGG	59.826	20	269	685	953
F01_transcript_1309	(CCA)6agtggcagcaaacctgtttcctcggcagcagcggtggcgccg(CCA)5cccccaccaactggcagcaaacctgtttcctcggcagcagcggcggcgccgccacgaccaccaccat(CAC)5caactggcagcaaacctgtttcctcggcagcggcggtgccg(CCA)8	interrupted	--	222	2086	2307	UTR	AAGCCTATTTTCTCAGCGCC	60.84	20	AGAAGGTTTGCTGCCACTTG	60.431	20	279	2058	2336	GCAAGCCTATTTTCTCAGCG	60.117	20	GAAGGTTTGCTGCCACTTG	59.43	19	280	2056	2335	AAGCCTATTTTCTCAGCGCC	60.84	20	AAGAAGGTTTGCTGCCACTT	58.983	20	280	2058	2337
F01_transcript_1309	(GCA)5	perfect	--	15	339	353	UTR	AGCTTCTCCTCAGCGGTACA	60.156	20	AGATTTTGGAAGGGCAAAGG	60.423	20	128	307	434	AGCTTCTCCTCAGCGGTACA	60.156	20	GGCAAAGGGTAATCTGCAAC	59.574	20	116	307	422	AGCTTCTCCTCAGCGGTACA	60.156	20	AAGGGCAAAGGGTAATCTGC	60.451	20	119	307	425
F01_transcript_1322	(TTG)12	perfect	--	36	3293	3328	UTR	GACATGGGAGGAGTCCGTAA	59.927	20	CTCCGTAACACCGTGATCCT	59.989	20	278	3118	3395	AGCTTGCTATCCATGTGCCT	59.866	20	CTCCGTAACACCGTGATCCT	59.989	20	198	3198	3395	CCCCAACTTGTTTGGGACTA	59.824	20	CTCCGTAACACCGTGATCCT	59.989	20	130	3266	3395
F01_transcript_1326	(A)11	perfect	--	11	38	48	UTR	TTTGTTTCACCAATCCCTCC	59.767	20	CATTTGGGGCAGATGAACTC	60.461	20	203	11	213	CCCCATTTTGTTTCACCAAT	59.523	20	CATTTGGGGCAGATGAACTC	60.461	20	209	5	213	TTGTTTCACCAATCCCTCCT	59.381	20	CATTTGGGGCAGATGAACTC	60.461	20	202	12	213
F01_transcript_1329	(T)12	perfect	Biological Process: proteolysis (GO:0006508);; Molecular Function: cysteine-type peptidase activity (GO:0008234);;	12	4454	4465	UTR	TAGAGTTGTGGGATGGGAGG	59.92	20	CAACCACGAAAGGTCAAACA	59.585	20	273	4240	4512	GGTAAAATGGCAGACGCTGT	60.14	20	TTGGTAACGGTGACAGTTCG	59.609	20	237	4343	4579	GGTAAAATGGCAGACGCTGT	60.14	20	CAACCACGAAAGGTCAAACA	59.585	20	170	4343	4512
F01_transcript_1337	(TTG)9	perfect	--	27	3293	3319	UTR	CCCCAACTTGTTTGGGACTA	59.824	20	TAGCTTCCAGCACCGATCTT	59.978	20	280	3266	3545	CCCCAACTTGTTTGGGACTA	59.824	20	TGCCCAGGTGAACATACTGA	60.112	20	261	3266	3526	TCACCTCTAGCCTACCCCAA	59.688	20	TGCCCAGGTGAACATACTGA	60.112	20	275	3252	3526
F01_transcript_1343	(CCA)5	perfect	--	15	40	54	UTR	TGCTATTCCTCTCCTGTCGC	60.504	20	GAGTGTTCACGCTGGAGGTT	60.307	20	254	4	257	TGCTATTCCTCTCCTGTCGC	60.504	20	AGTGTTCACGCTGGAGGTTC	60.307	20	253	4	256	ATTCCTCTCCTGTCGCTTCC	60.735	20	AGTGTTCACGCTGGAGGTTC	60.307	20	249	8	256
F01_transcript_1349	(AGC)5	perfect	Molecular Function: ARF guanyl-nucleotide exchange factor activity (GO:0005086);; Cellular Component: trans-Golgi network (GO:0005802);; Biological Process: pollen germination (GO:0009846);; Biological Process: vesicle-mediated transport (GO:0016192);; Biological Process: regulation of ARF protein signal transduction (GO:0032012);; Biological Process: positive regulation of GTPase activity (GO:00…	15	3766	3780	UTR	CAGTGGCACAAGTCTGGCTA	60.049	20	GCGAAGATGACGAGGTTGA	59.934	19	272	3732	4003	CAGTGGCACAAGTCTGGCTA	60.049	20	GATGAACATGTTGGTCGCC	59.916	19	111	3732	3842	CCCTCGAGATTAGCACCAAG	59.83	20	GATGAACATGTTGGTCGCC	59.916	19	170	3673	3842
F01_transcript_1365	(T)13	perfect	Biological Process: proteolysis (GO:0006508);; Molecular Function: cysteine-type peptidase activity (GO:0008234);; Cellular Component: intracellular membrane-bounded organelle (GO:0043231);;	13	4433	4445	UTR	TAGAGTTGTGGGATGGGAGG	59.92	20	CAACCACGAAAGGTCAAACA	59.585	20	274	4219	4492	GGTAAAATGGCAGACGCTGT	60.14	20	TTGGTAACGGTGACAGTTCG	59.609	20	238	4322	4559	GGTAAAATGGCAGACGCTGT	60.14	20	CAACCACGAAAGGTCAAACA	59.585	20	171	4322	4492
F01_transcript_1380	(GAT)6	perfect	--	18	2324	2341	UTR	ATATGAAGCGAAGAGGCGAA	59.945	20	TGCGTGCCATTTCTTTTATG	59.702	20	264	2211	2474	AGCTTCCATGGCTGATTCAC	60.226	20	TGCGTGCCATTTCTTTTATG	59.702	20	237	2238	2474	TTCCATGGCTGATTCACAAG	59.648	20	TGCGTGCCATTTCTTTTATG	59.702	20	234	2241	2474
F01_transcript_1380	(T)10	perfect	--	10	4112	4121	UTR	GGGAATTCTGTCTGGAGCTG	59.803	20	TGTTTTGGGCATTGTCTGAA	60.088	20	189	4058	4246	CAGGGAATTCTGTCTGGAGC	59.803	20	TGTTTTGGGCATTGTCTGAA	60.088	20	191	4056	4246	GCCGCCAGAGGATAATTACA	60.06	20	TGGGCATTGTCTGAAGTGTC	59.682	20	279	3963	4241
F01_transcript_1383	(C)10	perfect	--	10	2977	2986	UTR	CAAAGGGAAACACGCAATTT	59.975	20	CAGCCACTGGACTCTCCTTC	59.986	20	272	2932	3203	CAAAGGGAAACACGCAATTT	59.975	20	AGCCACTGGACTCTCCTTCA	59.986	20	271	2932	3202	CAAAGGGAAACACGCAATTT	59.975	20	ACTGGCAGAGTCTCGGTTGT	59.907	20	182	2932	3113
F01_transcript_1385	(TGA)5	perfect	--	15	645	659	UTR	CAAGGATCGGAAAGAGCTTG	59.948	20	TCGGGGTATTTTTGCTTGTC	59.938	20	279	575	853	AAGGTTGACCCTCGCCTATT	59.962	20	ATAGATGTCTTGCCAACGCC	60.103	20	176	546	721	CAAGGATCGGAAAGAGCTTG	59.948	20	ATAGATGTCTTGCCAACGCC	60.103	20	147	575	721
F01_transcript_1391	(GAT)6	perfect	--	18	3772	3789	UTR	AGAGGTTTCCAGCTCCATGA	59.803	20	CTGTGCATTTGCTTTCTCCA	59.988	20	279	3747	4025	ATGGGGGTTGATGATGAAGA	60.135	20	TGCTTGTACAGCTTGGATGG	59.864	20	207	3681	3887	TGGGGGTTGATGATGAAGAT	60.135	20	TGCTTGTACAGCTTGGATGG	59.864	20	206	3682	3887
F01_transcript_1391	(TTG)6	perfect	--	18	1965	1982	UTR	AGCTTGCTATCCATGTGCCT	59.866	20	ACCAATTCGCTGACGAAATC	60.081	20	259	1870	2128	CCCCAACTTGTTTGGGACTA	59.824	20	ACCAATTCGCTGACGAAATC	60.081	20	191	1938	2128	CTTGCTATCCATGTGCCTGA	59.823	20	ACCAATTCGCTGACGAAATC	60.081	20	257	1872	2128
F01_transcript_1393	(CAG)9	perfect	--	27	251	277	UTR	ACAACAGCAGCAACAGCAAC	60.104	20	GCGAGATCAGATCCTTCGTC	59.917	20	258	225	482	ACAACAGCAGCAACAGCAAC	60.104	20	TGGAAGTGTGAGCGACTCTG	60.178	20	163	225	387	ATCAGCAGCAGCAACAACAG	60.207	20	GCGAGATCAGATCCTTCGTC	59.917	20	271	212	482
F01_transcript_1393	(T)10	perfect	--	10	4004	4013	UTR	GCACCTGCACCTTGCTTTAT	60.278	20	CACCAGATCTTGGGAGGTGT	59.962	20	142	3953	4094	GCACCTGCACCTTGCTTTAT	60.278	20	ACCAGATCTTGGGAGGTGTG	59.962	20	141	3953	4093	TAAAAGGCCTCACATCGAGC	60.352	20	AAAAAGATGGGAATGGGGAC	59.996	20	225	3827	4051
F01_transcript_1396	(A)10	perfect	--	10	663	672	UTR	GGTGGTAATGGTGATCGTCC	60.057	20	CAAAAAGCTCTGTCCTCCCA	60.366	20	251	573	823	AGTCGGTGATAGAGGACCCA	59.53	20	GGGGCCAACTTAGGAAGAAC	59.94	20	260	640	899	TGGTGATCGTCCAGCTGATA	60.225	20	CAAAAAGCTCTGTCCTCCCA	60.366	20	243	581	823
F01_transcript_1413	(TG)6	perfect	--	12	4371	4382	UTR	CGGATTGTTGCTCCTATGGT	59.955	20	GCACAAGCATAAACAGGGGT	60	20	191	4237	4427	CGGATTGTTGCTCCTATGGT	59.955	20	AGCACAAGCATAAACAGGGG	60.132	20	192	4237	4428	GTTGCTCCTATGGTTCCACG	60.517	20	GCACAAGCATAAACAGGGGT	60	20	185	4243	4427
F01_transcript_1416	(TC)8	perfect	Cellular Component: integral component of membrane (GO:0016021);;	16	4333	4348	UTR	GTCATCGGGTGGCTGTATCT	59.957	20	CGTACCGTATCCCATCTGCT	59.978	20	257	4195	4451	ATCGGGTGGCTGTATCTTTG	59.955	20	CGTACCGTATCCCATCTGCT	59.978	20	254	4198	4451	CATCGGGTGGCTGTATCTTT	59.955	20	CGTACCGTATCCCATCTGCT	59.978	20	255	4197	4451
F01_transcript_1432	(A)11tcagccgaaagcacgcacccaacctggcgaaggagtgtctccaggcacgctaggttag(CGC)9	interrupted	--	96	28	123	UTR	ACCAAAATCAGCCGAAAGC	60.207	19	AAGAGGATCGGAGGAGAAGG	59.772	20	214	3	216	ACCAAAATCAGCCGAAAGC	60.207	19	AGAGGATCGGAGGAGAAGGA	60.292	20	213	3	215	ACCAAAATCAGCCGAAAGC	60.207	19	GAGGATCGGAGGAGAAGGAT	59.594	20	212	3	214
F01_transcript_1442	(A)10	perfect	--	10	1516	1525	UTR	AGCCATGCTATCGGCTATTG	60.217	20	GAAGGACGCAGAAGCAAAAC	60	20	214	1472	1685	CCATGCTATCGGCTATTGCT	60.217	20	CTCAAGTTGCTGCCACAAAA	60.027	20	114	1474	1587	AGCCATGCTATCGGCTATTG	60.217	20	CTCAAGTTGCTGCCACAAAA	60.027	20	116	1472	1587
F01_transcript_1446	(TA)8	perfect	--	16	4464	4479	UTR	CATGTTAGATGTTGCACGGG	59.988	20	ACCAAGCAAGCACCAAGACT	59.914	20	239	4282	4520	CATGTTAGATGTTGCACGGG	59.988	20	GGGGCAATAATTACCAAGCA	59.795	20	251	4282	4532	GCATGTTAGATGTTGCACGG	60.142	20	ACCAAGCAAGCACCAAGACT	59.914	20	240	4281	4520
F01_transcript_1460	(CGC)5cacacccccctctggttcggtgctgcctccgacgcggccgcgcgcgctccgctccgatggggcacagcgcgag(GAA)5	interrupted	--	103	87	189	UTR	CTCACCCGAAACATCCAATC	60.317	20	CCTCAAGAAAAATTGCAGCC	59.823	20	261	35	295	ACATCCAATCCGATCAATCC	59.568	20	CCTCAAGAAAAATTGCAGCC	59.823	20	251	45	295	AGATAATCCCTCCCTCACCC	59.212	20	CCTCAAGAAAAATTGCAGCC	59.823	20	274	22	295
F01_transcript_1472	(T)11	perfect	--	11	4395	4405	UTR	CTGGCTTTGGTTCCTTGTGT	60.149	20	CCCAAGACAACACACACTCG	60.194	20	111	4351	4461	TGTATTGGGGAGTTTCCTGG	59.784	20	CCCAAGACAACACACACTCG	60.194	20	127	4335	4461	CTGGCTTTGGTTCCTTGTGT	60.149	20	CCAAGACAACACACACTCGC	60.357	20	110	4351	4460
F01_transcript_1483	(GTAA)5	perfect	Cellular Component: integral component of plasma membrane (GO:0005887);; Cellular Component: plasmodesma (GO:0009506);; Molecular Function: high-affinity secondary active ammonium transmembrane transporter activity (GO:0015398);; Biological Process: organic cation transport (GO:0015695);; Biological Process: nitrogen utilization (GO:0019740);; Biological Process: ammonium transmembrane transport …	20	2049	2068	UTR	CTGGGAAGTCCTCGTGAAAG	59.837	20	GGCAGAACCGAAAATTACCA	59.938	20	234	1982	2215	CTGGGAAGTCCTCGTGAAAG	59.837	20	TGGCAGAACCGAAAATTACC	59.938	20	235	1982	2216	CTAGGATGGGTGACCTCCTG	59.525	20	GGCAGAACCGAAAATTACCA	59.938	20	251	1965	2215
F01_transcript_1487	(ATG)8	perfect	--	24	2343	2366	UTR	AGCTTCCATGGCTGATTCAC	60.226	20	TGCGTGCCATTTCTTTTATG	59.702	20	237	2271	2507	TTCCATGGCTGATTCACAAG	59.648	20	TGCGTGCCATTTCTTTTATG	59.702	20	234	2274	2507	CTTCCATGGCTGATTCACAA	59.648	20	TGCGTGCCATTTCTTTTATG	59.702	20	235	2273	2507
F01_transcript_1490	(CAT)5	perfect	--	15	129	143	UTR	GCAGTCCAGCCATTTTCAAT	60.081	20	ATGGATTCCGAATGTTCAGC	59.9	20	115	90	204	GGTACAGCAGTCCAGCCATT	60.142	20	ATGGATTCCGAATGTTCAGC	59.9	20	121	84	204	CCAGCCATTTTCAATTCCAT	59.762	20	ATGGATTCCGAATGTTCAGC	59.9	20	110	95	204
F01_transcript_1492	(CT)6	perfect	--	12	599	610	UTR	CTGCTGGTCCTCTCCATCTC	59.945	20	AGCAGCAGTTTTGTCGTTCA	59.64	20	203	474	676	CTCTGCTGGTCCTCTCCATC	59.945	20	AGCAGCAGTTTTGTCGTTCA	59.64	20	205	472	676	CTGCTGGTCCTCTCCATCTC	59.945	20	GCAGCAGTTTTGTCGTTCAG	59.64	20	202	474	675
F01_transcript_1493	(T)10	perfect	Molecular Function: protein serine/threonine kinase activity (GO:0004674);; Molecular Function: protein tyrosine kinase activity (GO:0004713);; Molecular Function: ATP binding (GO:0005524);; Cellular Component: intracellular (GO:0005622);; Biological Process: peptidyl-serine phosphorylation (GO:0018105);; Biological Process: intracellular signal transduction (GO:0035556);;	10	4159	4168	UTR	AACAGTTTACAAGGCGCTCG	60.44	20	CCATGTACACTTCCAGGGGT	59.697	20	261	4000	4260	AACAGTTTACAAGGCGCTCG	60.44	20	ACCATGTACACTTCCAGGGG	59.697	20	262	4000	4261	CATCGGTGAAACATCCTTGA	59.496	20	ACCATGTACACTTCCAGGGG	59.697	20	157	4105	4261
F01_transcript_1494	(ACCAA)5	perfect	Molecular Function: protein serine/threonine kinase activity (GO:0004674);; Molecular Function: ATP binding (GO:0005524);; Cellular Component: cytosol (GO:0005829);; Biological Process: positive regulation of G2/M transition of mitotic cell cycle (GO:0010971);; Biological Process: peptidyl-threonine phosphorylation (GO:0018107);; Biological Process: actin filament depolymerization (GO:0030042);; …	25	32	56	UTR	ATTCGATCCTATCGCGCAC	61.129	19	AGGAAGTGGAAGTGGTGGTG	60.002	20	225	2	226	ATTCGATCCTATCGCGCAC	61.129	19	GGAAGTGGTGGTGATCGTCT	59.969	20	218	2	219	ATTCGATCCTATCGCGCA	60.292	18	AGGAAGTGGAAGTGGTGGTG	60.002	20	225	2	226
F01_transcript_1498	(CTC)5	perfect	--	15	192	206	UTR	ACACGAGCGAGAAGGAAAGA	60.134	20	CATTCTCTGGAGCAGGCAAC	60.945	20	274	11	284	GACACGAGCGAGAAGGAAAG	60.134	20	CATTCTCTGGAGCAGGCAAC	60.945	20	275	10	284	CGAGCGAGAAGGAAAGAAGA	59.83	20	CATTCTCTGGAGCAGGCAAC	60.945	20	271	14	284
F01_transcript_1503	(CGC)5	perfect	--	15	171	185	UTR	CCACAACACTGCACATCTCC	60.162	20	CTCATAGATCACCTGGCGGT	60.096	20	265	83	347	TGTCTCTTCTCTCCCGTCGT	59.986	20	ATCTTCACCACCTTGTCGCT	59.727	20	252	2	253	GTGTCTCTTCTCTCCCGTCG	59.986	20	ATCTTCACCACCTTGTCGCT	59.727	20	253	1	253
F01_transcript_1507	(A)10	perfect	--	10	4350	4359	UTR	ATGGAATTGGGGTTGTCGTA	60.051	20	AGAACAACCATGAAGCACCC	59.973	20	277	4188	4464	TGGAATTGGGGTTGTCGTAT	60.051	20	AGAACAACCATGAAGCACCC	59.973	20	276	4189	4464	TGGAATTGGGGTTGTCGTAT	60.051	20	AACGGAGCAACACTGGATTC	60.119	20	220	4189	4408
F01_transcript_1507	(CCTA)5	perfect	--	20	4227	4246	UTR	ATGGAATTGGGGTTGTCGTA	60.051	20	AGAACAACCATGAAGCACCC	59.973	20	277	4188	4464	TGGAATTGGGGTTGTCGTAT	60.051	20	AGAACAACCATGAAGCACCC	59.973	20	276	4189	4464	TGGAATTGGGGTTGTCGTAT	60.051	20	AACGGAGCAACACTGGATTC	60.119	20	220	4189	4408
F01_transcript_1526	(ATG)8	perfect	--	24	2317	2340	UTR	AGGTCGTGAGCAGGAGACTG	60.608	20	GGGGTGTGCCATTTCTTTTA	59.801	20	215	2269	2483	CAATGGAGTCCAGCGATCTT	60.218	20	GTGCCCGTCTGCATCATATT	60.895	20	255	2161	2415	AAGCGAAGAGGAGGCAATTA	59.067	20	GGGGTGTGCCATTTCTTTTA	59.801	20	261	2223	2483
F01_transcript_1551	(GAGC)6gaggcgaccggaaatgagccgccccctcctcgtctcctccctcctcgcgtgacacgacaaaccctccctcgcgtccaa(TCCCC)5	interrupted	Molecular Function: mRNA binding (GO:0003729);; Molecular Function: ATP binding (GO:0005524);; Cellular Component: mRNA cleavage factor complex (GO:0005849);; Biological Process: mismatch repair (GO:0006298);; Biological Process: mRNA polyadenylation (GO:0006378);; Biological Process: potassium ion transport (GO:0006813);; Molecular Function: solute:proton antiporter activity (GO:0015299);; Cellu…	127	69	195	UTR	GACACTCAGGTCGCCACG	61.534	18	CATTCCCTCCTGTACCGATG	60.331	20	278	0	277	GACACTCAGGTCGCCACG	61.534	18	CCATTCCCTCCTGTACCGAT	61.095	20	279	0	278	GACACTCAGGTCGCCACG	61.534	18	CCCTCCTGTACCGATGGAA	60.865	19	274	0	273
F01_transcript_1551	(GCA)5	perfect	Molecular Function: mRNA binding (GO:0003729);; Molecular Function: ATP binding (GO:0005524);; Cellular Component: mRNA cleavage factor complex (GO:0005849);; Biological Process: mismatch repair (GO:0006298);; Biological Process: mRNA polyadenylation (GO:0006378);; Biological Process: potassium ion transport (GO:0006813);; Molecular Function: solute:proton antiporter activity (GO:0015299);; Cellu…	15	547	561	UTR	CTGCGGCCTCTTCTACTCTG	60.291	20	TCTGCAACAGGTCCCTGAG	59.963	19	239	415	653	CTGCGGCCTCTTCTACTCTG	60.291	20	ACAGGTCCCTGAGGTCGTC	60.104	19	233	415	647	CTGCGGCCTCTTCTACTCTG	60.291	20	TTCTGCAACAGGTCCCTGAG	61.39	20	240	415	654
F01_transcript_1552	(A)10	perfect	--	10	664	673	UTR	GGTGGTAATGGTGATCGTCC	60.057	20	CAAAAAGCTCTGTCCTCCCA	60.366	20	251	574	824	AGTCGGTGATAGAGGACCCA	59.53	20	GGGGCCAACTTAGGAAGAAC	59.94	20	260	641	900	TGGTGATCGTCCAGCTGATA	60.225	20	CAAAAAGCTCTGTCCTCCCA	60.366	20	243	582	824
F01_transcript_1560	(AGC)5	perfect	Molecular Function: ARF guanyl-nucleotide exchange factor activity (GO:0005086);; Cellular Component: trans-Golgi network (GO:0005802);; Biological Process: pollen germination (GO:0009846);; Biological Process: vesicle-mediated transport (GO:0016192);; Biological Process: regulation of ARF protein signal transduction (GO:0032012);; Biological Process: positive regulation of GTPase activity (GO:00…	15	3601	3615	UTR	CAGTGGCACAAGTCTGGCTA	60.049	20	GCGAAGATGACGAGGTTGA	59.934	19	272	3567	3838	CAGTGGCACAAGTCTGGCTA	60.049	20	GATGAACATGTTGGTCGCC	59.916	19	111	3567	3677	CACATCTCGCGGTTCAACTA	59.864	20	GATGAACATGTTGGTCGCC	59.916	19	241	3437	3677
F01_transcript_1572	(CGC)6	perfect	--	18	107	124	UTR	GCCCACTAGCCTAGGGTTTC	60.096	20	GCTTGCTTGAGGAGCTTGAC	60.285	20	149	74	222	GCCCACTAGCCTAGGGTTTC	60.096	20	TCAGCTTGCTTGAGGAGCTT	60.419	20	152	74	225	GCCCACTAGCCTAGGGTTTC	60.096	20	AGCTTGCTTGAGGAGCTTGA	60.419	20	150	74	223
F01_transcript_1588	(TA)9	perfect	--	18	4251	4268	UTR	GTGAAAAGTGGTGGCGAAAT	59.978	20	GGCCAACTCCTACGCAATTA	60.096	20	156	4182	4337	CATGAATCTTCTCTCGGGGA	60.15	20	GGCCAACTCCTACGCAATTA	60.096	20	119	4219	4337	GTGAAAAGTGGTGGCGAAAT	59.978	20	ATGAAGGGGCAAAGCTACAA	59.708	20	115	4182	4296
F01_transcript_1592	(TACA)7	perfect	--	28	4216	4243	UTR	GGCAGCAGCTTGATTGTGTA	60.019	20	CAAGCGCACAGTGCAAGTAT	60.081	20	132	4155	4286	AAGCTTCTCGGTCCTTCTCC	59.957	20	CAAGCGCACAGTGCAAGTAT	60.081	20	245	4042	4286	CTGTGATGCGATGCGAGTAT	59.854	20	CAAGCGCACAGTGCAAGTAT	60.081	20	189	4098	4286
F01_transcript_1596	(GA)12	perfect	Molecular Function: xanthine dehydrogenase activity (GO:0004854);; Molecular Function: iron ion binding (GO:0005506);; Cellular Component: cytosol (GO:0005829);; Molecular Function: electron carrier activity (GO:0009055);; Biological Process: xanthine catabolic process (GO:0009115);; Molecular Function: oxidoreductase activity, acting on CH-OH group of donors (GO:0016614);; Molecular Function: ox…	24	55	78	UTR	CACTTGGTTCGAGGAGGAAG	59.837	20	CGGGTCGTACTTGGAGATGA	61.055	20	262	22	283	CACTTGGTTCGAGGAGGAAG	59.837	20	CCGGGTCGTACTTGGAGAT	59.935	19	263	22	284	TCGAGGAGGAAGGTGTGTG	59.804	19	GAGAACTCCGTCACCTCGTC	59.841	20	280	30	309
F01_transcript_1597	(T)11	perfect	--	11	4271	4281	UTR	CCCTGATCGATTCCGTTCTA	60.029	20	AGCTCAACAAGACCACGGTT	59.769	20	151	4187	4337	TATTTGTAGCAGCGCGTGTC	60.044	20	AGCTCAACAAGACCACGGTT	59.769	20	113	4225	4337	GTTACGCCTGCGAAAGACAT	60.278	20	AGCTCAACAAGACCACGGTT	59.769	20	199	4139	4337
F01_transcript_1598	(T)10	perfect	--	10	4205	4214	UTR	CCCAGGTCGCTTTGAATAGA	60.206	20	TGACATCCTGAGGACGAGTG	59.82	20	251	4122	4372	CCCAGGTCGCTTTGAATAGA	60.206	20	TGTGACATCCTGAGGACGAG	59.82	20	253	4122	4374	CCCAGGTCGCTTTGAATAGA	60.206	20	AAAAGTAGCTGCCTGCCCTT	60.393	20	189	4122	4310
F01_transcript_1606	(CAG)5	perfect	--	15	1138	1152	UTR	AAGCTAAGCGCGACACCTAC	59.682	20	GGCATTCTTGTGTGGCTTCT	60.263	20	252	1071	1322	CTAAGCGCGACACCTACGAT	60.428	20	AGCTTGTATTTGCGCTTGCT	60.18	20	102	1074	1175	CTAAGCGCGACACCTACGAT	60.428	20	GGCATTCTTGTGTGGCTTCT	60.263	20	249	1074	1322
F01_transcript_1606	(CAG)7	perfect	--	21	1333	1353	UTR	AGAAGCCACACAAGAATGCC	60.263	20	CCAACGCTCTCTCTGTCCTC	60.135	20	271	1303	1573	AGAAGCCACACAAGAATGCC	60.263	20	TCTCTGTCCTCTCCAGAGCC	59.663	20	262	1303	1564	AGAAGCCACACAAGAATGCC	60.263	20	GCCCTCATCCTCATCCTTTT	60.41	20	161	1303	1463
F01_transcript_1606	(CGA)6	perfect	--	18	300	317	UTR	CCCATCAGTGATCATACCCC	60.011	20	AAGTCGATGGACTCGTTTGG	60.111	20	268	91	358	GTCTATCCGTCCGATGAGGA	60.034	20	AAGTCGATGGACTCGTTTGG	60.111	20	140	219	358	GTCTATCCGTCCGATGAGGA	60.034	20	GAGAGTCGCCCTTTACAACG	59.875	20	214	219	432
F01_transcript_1607	(TC)6ttgaactccgaggtctctccgcatctcctcatggtgaacagatccatgcctctcaaattggagcaaggaaattgggcatggatccctctctcaatcacg(TC)9	interrupted	--	129	1107	1235	UTR	TGAAACCGTCTCTTCCTTTAGC	59.892	22	TTGCTGCAATTTGAGGTGAG	59.988	20	272	1005	1276	GAAACCGTCTCTTCCTTTAGCA	59.892	22	TTGCTGCAATTTGAGGTGAG	59.988	20	271	1006	1276	TGAAACCGTCTCTTCCTTTAGC	59.892	22	CTTGCTGCAATTTGAGGTGA	59.988	20	273	1005	1277
F01_transcript_1607	(TC)9	perfect	--	18	141	158	UTR	GGTGAAACAGATCCATGCCT	59.934	20	TTGCTGCAATTTGAGGTGAG	59.988	20	128	72	199	GGTGAAACAGATCCATGCCT	59.934	20	CTTGCTGCAATTTGAGGTGA	59.988	20	129	72	200	GGTGAAACAGATCCATGCCT	59.934	20	TTGCTGCAATTTGAGGTGAG	59.988	20	161	72	232
F01_transcript_1644	(ATG)6	perfect	--	18	3839	3856	UTR	GACAGATGTGTTGGTGCTGG	60.162	20	GCCTCAAAGCTTTAGTCCCC	60.208	20	136	3765	3900	GACAGATGTGTTGGTGCTGG	60.162	20	AGTTCAGGCCTAGCCTCCAT	60.233	20	230	3765	3994	AAGGCATTGCGAGATTGTTC	60.221	20	AGTTCAGGCCTAGCCTCCAT	60.233	20	179	3816	3994
F01_transcript_1664	(AAG)5	perfect	--	15	802	816	UTR	CTGACAACGCCTCAAGATGA	59.984	20	CATCAGCATTCTCCTCCTCC	59.761	20	199	642	840	GAGTAGCCTGACAACGCCTC	60.02	20	CATCAGCATTCTCCTCCTCC	59.761	20	206	635	840	GAGAGTAGCCTGACAACGCC	60.02	20	CATCAGCATTCTCCTCCTCC	59.761	20	208	633	840
F01_transcript_1670	(A)12	perfect	Cellular Component: commitment complex (GO:0000243);; Biological Process: mRNA 5'-splice site recognition (GO:0000395);; Cellular Component: U1 snRNP (GO:0005685);; Molecular Function: pre-mRNA 5'-splice site binding (GO:0030627);; Cellular Component: U2-type prespliceosome (GO:0071004);;	12	21	32	UTR	GGAACCCAACCAGACCCC	62.555	18	TGCTCTTGAAAACATCGAGC	59.152	20	225	0	224	GGAACCCAACCAGACCCC	62.555	18	TCTTGAAAACATCGAGCTGC	59.152	20	222	0	221	GGAACCCAACCAGACCCC	62.555	18	CCACATATCAAAATCGCTCG	59.136	20	272	0	271
F01_transcript_1670	(CAA)5	perfect	Cellular Component: commitment complex (GO:0000243);; Biological Process: mRNA 5'-splice site recognition (GO:0000395);; Cellular Component: U1 snRNP (GO:0005685);; Molecular Function: pre-mRNA 5'-splice site binding (GO:0030627);; Cellular Component: U2-type prespliceosome (GO:0071004);;	15	3060	3074	UTR	CAAATGGTACTTTGGCAGCA	59.729	20	GCTGCTGTTGCTGTTGTTGT	60.104	20	277	3017	3293	ATCAAAGCCAGCAGTTCCAG	60.397	20	CTGCTGCTGTTGTTCCATGT	59.905	20	185	3180	3364	ATCAAAGCCAGCAGTTCCAG	60.397	20	GCTGCTGTTGCTGTTGTTGT	60.104	20	114	3180	3293
F01_transcript_1670	(CAG)5	perfect	Cellular Component: commitment complex (GO:0000243);; Biological Process: mRNA 5'-splice site recognition (GO:0000395);; Cellular Component: U1 snRNP (GO:0005685);; Molecular Function: pre-mRNA 5'-splice site binding (GO:0030627);; Cellular Component: U2-type prespliceosome (GO:0071004);;	15	3222	3236	UTR	CAAATGGTACTTTGGCAGCA	59.729	20	GCTGCTGTTGCTGTTGTTGT	60.104	20	277	3017	3293	ATCAAAGCCAGCAGTTCCAG	60.397	20	CTGCTGCTGTTGTTCCATGT	59.905	20	185	3180	3364	ATCAAAGCCAGCAGTTCCAG	60.397	20	GCTGCTGTTGCTGTTGTTGT	60.104	20	114	3180	3293
F01_transcript_1670	(GCA)5	perfect	Cellular Component: commitment complex (GO:0000243);; Biological Process: mRNA 5'-splice site recognition (GO:0000395);; Cellular Component: U1 snRNP (GO:0005685);; Molecular Function: pre-mRNA 5'-splice site binding (GO:0030627);; Cellular Component: U2-type prespliceosome (GO:0071004);;	15	3425	3439	UTR	ACATGGAACAACAGCAGCAG	59.905	20	GACTCACCACTCCGCAATTT	60.119	20	268	3345	3612	ACATGGAACAACAGCAGCAG	59.905	20	TTTGGAGCCATCACTCTGTG	59.831	20	251	3345	3595	CAACAGCAGCAGCTCTTTCA	60.472	20	CTTCCTTGCATCCTGGTGAT	60.073	20	189	3353	3541
F01_transcript_1672	(GGA)5	perfect	Molecular Function: transcription factor activity, sequence-specific DNA binding (GO:0003700);; Cellular Component: nucleus (GO:0005634);; Biological Process: regulation of transcription, DNA-templated (GO:0006355);; Biological Process: methionine biosynthetic process (GO:0009086);; Molecular Function: acireductone dioxygenase [iron(II)-requiring] activity (GO:0010309);; Molecular Function: seque…	15	207	221	UTR	GTGAGGGTGAAGGAGGAGTG	59.682	20	GGACGAAGCTGGAGAAGTTG	59.989	20	265	174	438	GTGAGGGTGAAGGAGGAGTG	59.682	20	GACGAAGCTGGAGAAGTTGC	60.142	20	264	174	437	GTGAGGGTGAAGGAGGAGTG	59.682	20	TGGAGAAGTTGCTGTGCTTG	60.175	20	256	174	429
F01_transcript_1682	(T)10	perfect	--	10	4294	4303	UTR	GTCCTCAAGGGACCACCATA	59.779	20	ACACATAAAACGGCCTCTGG	59.993	20	176	4242	4417	AGAGTGTCCTCAAGGGACCA	59.682	20	ACACATAAAACGGCCTCTGG	59.993	20	181	4237	4417	GTCCTCAAGGGACCACCATA	59.779	20	GCTGACACATAAAACGGCCT	60.14	20	180	4242	4421
F01_transcript_1688	(AGTG)7	perfect	Molecular Function: ATP binding (GO:0005524);; Cellular Component: nucleus (GO:0005634);; Cellular Component: cytoplasm (GO:0005737);; Cellular Component: kinesin complex (GO:0005871);; Cellular Component: microtubule (GO:0005874);; Biological Process: microtubule-based movement (GO:0007018);; Biological Process: cell cycle (GO:0007049);; Molecular Function: microtubule binding (GO:0008017);; Mol…	28	4151	4178	UTR	TCTCCTTCGTGCTTCGTTTT	59.993	20	TCGAAAGAGCACACCAACTG	60.025	20	254	4021	4274	GGTGACTCGTCTTTGGGTGT	60.009	20	CCACCATCCTTCTTGCAAAT	59.933	20	222	4080	4301	GGTGACTCGTCTTTGGGTGT	60.009	20	TCCAACTTCCACCATCCTTC	59.903	20	230	4080	4309
F01_transcript_1688	(GTG)6	perfect	Molecular Function: ATP binding (GO:0005524);; Cellular Component: nucleus (GO:0005634);; Cellular Component: cytoplasm (GO:0005737);; Cellular Component: kinesin complex (GO:0005871);; Cellular Component: microtubule (GO:0005874);; Biological Process: microtubule-based movement (GO:0007018);; Biological Process: cell cycle (GO:0007049);; Molecular Function: microtubule binding (GO:0008017);; Mol…	18	686	703	UTR	GAGAAGAAAAGAAACCCGGC	60.187	20	CTTACAGCCCTGCAGCTTCT	59.78	20	213	613	825	TTCTTCTTCTCGGTTGGTGC	60.375	20	CTTACAGCCCTGCAGCTTCT	59.78	20	173	653	825	TTCTTCTTCTCGGTTGGTGC	60.375	20	AGACGTGGTCGAAGGTGAAG	60.298	20	246	653	898
F01_transcript_1691	(CGG)5	perfect	Biological Process: cytokinesis by cell plate formation (GO:0000911);; Molecular Function: microtubule motor activity (GO:0003777);; Molecular Function: ATP binding (GO:0005524);; Cellular Component: mitochondrion (GO:0005739);; Biological Process: microtubule-based movement (GO:0007018);; Molecular Function: microtubule binding (GO:0008017);;	15	4104	4118	UTR	CGGATCAGATCAGACACTGC	59.372	20	ACACAAACCACGCACACATT	59.929	20	139	4069	4207	CGGATCAGATCAGACACTGC	59.372	20	AAGTGCAGTTGGATCTTCGG	60.255	20	231	4069	4299	CGGATCAGATCAGACACTGC	59.372	20	AGACCACGTAGGCCAACAAT	59.478	20	105	4069	4173
F01_transcript_1692	(CAG)5caactccaacagaaccca(CAG)23caacagcagcagcagcaacagatgcaacagctc(CAG)8	interrupted	--	159	3539	3697	UTR	TTTCAGATGAATGCCCAACA	60.049	20	ACGACTGTTGTGAACCAGCA	60.357	20	274	3493	3766	TTTCAGATGAATGCCCAACA	60.049	20	AGCAGGCGAACCTACTTGTG	60.453	20	258	3493	3750	TTTCAGATGAATGCCCAACA	60.049	20	CAGCAGGCGAACCTACTTGT	60.453	20	259	3493	3751
F01_transcript_1694	(CAG)8cac(CAG)6cac(CAG)7	interrupted	Cellular Component: SAGA complex (GO:0000124);; Molecular Function: transcription cofactor activity (GO:0003712);; Biological Process: regulation of nucleic acid-templated transcription (GO:1903506);;	69	3653	3721	UTR	AGCAGCAGCAGCAACTACAA	59.958	20	CTGCTGCATCACCAATGACT	59.862	20	224	3581	3804	ACAACAGCAACAGCAGCAAC	60.104	20	CTGCTGCATCACCAATGACT	59.862	20	208	3597	3804	ACTCCAACAGAACCCACAGC	60.159	20	CTGCTGCATCACCAATGACT	59.862	20	241	3564	3804
F01_transcript_1697	(GCA)5	perfect	Cellular Component: membrane (GO:0016020);;	15	3790	3804	UTR	CTGGTGGTAAGCAGCAGTCA	60.049	20	GGAACCAAGAGAGAGCATCG	59.95	20	233	3614	3846	ATCGATCCTTGGTCAGCAAC	60.081	20	GGAACCAAGAGAGAGCATCG	59.95	20	268	3579	3846	GGTGGTAAGCAGCAGTCACA	59.905	20	GGAACCAAGAGAGAGCATCG	59.95	20	231	3616	3846
F01_transcript_1697	(GCC)6	perfect	Cellular Component: membrane (GO:0016020);;	18	1166	1183	UTR	TGCTGGATTACTGCATCCTG	59.823	20	CCCATGTTGAATGGTCCTCT	59.779	20	207	1023	1229	CTGGACTATCAGCTCCTGGG	59.82	20	CCCATGTTGAATGGTCCTCT	59.779	20	262	968	1229	TATCAGCTCCTGGGCTTCAT	59.797	20	CCCATGTTGAATGGTCCTCT	59.779	20	256	974	1229
F01_transcript_1708	(TTC)5	perfect	--	15	121	135	UTR	CCCTCCCTCACCTGCTATTT	60.455	20	GTGGGATTCTTACGGCTTCA	60.074	20	201	78	278	CCCTCCCTCACCTGCTATTT	60.455	20	GTGTAGAACAAAAACGCGCA	59.918	20	152	78	229	CTCTCTTCCTCCCCCATTTT	59.508	20	GTGGGATTCTTACGGCTTCA	60.074	20	236	43	278
F01_transcript_1710	(TTTC)5	perfect	--	20	4093	4112	UTR	ACATCAGTTGCCCCAAAAAG	59.971	20	ATGCCTTCTCCTCCACTGAA	59.803	20	250	4005	4254	ACATCAGTTGCCCCAAAAAG	59.971	20	GTTATTCAGGGCCATCATGC	60.304	20	266	4005	4270	CGCTTTGCACAAAGAGCATA	60.155	20	ATGCCTTCTCCTCCACTGAA	59.803	20	276	3979	4254
F01_transcript_1717	(CGC)5ggccaccccctctggtccggcgctgcctccgacgcggccgcgcgcgctccgctccgatggggcacagcgcgag(GAA)5	interrupted	Molecular Function: protein kinase activity (GO:0004672);; Molecular Function: ATP binding (GO:0005524);; Biological Process: protein phosphorylation (GO:0006468);;	103	169	271	UTR	TCAGATCATCCCTCCCTCAC	60.008	20	GAGAAAAATAGCAGCCAGCG	60.117	20	272	102	373	TCAGATCATCCCTCCCTCAC	60.008	20	CGAGAAAAATAGCAGCCAGC	60.117	20	273	102	374	GTCAGATCATCCCTCCCTCA	60.008	20	GAGAAAAATAGCAGCCAGCG	60.117	20	273	101	373
F01_transcript_1732	(C)13	perfect	--	13	190	202	UTR	GCACACGTCTCCTCCTCTTC	59.993	20	ATTGGACACGAATGTCAGCA	60.12	20	267	0	266	CGTCTTCTCTCTCGTGGGTC	59.986	20	ATTGGACACGAATGTCAGCA	60.12	20	236	31	266	TCGTCTTCTCTCTCGTGGGT	59.986	20	ATTGGACACGAATGTCAGCA	60.12	20	237	30	266
F01_transcript_1732	(T)11atttggctgccgctgtattgtactctgctttgatgggaagc(T)12	interrupted	--	64	4241	4304	UTR	GCCCTACGAGTTTTTCACCA	60.11	20	TAATCAATAAAGTGGCCGCA	59.169	20	238	4129	4366	TGGCCCTACGAGTTTTTCAC	60.11	20	TAATCAATAAAGTGGCCGCA	59.169	20	240	4127	4366	GTGGCCCTACGAGTTTTTCA	60.11	20	TAATCAATAAAGTGGCCGCA	59.169	20	241	4126	4366
F01_transcript_1741	(T)10	perfect	--	10	4170	4179	UTR	GTCCTCAAGGGACCACCATA	59.779	20	ACACATAAAACGGCCTCTGG	59.993	20	176	4118	4293	AGAGTGTCCTCAAGGGACCA	59.682	20	ACACATAAAACGGCCTCTGG	59.993	20	181	4113	4293	GTCCTCAAGGGACCACCATA	59.779	20	GCTGACACATAAAACGGCCT	60.14	20	180	4118	4297
F01_transcript_1743	(GCT)6	perfect	--	18	211	228	UTR	AAGGAAAGAAGAGTGCCGCT	60.517	20	ATTCTCTGGAGCAGACCACG	60.408	20	262	39	300	CTTTCAAATCTCCCCGGAA	59.992	19	ATTCTCTGGAGCAGACCACG	60.408	20	201	100	300	GAGATCTTTCAAATCTCCCCG	60.025	21	ATTCTCTGGAGCAGACCACG	60.408	20	206	95	300
F01_transcript_1757	(TC)6ttgaactccgaggtctctccgcatctcctcatggtgaacagatccatgcctctcaaattggagcaaggaaattgggcatggatccctctctcaatcacg(TC)9	interrupted	--	129	1101	1229	UTR	TGAAACCGTCTCTTCCTTTAGC	59.892	22	TTGCTGCAATTTGAGGTGAG	59.988	20	272	999	1270	GAAACCGTCTCTTCCTTTAGCA	59.892	22	TTGCTGCAATTTGAGGTGAG	59.988	20	271	1000	1270	TGAAACCGTCTCTTCCTTTAGC	59.892	22	CTTGCTGCAATTTGAGGTGA	59.988	20	273	999	1271
F01_transcript_1757	(TC)9	perfect	--	18	136	153	UTR	CATGGTGAACAGATCCATGC	59.925	20	TTGCTGCAATTTGAGGTGAG	59.988	20	130	65	194	CATGGTGAACAGATCCATGC	59.925	20	CTTGCTGCAATTTGAGGTGA	59.988	20	131	65	195	CATGGTGAACAGATCCATGC	59.925	20	TTGCTGCAATTTGAGGTGAG	59.988	20	163	65	227
F01_transcript_1772	(GC)6	perfect	--	12	103	114	UTR	AGCGAGAAGGAGGGGAGAG	61.016	19	AGAGCGTGATGTTGTTGTCG	59.905	20	193	57	249	AGCGAGAAGGAGGGGAGAG	61.016	19	AATATGACGGCGTTCCAGAG	60.096	20	209	57	265	GCGAGAAGGAGGGGAGAG	60.024	18	AGAGCGTGATGTTGTTGTCG	59.905	20	192	58	249
F01_transcript_1772	(T)11	perfect	--	11	2584	2594	UTR	ATAGTGACGGAGTGTGTGCG	59.776	20	GAGACCCCATCTCAAACGAG	59.655	20	280	2523	2802	TGTGCGGTTTAGTCTTCTCG	59.072	20	GGCAGGAATAGAGACCCCAT	60.293	20	276	2537	2812	TGTGCGGTTTAGTCTTCTCG	59.072	20	AGAGACCCCATCTCAAACGA	59.655	20	267	2537	2803
F01_transcript_1773	(T)10	perfect	--	10	1084	1093	UTR	CACCGTTGCACATGCATTAT	60.41	20	TCCACCAACCAATGAGTCAA	59.935	20	243	973	1215	ACATAACTAGGGGTTGGGGC	60.074	20	GGGAATAATCCACCAACCAA	59.481	20	229	995	1223	GAGAGGAAGTTTGTGCGGTG	60.833	20	TCCACCAACCAATGAGTCAA	59.935	20	181	1035	1215
F01_transcript_1780	(A)10	perfect	Cellular Component: membrane (GO:0016020);;	10	1768	1777	UTR	TAAGGCCGATAGACCCATCA	60.427	20	TAGTGCGACAATCATGCACA	59.859	20	217	1725	1941	TAAGGCCGATAGACCCATCA	60.427	20	GCGACAATCATGCACAAGTT	59.728	20	213	1725	1937	TTCCTGTCGAGGCTGAAACT	59.989	20	TGCGAATACTATCCAACGGG	60.846	20	198	1603	1800
F01_transcript_1782	(CAG)6	perfect	--	18	231	248	UTR	TCAAGAAAGCGCTCAAGTCA	59.864	20	AGGATACACCGGTTGCAGAG	60.134	20	176	151	326	TCAAGAAAGCGCTCAAGTCA	59.864	20	AGCACCGAGAAGAGTGGAGA	60.135	20	250	151	400	TCAAGAAAGCGCTCAAGTCA	59.864	20	ACCGAGAAGAGTGGAGAGCA	60.135	20	247	151	397
F01_transcript_1782	(CAG)6	perfect	--	18	2606	2623	UTR	CCGTCTTCAGGGGATAACAA	59.926	20	GGGGACGAGGGTGGTAGTAT	60.074	20	164	2545	2708	TATTCGGAAGGAATGGTTCG	59.894	20	GGGGACGAGGGTGGTAGTAT	60.074	20	279	2430	2708	CCGTCTTCAGGGGATAACAA	59.926	20	CTGGCGATGTCTTTGACCTT	60.255	20	267	2545	2811
F01_transcript_1790	(A)10	perfect	--	10	1140	1149	UTR	CGAGACTAATGGGAAGCAGC	59.978	20	GTGGATCTCAACTGCTGGGT	60.12	20	261	995	1255	CAGGCTGACCTAGGGAAGTG	59.861	20	GTGGATCTCAACTGCTGGGT	60.12	20	169	1087	1255	CGAGACTAATGGGAAGCAGC	59.978	20	AGTGGATCTCAACTGCTGGG	60.261	20	262	995	1256
F01_transcript_1797	(T)11	perfect	--	11	4219	4229	UTR	AAACACAAGAGGGGAGGGAG	60.48	20	GGCAACATCATCCCTTATGAA	59.776	21	261	4111	4371	AAACACAAGAGGGGAGGGAG	60.48	20	CGGCAACATCATCCCTTATG	61.246	20	262	4111	4372	AAACCAAACACAAGAGGGGA	59.425	20	GGCAACATCATCCCTTATGAA	59.776	21	266	4106	4371
F01_transcript_1803	(TTC)7	perfect	--	21	70	90	UTR	AACTCCGAATTTTTCCTGCC	60.431	20	ACGACTGTGGACACTCCCTC	60.161	20	214	24	237	AACTCCGAATTTTTCCTGCC	60.431	20	GACTGTGGACACTCCCTCGT	60.161	20	212	24	235	CCCTCCTCTCTCCCTCTCTC	59.489	20	ACGACTGTGGACACTCCCTC	60.161	20	192	46	237
F01_transcript_1806	(GA)7	perfect	--	14	61	74	UTR	GGTTTGGAGAGAGAAAGCGA	59.55	20	GGCACGTAGGCTAGGGTTT	59.208	19	131	36	166	GGTTTGGAGAGAGAAAGCGA	59.55	20	ACGTAGGCTAGGGTTTGGC	59.208	19	128	36	163	TGGTTTGGAGAGAGAAAGCG	60.508	20	GGCACGTAGGCTAGGGTTT	59.208	19	132	35	166
F01_transcript_1808	(TG)6	perfect	Cellular Component: Golgi membrane (GO:0000139);; Molecular Function: magnesium ion binding (GO:0000287);; Molecular Function: phospholipid-translocating ATPase activity (GO:0004012);; Molecular Function: ATP binding (GO:0005524);; Cellular Component: mitochondrion (GO:0005739);; Cellular Component: trans-Golgi network (GO:0005802);; Cellular Component: plasma membrane (GO:0005886);; Cellular Com…	12	4262	4273	UTR	TGGACTGGGTAGAACGTGTG	59.591	20	CTGCCATCAGAGAACAAGCA	60.136	20	225	4101	4325	TGCCATCTCCTGAAAGATGA	59.322	20	CTGCCATCAGAGAACAAGCA	60.136	20	252	4074	4325	TGGACTGGGTAGAACGTGTG	59.591	20	TGCCATCAGAGAACAAGCAT	59.399	20	224	4101	4324
F01_transcript_1814	(AG)7actggttttgcagagagaaagcgaagtggg(GA)9	interrupted	--	62	32	93	UTR	GCAGACCAGAAAAATAAATACTCCC	60.553	25	CTTCTTCTCCCCTTGGCTCT	59.95	20	141	0	140	GCAGACCAGAAAAATAAATACTCCC	60.553	25	CCTTCCTTCTTCTCCCCTTG	60.175	20	146	0	145	GCAGACCAGAAAAATAAATACTCCC	60.553	25	CTTCCTTCTTCTCCCCTTGG	60.175	20	145	0	144
F01_transcript_1831	(AG)8actggttttggagagagaaaagcgaagtggggg(GA)8	interrupted	Molecular Function: catalytic activity (GO:0003824);; Cellular Component: nucleus (GO:0005634);; Biological Process: regulation of transcription, DNA-templated (GO:0006355);;	65	52	116	UTR	CCAAAAGCAGACCAGAAAAA	58	20	CGCAGCACGTAGACTAGGGT	60.474	20	154	14	167	ACCAAAAGCAGACCAGAAAAA	58.869	21	CGCAGCACGTAGACTAGGGT	60.474	20	155	13	167	AACCAAAAGCAGACCAGAAAA	58.869	21	CGCAGCACGTAGACTAGGGT	60.474	20	156	12	167
F01_transcript_1869	(T)14	perfect	Molecular Function: xanthine dehydrogenase activity (GO:0004854);; Molecular Function: iron ion binding (GO:0005506);; Cellular Component: cytosol (GO:0005829);; Molecular Function: electron carrier activity (GO:0009055);; Biological Process: xanthine catabolic process (GO:0009115);; Molecular Function: oxidoreductase activity, acting on CH-OH group of donors (GO:0016614);; Molecular Function: ox…	14	4229	4242	CDS	TCCAGTCCCGTTTGTCTAGC	60.255	20	AGGTCCAACGTTCATCTCGT	59.579	20	123	4148	4270	CGGAAGTTTGTTCGAGATCC	59.67	20	AGGTCCAACGTTCATCTCGT	59.579	20	153	4118	4270	CAAATCCAGTCCCGTTTGTC	60.353	20	AGGTCCAACGTTCATCTCGT	59.579	20	127	4144	4270
F01_transcript_1871	(TTG)5	perfect	--	15	4148	4162	CDS	AAGCTTCTCGGTCCTTCTCC	59.957	20	TACACAATCAAGCTGCTGGC	60.019	20	136	4055	4190	AAGCTTCTCGGTCCTTCTCC	59.957	20	CAAGCGCACAGTGCAAGTAT	60.081	20	243	4055	4297	ATTTCACAAGACGACTCCGC	60.263	20	TACACAATCAAGCTGCTGGC	60.019	20	170	4021	4190
F01_transcript_1874	(T)12	perfect	--	12	3961	3972	CDS	CTTGAGAACCACCCAAAGGA	60.081	20	CGGTTTCGAAAATCCACAAT	59.801	20	280	3741	4020	GTTGTGAAGATGGAGGAGCC	59.661	20	CGGTTTCGAAAATCCACAAT	59.801	20	250	3771	4020	AGGAGCCTCTTCGTCCTGAT	60.358	20	CGGTTTCGAAAATCCACAAT	59.801	20	237	3784	4020
F01_transcript_1878	(TC)7	perfect	Cellular Component: SAGA complex (GO:0000124);; Molecular Function: transcription cofactor activity (GO:0003712);; Biological Process: regulation of nucleic acid-templated transcription (GO:1903506);;	14	38	51	CDS	TCCATACACCAAGTTTACCTCG	59.017	22	CCGACCTTGGATAGCTTGAA	60.206	20	158	10	167	TCCATACACCAAGTTTACCTCG	59.017	22	CTCGAACCATCCTTCTCACC	59.655	20	254	10	263	TCCATACACCAAGTTTACCTCG	59.017	22	CCTCGAACCATCCTTCTCAC	59.655	20	255	10	264
F01_transcript_1883	(TG)6	perfect	--	12	4209	4220	CDS	CGGATTGTTGCTCCTATGGT	59.955	20	GCACAAGCATAAACAGGGGT	60	20	191	4075	4265	CGGATTGTTGCTCCTATGGT	59.955	20	AGCACAAGCATAAACAGGGG	60.132	20	192	4075	4266	GTTGCTCCTATGGTTCCACG	60.517	20	GCACAAGCATAAACAGGGGT	60	20	185	4081	4265
F01_transcript_1884	(TA)9	perfect	--	18	4235	4252	CDS	AAGCTTCTCGGTCCTTCTCC	59.957	20	TGCTTACAAACAACACAAGCG	59.964	21	236	4048	4283	GCCAACTGCTTGATCGTGTA	59.871	20	TGCTTACAAACAACACAAGCG	59.964	21	132	4152	4283	AAGAACAAGGTGGTCGTGCT	59.769	20	TGCTTACAAACAACACAAGCG	59.964	21	198	4086	4283
F01_transcript_1884	(TTC)7	perfect	--	21	154	174	CDS	ATGGACTGCACATCCTCCTC	60.08	20	CAAAAACGCCCAAGAAGAAG	59.855	20	245	16	260	GATGGACTGCACATCCTCCT	60.08	20	CAAAAACGCCCAAGAAGAAG	59.855	20	246	15	260	AGATGGACTGCACATCCTCC	60.08	20	CAAAAACGCCCAAGAAGAAG	59.855	20	247	14	260
F01_transcript_1888	(TA)6	perfect	--	12	4144	4155	UTR	TTACCAGGCGGATGTGTGTA	59.988	20	GGTCGCATGTCCTTTTGAAG	60.636	20	242	4048	4289	TTACCAGGCGGATGTGTGTA	59.988	20	TCTGGGTTCAGCGTTAATGA	59.272	20	141	4048	4188	GAGACCTTGCCACAGAGAGC	60.143	20	GGTCGCATGTCCTTTTGAAG	60.636	20	272	4018	4289
F01_transcript_1892	(AGTG)7	perfect	Molecular Function: ATP binding (GO:0005524);; Cellular Component: nucleus (GO:0005634);; Cellular Component: cytoplasm (GO:0005737);; Cellular Component: kinesin complex (GO:0005871);; Cellular Component: microtubule (GO:0005874);; Biological Process: microtubule-based movement (GO:0007018);; Biological Process: cell cycle (GO:0007049);; Molecular Function: microtubule binding (GO:0008017);; Mol…	28	4035	4062	CDS	TCTCCTTCGTGCTTCGTTTT	59.993	20	TCGAAAGAGCACACCAACTG	60.025	20	254	3905	4158	GGTGACTCGTCTTTGGGTGT	60.009	20	CCACCATCCTTCTTGCAAAT	59.933	20	222	3964	4185	GGTGACTCGTCTTTGGGTGT	60.009	20	TCCAACTTCCACCATCCTTC	59.903	20	230	3964	4193
F01_transcript_1892	(GTG)6	perfect	Molecular Function: ATP binding (GO:0005524);; Cellular Component: nucleus (GO:0005634);; Cellular Component: cytoplasm (GO:0005737);; Cellular Component: kinesin complex (GO:0005871);; Cellular Component: microtubule (GO:0005874);; Biological Process: microtubule-based movement (GO:0007018);; Biological Process: cell cycle (GO:0007049);; Molecular Function: microtubule binding (GO:0008017);; Mol…	18	656	673	CDS	GAGAAGAAAAGAAACCCGGC	60.187	20	CTTACAGCCCTGCAGCTTCT	59.78	20	213	583	795	TTCTTCTTCTCGGTTGGTGC	60.375	20	CTTACAGCCCTGCAGCTTCT	59.78	20	173	623	795	TTCTTCTTCTCGGTTGGTGC	60.375	20	AGACGTGGTCGAAGGTGAAG	60.298	20	246	623	868
F01_transcript_1895	(AATCA)5	perfect	--	25	3326	3350	CDS	TGCCTTTTCCCATTATTCCA	60.26	20	GCTGCCCCCTCAATAGTACA	60.096	20	279	3272	3550	CCGCCGCTGTAGATAGACAT	60.257	20	AGGAAAATTCCGTTCCAGGT	59.805	20	204	3198	3401	TGCCTTTTCCCATTATTCCA	60.26	20	AGGAAAATTCCGTTCCAGGT	59.805	20	130	3272	3401
F01_transcript_1895	(TCG)5	perfect	--	15	3045	3059	CDS	GGAAGCATCATGAGCCTGAG	60.914	20	TACAAGAACGAACGCTGTGC	60.058	20	209	2932	3140	CTCCAGATGGTGAAGGGGT	59.905	19	TACAAGAACGAACGCTGTGC	60.058	20	257	2884	3140	GAGCCTGAGCCTCGAAGAC	60.239	19	TACAAGAACGAACGCTGTGC	60.058	20	198	2943	3140
F01_transcript_1896	(ACA)5	perfect	--	15	1293	1307	CDS	CAACAGCCCAAGATGAGACA	59.831	20	TTGGCTGCTTCTTCAACCTT	59.993	20	239	1205	1443	AGGCACAAGTGGAGAAGGAA	59.844	20	TCCCGTCAAGGAGTATGTCC	59.927	20	201	1158	1358	CAACAGCCCAAGATGAGACA	59.831	20	GGACCTTGATTCCATGTGCT	59.934	20	270	1205	1474
F01_transcript_1896	(TG)8	perfect	--	16	4114	4129	CDS	TGAAAAGGATCAAAGCCAGG	60.184	20	ACTCCTGCACACAGACATGC	59.905	20	277	3883	4159	TGAAAAGGATCAAAGCCAGG	60.184	20	GCACTCCTGCACACAGACAT	59.905	20	279	3883	4161	CAGGCAGGGAGAAGAAGCTA	59.711	20	ACTCCTGCACACAGACATGC	59.905	20	261	3899	4159
F01_transcript_1897	(GT)7	perfect	--	14	35	48	CDS	GGCTAGGATCAGGCACAGG	60.774	19	GGCGACTGATACCAGGTGTT	59.997	20	160	6	165	GGCTAGGATCAGGCACAGG	60.774	19	AATCCATGGTGTCGAAGAGG	59.927	20	237	6	242	GCTAGGATCAGGCACAGGC	60.93	19	GGCGACTGATACCAGGTGTT	59.997	20	159	7	165
F01_transcript_1897	(GT)7	perfect	--	14	3608	3621	CDS	CAGAGCGAGCAAACTATCCC	59.978	20	AGGAGGAAGAAGAGGATCGC	59.919	20	104	3559	3662	CAGCCCTACTGCTAACAGGC	60.037	20	AGGAGGAAGAAGAGGATCGC	59.919	20	233	3430	3662	GGTGTTAGCAGCCCTACTGC	59.904	20	AGGAGGAAGAAGAGGATCGC	59.919	20	241	3422	3662
F01_transcript_1899	(GGC)5	perfect	Molecular Function: motor activity (GO:0003774);; Molecular Function: actin binding (GO:0003779);; Molecular Function: ATP binding (GO:0005524);; Cellular Component: mitochondrion (GO:0005739);; Cellular Component: myosin complex (GO:0016459);;	15	3901	3915	CDS	CTTCGACTCGTGGAAGAAGG	59.982	20	ACTCATCCAGCCCAAAACAC	59.973	20	262	3824	4085	GGAGACCAAGGTGATCCTGA	60.048	20	ACTCATCCAGCCCAAAACAC	59.973	20	223	3863	4085	CTTCGACTCGTGGAAGAAGG	59.982	20	TCACATACTCATCCAGCCCA	60.072	20	268	3824	4091
F01_transcript_1900	(CCG)5	perfect	--	15	1295	1309	UTR	GTCGAATCTGCTCGACACCT	60.418	20	GAGCTCCTTCAAAACCGTGA	60.375	20	277	1266	1542	GTCGAATCTGCTCGACACCT	60.418	20	AGCTCCTTCAAAACCGTGAG	59.473	20	276	1266	1541	TGAACACGAACAGCCTGAAG	60.025	20	AGAACGTAAGCGGGATCGT	59.708	19	273	1193	1465
F01_transcript_1903	(CAG)5	perfect	--	15	568	582	CDS	AACTGGAACCCCAGCATGT	60.379	19	GGAGAAGGCGAAGAAGACAA	59.55	20	254	471	724	AACTGGAACCCCAGCATGT	60.379	19	TTGTCGGACTCACATCCATC	59.478	20	229	471	699	AACTGGAACCCCAGCATGT	60.379	19	CAGGGTCAGCTGAAGGCTTA	60.529	20	189	471	659
F01_transcript_1934	(C)14	perfect	Molecular Function: calcium ion binding (GO:0005509);;	14	54	67	CDS	ATACACCACCATCCCTCCAC	59.511	20	GGAGCCCTTGAAGAAGGC	59.886	18	256	7	262	ACATACACCACCATCCCTCC	59.511	20	GGAGCCCTTGAAGAAGGC	59.886	18	258	5	262	CGACATACACCACCATCCCT	60.656	20	GGAGCCCTTGAAGAAGGC	59.886	18	260	3	262
F01_transcript_1944	(C)13	perfect	Molecular Function: DNA binding (GO:0003677);; Cellular Component: nucleus (GO:0005634);; Biological Process: regulation of transcription, DNA-templated (GO:0006355);; Cellular Component: integral component of membrane (GO:0016021);; Molecular Function: metal ion binding (GO:0046872);;	13	104	116	UTR	TCTCTTCGTCTTGCCTCGAT	60.096	20	GGAGAAATGGTGGAAACGG	60.302	19	143	31	173	TCTCTTCGTCTTGCCTCGAT	60.096	20	CCGGAGAAATGGTGGAAAC	60.302	19	145	31	175	TCTCTTCGTCTTGCCTCGAT	60.096	20	AAGAGAACAGGAGCGGAGC	59.694	19	176	31	206
F01_transcript_1945	(ACC)5	perfect	--	15	71	85	CDS	TTTGCAAAACAGACACTGGC	59.888	20	AAGTCGGAATTGCTGTCGAG	60.397	20	109	38	146	CAAAACAGACACTGGCCCTT	60.149	20	AAGTCGGAATTGCTGTCGAG	60.397	20	105	42	146	TTTGCAAAACAGACACTGGC	59.888	20	TCAAAGTCGGAATTGCTGTC	58.85	20	112	38	149
F01_transcript_1954	(TTG)7	perfect	--	21	3293	3313	CDS	GCATAGCGGACGACTAAAGC	60.01	20	TGAGTGCACGTGTCTCATCAT	60.335	21	280	3058	3337	TTCACCTCTAGCCTACCCCA	59.688	20	GCTTGGTAGTGCCAACTCTTG	59.928	21	198	3251	3448	TCACCTCTAGCCTACCCCAA	59.688	20	GCTTGGTAGTGCCAACTCTTG	59.928	21	197	3252	3448
F01_transcript_1959	(GGAG)5gaagagaacaaggcc(A)10	interrupted	Molecular Function: magnesium ion binding (GO:0000287);; Molecular Function: phospholipid-translocating ATPase activity (GO:0004012);; Molecular Function: ATP binding (GO:0005524);; Cellular Component: integral component of membrane (GO:0016021);; Biological Process: phospholipid translocation (GO:0045332);;	45	97	141	UTR	CAAACCACTTGTGCGATCTG	60.301	20	TCTGGATTTTGGGTTTCTCG	60.044	20	218	15	232	GACCTCGTCTCCTCCTCTCC	60.345	20	TCTGGATTTTGGGTTTCTCG	60.044	20	181	52	232	CAAACCACTTGTGCGATCTG	60.301	20	TTCTCGGTAAGGAGGGGATT	59.897	20	204	15	218
F01_transcript_1960	(AC)18	perfect	--	36	1087	1122	CDS	AAACCCAAAGAAAAAGGCGT	59.98	20	GCACTAGCCATTCCGAAAGA	60.352	20	223	1060	1282	AAACCCAAAGAAAAAGGCGT	59.98	20	TCGAGGATGCATGAGCTAAA	59.523	20	138	1060	1197	AAACCCAAAGAAAAAGGCGT	59.98	20	TCCGAAAGATCAGTTGCTCA	59.522	20	212	1060	1271
F01_transcript_1961	(A)10	perfect	--	10	566	575	CDS	TGTTTGATTCGTTTTGCTCG	59.849	20	CAAACCAAGAAGCTTCGACC	59.853	20	229	378	606	GCCATGCTTTCGTTCTGAAT	60.221	20	CACCACAAGCCTCATTTCCT	60.111	20	167	510	676	TGTTTGATTCGTTTTGCTCG	59.849	20	TCTGCGTGGTTCAAATCAAA	60.234	20	245	378	622
F01_transcript_1966	(GGA)5	perfect	Biological Process: mRNA splicing, via spliceosome (GO:0000398);; Molecular Function: RNA binding (GO:0003723);; Cellular Component: nucleus (GO:0005634);;	15	114	128	CDS	CTCACCGCCACTCCTAAAAC	59.734	20	GCGTTCGACTTCTTCGAGTC	60.142	20	175	54	228	CCTAGATCTCTCGCCCCTTC	60.306	20	GCGTTCGACTTCTTCGAGTC	60.142	20	155	74	228	CCTAGATCTCTCGCCCCTTC	60.306	20	GTTCGACTTCTTCGAGTCGC	60.142	20	153	74	226
F01_transcript_1973	(G)10	perfect	--	10	2360	2369	CDS	GGAGGCAAGCTGGAGAACTT	60.903	20	TTGTTGGTATTTCCCCGGTA	60.046	20	275	2156	2430	GGAGGCAAGCTGGAGAACTT	60.903	20	CCCGGTAAGGTTGTTGTTTG	60.255	20	262	2156	2417	GGAGGCAAGCTGGAGAACTT	60.903	20	TGGTATTTCCCCGGTAAGGT	60.423	20	271	2156	2426
F01_transcript_1988	(CTC)5	perfect	--	15	72	86	CDS	CTACCCCTCCCATTACGGA	59.752	19	AATCATATCAACCGGTCCCA	60.014	20	222	9	230	CTACCCCTCCCATTACGGA	59.752	19	ATCATATCAACCGGTCCCAA	60.014	20	221	9	229	CCCTCCCATTACGGAAAAA	59.742	19	ATCATATCAACCGGTCCCAA	60.014	20	217	13	229
F01_transcript_1993	(CTG)7	perfect	--	21	255	275	CDS	CTACTCCCTCCCTGTCCCTC	60.066	20	TGGATCCAAGAAGAGAAGCG	60.474	20	273	86	358	CTACTCCCTCCCTGTCCCTC	60.066	20	GGATCCAAGAAGAGAAGCGA	59.508	20	272	86	357	TCACTACTCCCTCCCTGTCC	59.101	20	AGAGAAGCGAGAAGCAGCAG	60.179	20	265	83	347
F01_transcript_1997	(CT)6	perfect	Molecular Function: DNA binding (GO:0003677);; Molecular Function: RNA binding (GO:0003723);; Molecular Function: RNA-directed DNA polymerase activity (GO:0003964);; Molecular Function: aspartic-type endopeptidase activity (GO:0004190);; Biological Process: RNA-dependent DNA biosynthetic process (GO:0006278);; Biological Process: DNA recombination (GO:0006310);; Biological Process: proteolysis (G…	12	42	53	CDS	TGAACAAACGTGTAAGACACGAG	60.252	23	GCTGGTGTGATTTTCGGAAT	59.939	20	195	6	200	TGAACAAACGTGTAAGACACGAG	60.252	23	ATTCCTTGGGGGAGACACTT	59.795	20	246	6	251	TGAACAAACGTGTAAGACACGAG	60.252	23	AATTCCTTGGGGGAGACACT	59.795	20	247	6	252
F01_transcript_1997	(T)11	perfect	Molecular Function: DNA binding (GO:0003677);; Molecular Function: RNA binding (GO:0003723);; Molecular Function: RNA-directed DNA polymerase activity (GO:0003964);; Molecular Function: aspartic-type endopeptidase activity (GO:0004190);; Biological Process: RNA-dependent DNA biosynthetic process (GO:0006278);; Biological Process: DNA recombination (GO:0006310);; Biological Process: proteolysis (G…	11	203	213	CDS	TTCCCTCTCCTTCAGCAAAA	59.926	20	CGCCTTGGTTTTACGGATTA	59.958	20	251	58	308	GGTGTATTGCCATCGAGCTT	60.103	20	CGCCTTGGTTTTACGGATTA	59.958	20	201	108	308	TTCCCTCTCCTTCAGCAAAA	59.926	20	CACCTTTCGCCTTGGTTTTA	60.103	20	258	58	315
F01_transcript_2006	(ATGA)5	perfect	Molecular Function: protein kinase activity (GO:0004672);; Molecular Function: ATP binding (GO:0005524);; Biological Process: protein phosphorylation (GO:0006468);;	20	4179	4198	CDS	GTTGTGGGTGTGGTGGTGTA	60.178	20	GACCGAGGACACGATTCATT	59.934	20	113	4110	4222	GTTGTGGGTGTGGTGGTGTA	60.178	20	ACCGAGGACACGATTCATTC	59.934	20	112	4110	4221	ATTGGTGGCAGGGATGTAAA	60.192	20	GACCGAGGACACGATTCATT	59.934	20	148	4075	4222
F01_transcript_2006	(CGC)5	perfect	Molecular Function: protein kinase activity (GO:0004672);; Molecular Function: ATP binding (GO:0005524);; Biological Process: protein phosphorylation (GO:0006468);;	15	142	156	CDS	TCTTCCTTCATCCCCTTCCT	60.008	20	TTTATGTTTGCGAGCAGTCG	60.014	20	271	15	285	CTTCATCCCCTTCCTTCCTC	60.008	20	TTTATGTTTGCGAGCAGTCG	60.014	20	266	20	285	CATCCAGTTTCAAATCCGCT	60.074	20	TTTATGTTTGCGAGCAGTCG	60.014	20	222	64	285
F01_transcript_2006	(GGC)6caagtagaaatgcaaatcgcc(GGCTGG)6	interrupted	Molecular Function: protein kinase activity (GO:0004672);; Molecular Function: ATP binding (GO:0005524);; Biological Process: protein phosphorylation (GO:0006468);;	75	3986	4060	CDS	AGTGGAGGATGCTGATGGAG	60.223	20	TTTACATCCCTGCCACCAAT	60.192	20	225	3870	4094	GAGGATGCTGATGGAGCAGT	60.381	20	TACACCACCACACCCACAAC	60.178	20	256	3874	4129	GAGGATGCTGATGGAGCAGT	60.381	20	TTTACATCCCTGCCACCAAT	60.192	20	221	3874	4094
F01_transcript_2009	(T)10atggtttgtgtaa(T)10	interrupted	--	33	4170	4202	CDS	CATCGGCTGTGCAATACATC	60.104	20	AAAACGGTGCCTGTTGTTTC	60.015	20	248	4010	4257	TTACCCCACGATTCTTTTGG	59.795	20	AAAACGGTGCCTGTTGTTTC	60.015	20	165	4093	4257	CATCGGCTGTGCAATACATC	60.104	20	CGGTGCCTGTTGTTTCACTA	59.758	20	244	4010	4253
F01_transcript_2012	(G)18	perfect	--	18	3436	3453	CDS	CCTTCTTCCCCAGTTCCTTC	60.045	20	AGTTGGGTCAGCCTCCAGTA	59.721	20	275	3290	3564	CCTTCTTCCCCAGTTCCTTC	60.045	20	GTTGGGTCAGCCTCCAGTAG	59.721	20	274	3290	3563	TCTCCGTCCTTGTATTTGGC	60.074	20	AGTTGGGTCAGCCTCCAGTA	59.721	20	208	3357	3564
F01_transcript_2016	(CGG)5	perfect	--	15	2306	2320	CDS	TCTAAACGGACCAAATTCCG	59.931	20	GAAGAGAGGGGGCAGAGAGT	59.952	20	256	2182	2437	TCTAAACGGACCAAATTCCG	59.931	20	AAGAGAGGGGGCAGAGAGTC	59.952	20	255	2182	2436	TCTAAACGGACCAAATTCCG	59.931	20	TTCGATCCCGGAGTAGAAGA	59.767	20	229	2182	2410
F01_transcript_2023	(T)11	perfect	--	11	3952	3962	CDS	GCCATCAACCAGCAAAAGAT	60.081	20	CGTGACCGAGGCTAGAAAAG	60.008	20	205	3834	4038	AAAGATTGCCGGTTAATCCC	60.15	20	CGTGACCGAGGCTAGAAAAG	60.008	20	191	3848	4038	AAAGATTGCCGGTTAATCCC	60.15	20	CTACAACCAAAGGCCCAAAA	59.968	20	276	3848	4123
F01_transcript_2025	(C)13	perfect	--	13	61	73	CDS	GTAGCAGATGGGTGGTGGAT	59.81	20	CACGCCTAATTTCCAATGCT	60.096	20	130	13	142	GTAGCAGATGGGTGGTGGAT	59.81	20	GTACACTCTCAGGTGCCGGT	60.182	20	208	13	220	GTAGCAGATGGGTGGTGGAT	59.81	20	GTGCCGGTACACTCTCAGGT	60.182	20	214	13	226
F01_transcript_2027	(GCG)5	perfect	Molecular Function: motor activity (GO:0003774);; Molecular Function: actin binding (GO:0003779);; Molecular Function: ATP binding (GO:0005524);; Cellular Component: mitochondrion (GO:0005739);; Cellular Component: myosin complex (GO:0016459);;	15	609	623	CDS	GACTACAAGTACTCCGCCGC	59.904	20	TGGAGCTGTAGGGAGAGTCG	60.545	20	148	536	683	GACTACAAGTACTCCGCCGC	59.904	20	CCTTGGAGCTGTAGGGAGAG	59.037	20	151	536	686	GACTACAAGTACTCCGCCGC	59.904	20	GCCTTGGAGCTGTAGGGAG	59.958	19	152	536	687
F01_transcript_2027	(GCG)5	perfect	Molecular Function: motor activity (GO:0003774);; Molecular Function: actin binding (GO:0003779);; Molecular Function: ATP binding (GO:0005524);; Cellular Component: mitochondrion (GO:0005739);; Cellular Component: myosin complex (GO:0016459);;	15	3943	3957	CDS	CTTCGACTCGTGGAAGAAGG	59.982	20	CGACTAGCACCGACGTGTAA	59.928	20	225	3871	4095	GGAGACCAAGGTGATCCTGA	60.048	20	CGACTAGCACCGACGTGTAA	59.928	20	186	3910	4095	GGAGACCAAGGTGATCCTGA	60.048	20	TCACATATCATCCAGCCCAA	59.883	20	244	3910	4153
F01_transcript_2028	(GCT)5	perfect	--	15	3315	3329	CDS	CATCAAAGAAGCCTGCATCA	59.948	20	CACCGGTAGCTTTCCATTGT	59.993	20	257	3228	3484	CATCAAAGAAGCCTGCATCA	59.948	20	ACACCGGTAGCTTTCCATTG	59.993	20	258	3228	3485	GCACACATCAGTTACCACGG	60.032	20	GGTTCAAAGAGCCATTTCCA	60.051	20	173	3181	3353
F01_transcript_2033	(GGA)5	perfect	Molecular Function: 3-chloroallyl aldehyde dehydrogenase activity (GO:0004028);; Molecular Function: aldehyde dehydrogenase (NAD) activity (GO:0004029);; Molecular Function: aldehyde dehydrogenase [NAD(P)+] activity (GO:0004030);; Biological Process: cellular aldehyde metabolic process (GO:0006081);; Cellular Component: integral component of membrane (GO:0016021);; Biological Process: oxidation-r…	15	186	200	UTR	TGCGAGTGGTGTACAAGAGC	60.056	20	TGCTTGATGGACTTGACGAG	59.984	20	187	103	289	TGCGAGTGGTGTACAAGAGC	60.056	20	AACCTCGTCCCTGAAGGATT	59.935	20	161	103	263	TGCGAGTGGTGTACAAGAGC	60.056	20	GTGCTTGATGGACTTGACGA	59.837	20	188	103	290
F01_transcript_2034	(AT)6	perfect	--	12	4057	4068	UTR	GAGACATGGGACCGACAAGT	59.969	20	TCCTCCCAAGCAAAAATGTC	60.051	20	144	3968	4111	GGTTCGACTCGATGAAGAGC	59.957	20	TCCTCCCAAGCAAAAATGTC	60.051	20	265	3847	4111	GAGACATGGGACCGACAAGT	59.969	20	ATGTCTTGCCCTTCCTTCCT	60.074	20	129	3968	4096
F01_transcript_2034	(GCC)5	perfect	--	15	88	102	UTR	TCCACACACACAGCACCC	60.143	18	ATCTGAGATAGGACGGGCTG	59.263	20	260	36	295	CTCCACACACACAGCACCC	61.266	19	ATCTGAGATAGGACGGGCTG	59.263	20	261	35	295	CCCTCCACACACACAGCA	60.306	18	ATCTGAGATAGGACGGGCTG	59.263	20	263	33	295
F01_transcript_2035	(CGC)6	perfect	--	18	124	141	CDS	GCCCACTAGCCTAGGGTTTC	60.096	20	GCTTGCTTGAGGAGCTTGAC	60.285	20	161	79	239	GCCCACTAGCCTAGGGTTTC	60.096	20	TCAGCTTGCTTGAGGAGCTT	60.419	20	164	79	242	GCCCACTAGCCTAGGGTTTC	60.096	20	AGCTTGCTTGAGGAGCTTGA	60.419	20	162	79	240
F01_transcript_2051	(C)14	perfect	--	14	60	73	CDS	GTAGCAGATGGGTGGTGGAT	59.81	20	CACGCCTAATTTCCAATGCT	60.096	20	131	12	142	GTAGCAGATGGGTGGTGGAT	59.81	20	GTACACTCTCAGGTGCCGGT	60.182	20	209	12	220	GTAGCAGATGGGTGGTGGAT	59.81	20	GTGCCGGTACACTCTCAGGT	60.182	20	215	12	226
F01_transcript_2057	(CGGAT)5	perfect	--	25	123	147	CDS	GCGACAGACAACAACAGAGG	59.467	20	GACCGGAAGAGTGGGTTACA	59.966	20	173	17	189	GCGACAGACAACAACAGAGG	59.467	20	TGACCGGAAGAGTGGGTTAC	59.966	20	174	17	190	GCGACAGACAACAACAGAGG	59.467	20	AAGAGTGGGTTACAGCACGG	60.171	20	167	17	183
F01_transcript_2057	(GAT)5	perfect	--	15	3723	3737	CDS	GCCCTGCCTGAAAGTACAAG	59.875	20	TGCTCCTTCAGCACCTTCTT	60.134	20	252	3602	3853	TAACACGGGTGCTGAATCTG	59.716	20	ATACAGGTGGTTCTGTCGGC	59.997	20	221	3583	3803	GCCCTGCCTGAAAGTACAAG	59.875	20	TCTTTCGGCTTCTCTGCTTC	59.836	20	236	3602	3837
F01_transcript_2069	(A)10	perfect	--	10	555	564	CDS	GCAAGCGAGCAACTTCTTCT	59.904	20	CAACAAGCTTCGACCTCCTC	59.989	20	153	439	591	GCAAGCGAGCAACTTCTTCT	59.904	20	TCAACAAGCTTCGACCTCCT	59.989	20	154	439	592	AGCAAGCGAGCAACTTCTTC	59.904	20	CAACAAGCTTCGACCTCCTC	59.989	20	154	438	591
F01_transcript_2071	(T)10	perfect	--	10	4064	4073	UTR	ACGCATGAAGTCATGTAGCG	59.895	20	TTGTGCTCACAGTGCTTGGT	60.51	20	107	4029	4135	TTCTTCTCGCAAACAAAGGC	60.502	20	TTGTGCTCACAGTGCTTGGT	60.51	20	144	3992	4135	ACGCATGAAGTCATGTAGCG	59.895	20	TGTGCTCACAGTGCTTGGTA	59.03	20	106	4029	4134
F01_transcript_2092	(CTC)5	perfect	--	15	34	48	CDS	GACTCGTCTTCATCCCCTTG	59.655	20	GTCCAAGGAAGTTGCAGGTC	59.703	20	231	7	237	TCCTCGACTCGTCTTCATCC	60.349	20	GTCCAAGGAAGTTGCAGGTC	59.703	20	236	2	237	CGTCTTCATCCCCTTGCTT	60.203	19	GTCCAAGGAAGTTGCAGGTC	59.703	20	227	11	237
F01_transcript_2096	(CGC)5	perfect	Molecular Function: ATP binding (GO:0005524);; Cellular Component: plasma membrane (GO:0005886);; Cellular Component: integral component of membrane (GO:0016021);; Biological Process: cuticle development (GO:0042335);; Molecular Function: ATPase activity, coupled to transmembrane movement of substances (GO:0042626);; Biological Process: transmembrane transport (GO:0055085);;	15	60	74	CDS	ACCACCTCTGCCAATAGGGT	60.766	20	GCCTCAGAAATGCCTCTGTC	59.957	20	230	23	252	ACCACCTCTGCCAATAGGGT	60.766	20	AATTCTATGTGCACCCGGAG	59.955	20	111	23	133	ACCACCTCTGCCAATAGGGT	60.766	20	GCATATGAAGTTGGGGATGG	60.155	20	205	23	227
F01_transcript_2101	(GA)6	perfect	--	12	49	60	CDS	GCGAGGGAAAGAGAGAAGGA	60.979	20	ACGAGGAAGAGGCGGAGT	59.945	18	236	17	252	CGCGAGGGAAAGAGAGAAG	60.217	19	ACGAGGAAGAGGCGGAGT	59.945	18	237	16	252	CGAGGGAAAGAGAGAAGGAA	58.592	20	ACGAGGAAGAGGCGGAGT	59.945	18	235	18	252
F01_transcript_2107	(ACA)7	perfect	Molecular Function: DNA binding (GO:0003677);; Cellular Component: nucleus (GO:0005634);; Cellular Component: cytoplasm (GO:0005737);; Biological Process: postreplication repair (GO:0006301);; Biological Process: protein deubiquitination (GO:0016579);; Molecular Function: ubiquitin protein ligase binding (GO:0031625);; Molecular Function: ubiquitin protein ligase activity (GO:0061630);; Biologica…	21	2212	2232	CDS	TGATATACCGAAAGGCCCTG	59.916	20	GACATGGGAGGAGTCCGTAA	59.927	20	263	2144	2406	TGATATACCGAAAGGCCCTG	59.916	20	GTTTGCGAGATCTCATGGGT	60.081	20	150	2144	2293	TTGTCTTGCAAAGGCACAAC	59.888	20	GTTTGCGAGATCTCATGGGT	60.081	20	271	2023	2293
F01_transcript_2121	(A)10	perfect	Biological Process: carbohydrate metabolic process (GO:0005975);; Molecular Function: polysaccharide binding (GO:0030247);; Molecular Function: licheninase activity (GO:0042972);; Cellular Component: anchored component of plasma membrane (GO:0046658);;	10	2566	2575	CDS	ACATTCAGCAAAACCTTCCG	60.11	20	GGTGTGTATTAGCCATGGGG	60.074	20	162	2481	2642	CAGCAAAACCTTCCGCTAAC	59.883	20	GGTGTGTATTAGCCATGGGG	60.074	20	157	2486	2642	CAAAACCTTCCGCTAACGAG	59.876	20	GGTGTGTATTAGCCATGGGG	60.074	20	154	2489	2642
F01_transcript_2121	(A)13	perfect	Biological Process: carbohydrate metabolic process (GO:0005975);; Molecular Function: polysaccharide binding (GO:0030247);; Molecular Function: licheninase activity (GO:0042972);; Cellular Component: anchored component of plasma membrane (GO:0046658);;	13	989	1001	CDS	CGCAAAAGCATCAAACAAAA	59.858	20	CCGTGTGTGTGTGTGTGTGT	59.998	20	265	878	1142	CTCGAAATGTTTGGTGAGCA	59.84	20	CCGTGTGTGTGTGTGTGTGT	59.998	20	230	913	1142	CTCGAAATGTTTGGTGAGCA	59.84	20	AGGGAGATACTGTCGTGCGT	59.751	20	262	913	1174
F01_transcript_2121	(AC)9	perfect	Biological Process: carbohydrate metabolic process (GO:0005975);; Molecular Function: polysaccharide binding (GO:0030247);; Molecular Function: licheninase activity (GO:0042972);; Cellular Component: anchored component of plasma membrane (GO:0046658);;	18	1124	1141	CDS	CGCAAAAGCATCAAACAAAA	59.858	20	CCGTGTGTGTGTGTGTGTGT	59.998	20	265	878	1142	CTCGAAATGTTTGGTGAGCA	59.84	20	CCGTGTGTGTGTGTGTGTGT	59.998	20	230	913	1142	CTCGAAATGTTTGGTGAGCA	59.84	20	AGGGAGATACTGTCGTGCGT	59.751	20	262	913	1174
F01_transcript_2121	(T)10	perfect	Biological Process: carbohydrate metabolic process (GO:0005975);; Molecular Function: polysaccharide binding (GO:0030247);; Molecular Function: licheninase activity (GO:0042972);; Cellular Component: anchored component of plasma membrane (GO:0046658);;	10	433	442	CDS	TCGACCACCGACTTCACATA	60.112	20	CCTTCAGACGCAGATTAGGC	59.978	20	260	385	644	TCGACCACCGACTTCACATA	60.112	20	GGTAGAGGTCCACCGTGTGT	59.883	20	140	385	524	TCGACCACCGACTTCACATA	60.112	20	GATGGCGCAGGAAGAATAAA	60.175	20	226	385	610
F01_transcript_2121	(TC)17	perfect	Biological Process: carbohydrate metabolic process (GO:0005975);; Molecular Function: polysaccharide binding (GO:0030247);; Molecular Function: licheninase activity (GO:0042972);; Cellular Component: anchored component of plasma membrane (GO:0046658);;	34	214	247	CDS	GCCTTCGCCTCTATCCTACA	59.434	20	ATGTGACCATGCATACACCG	60.272	20	198	180	377	GCCTTCGCCTCTATCCTACA	59.434	20	TTATGTGAAGTCGGTGGTCG	59.566	20	226	180	405	GCCTTCGCCTCTATCCTACA	59.434	20	CATGGCTTGGTGTCATGATT	59.374	20	245	180	424
F01_transcript_2122	(CGC)5	perfect	Molecular Function: zinc ion binding (GO:0008270);;	15	83	97	CDS	ATAGGGTTTCCCAGCTCCTC	59.536	20	AGGTCCAGGTTGTCCTCCTT	59.968	20	234	12	245	ATAGGGTTTCCCAGCTCCTC	59.536	20	ACTCCCAGATGCAATGTTCC	59.934	20	174	12	185	ATAGGGTTTCCCAGCTCCTC	59.536	20	TCCAGGTTGTCCTCCTTCAC	60.088	20	231	12	242
F01_transcript_2122	(CTC)5	perfect	Molecular Function: zinc ion binding (GO:0008270);;	15	1824	1838	CDS	AGAGGCAGACAGCAACCCTA	60.012	20	TGTACATACCTGCCTGCTGC	59.895	20	210	1666	1875	CAGCAACCCTAGTACCCCAA	59.986	20	TGTACATACCTGCCTGCTGC	59.895	20	201	1675	1875	CCCATCTAAGAGCCCACTCA	60.21	20	TGTACATACCTGCCTGCTGC	59.895	20	239	1637	1875
F01_transcript_2122	(G)13	perfect	Molecular Function: zinc ion binding (GO:0008270);;	13	2055	2067	CDS	TCCTCCTGCTGAACCTCCTA	59.943	20	TTCCATGGTTCCCTGTCTTC	59.903	20	193	1972	2164	ATCTCCTCCAGATGGCTCCT	60.179	20	TTCCATGGTTCCCTGTCTTC	59.903	20	209	1956	2164	TCATCTCCTCCAGATGGCTC	60.312	20	TTCCATGGTTCCCTGTCTTC	59.903	20	211	1954	2164
F01_transcript_2122	(T)23	perfect	Molecular Function: zinc ion binding (GO:0008270);;	23	4044	4066	CDS	GATTCAAAATGCCAGGAGGA	60.014	20	GCAACGGAGGATATAACGGA	59.923	20	252	3882	4133	GATTCAAAATGCCAGGAGGA	60.014	20	ACCAAAACTTTGCAACGGAG	60.147	20	263	3882	4144	GCTGTAGGGGATAGCAACCA	60.096	20	GCAACGGAGGATATAACGGA	59.923	20	210	3924	4133
F01_transcript_2139	(CT)6	perfect	--	12	84	95	UTR	CTTCTCTGCCTCCCTCGAT	59.495	19	CTTCCTGGAGTGTCACCGA	59.804	19	223	42	264	GCCTTCTCTGCCTCCCTC	60.032	18	CTTCCTGGAGTGTCACCGA	59.804	19	225	40	264	ACGACCTCGGCCTTCTCT	59.945	18	CTTCCTGGAGTGTCACCGA	59.804	19	234	31	264
F01_transcript_2141	(A)11	perfect	Biological Process: pollen maturation (GO:0010152);; Cellular Component: integral component of membrane (GO:0016021);; Biological Process: calcium-mediated signaling (GO:0019722);; Biological Process: phosphatidylinositol-mediated signaling (GO:0048015);;	11	3958	3968	UTR	TGTGGCGAGACATGCTTTAG	60.011	20	ATGGGTAAGGCCGTATCAGA	59.41	20	126	3866	3991	TGTGGCGAGACATGCTTTAG	60.011	20	CGAGGGTAAATGGGTAAGGC	60.683	20	135	3866	4000	TTGTGGCGAGACATGCTTTA	60.401	20	ATGGGTAAGGCCGTATCAGA	59.41	20	127	3865	3991
F01_transcript_2148	(AGG)5	perfect	--	15	750	764	UTR	TCGACAGCAGTACCAGTCCA	60.463	20	CGTGAGGAACCGGTAGTTGT	60.028	20	237	727	963	CAGCCTCTGCTTCAGCTTTC	60.419	20	CTCTGCTTCCTCTGCTTCGT	59.891	20	191	665	855	GCCTCTGCTTCAGCTTTCAG	60.419	20	CTCTGCTTCCTCTGCTTCGT	59.891	20	189	667	855
F01_transcript_2148	(CGT)6	perfect	--	18	215	232	UTR	GGAAGGCGGGTTAGTAAGGT	59.482	20	TCTCCGTCTCCTTATCCTCG	59.381	20	262	186	447	GACCATGGCGTACAAAGGAC	60.384	20	GTGAGGAGCCAGAAGAGGAG	59.127	20	268	94	361	GACTGGCTATGTTGGCTTGG	60.657	20	TCTCCGTCTCCTTATCCTCG	59.381	20	280	168	447
F01_transcript_2148	(CTAG)5	perfect	--	20	4182	4201	UTR	TCCGTCACCATCAGAACGTA	60.112	20	TGCAGGATGGCTTCATTACA	60.22	20	105	4140	4244	TCCGTCACCATCAGAACGTA	60.112	20	ATGCCGTGAACAGTTGGTTT	60.419	20	155	4140	4294	ACAGCTTACACAGGTCGGGT	59.646	20	TGCAGGATGGCTTCATTACA	60.22	20	259	3986	4244
F01_transcript_2148	(TCC)5	perfect	--	15	406	420	UTR	GGAAGGCGGGTTAGTAAGGT	59.482	20	TCTCCGTCTCCTTATCCTCG	59.381	20	262	186	447	GACCATGGCGTACAAAGGAC	60.384	20	GTGAGGAGCCAGAAGAGGAG	59.127	20	268	94	361	GACTGGCTATGTTGGCTTGG	60.657	20	TCTCCGTCTCCTTATCCTCG	59.381	20	280	168	447
F01_transcript_2149	(GAC)5	perfect	--	15	267	281	UTR	CTACACGGACATCGTCCTCC	60.533	20	ATCAACCTCGCGCTTCAC	59.95	18	266	123	388	GCGACCTCTACACGGACATC	60.688	20	ATCAACCTCGCGCTTCAC	59.95	18	273	116	388	CTCTACACGGACATCGTCCTC	59.736	21	ATCAACCTCGCGCTTCAC	59.95	18	268	121	388
F01_transcript_2152	(ATGA)5	perfect	Molecular Function: protein kinase activity (GO:0004672);; Molecular Function: ATP binding (GO:0005524);; Biological Process: protein phosphorylation (GO:0006468);;	20	4138	4157	UTR	AGTAGAAATGCAAATCGCCG	60.23	20	ATTTTTACACCCGTCGGAGG	61.088	20	205	3979	4183	GTGGGAGGAATGGGAATGTA	59.605	20	ATTTTTACACCCGTCGGAGG	61.088	20	167	4017	4183	TGGGAGGAATGGGAATGTAT	59.055	20	ATTTTTACACCCGTCGGAGG	61.088	20	166	4018	4183
F01_transcript_2152	(CGC)5	perfect	Molecular Function: protein kinase activity (GO:0004672);; Molecular Function: ATP binding (GO:0005524);; Biological Process: protein phosphorylation (GO:0006468);;	15	140	154	UTR	TCTTCCTTCATCCCCTTCCT	60.008	20	GTCGAAGGAAGTTGCAGGTC	59.851	20	223	11	233	GTCTTCCTTCATCCCCTTCC	59.874	20	GTCGAAGGAAGTTGCAGGTC	59.851	20	224	10	233	TCTTCCTTCATCCCCTTCCT	60.008	20	TTATGTTTGCGATCAGTCGG	59.688	20	272	11	282
F01_transcript_2153	(CGA)5	perfect	Cellular Component: plasma membrane (GO:0005886);; Molecular Function: zinc ion binding (GO:0008270);; Biological Process: plant-type secondary cell wall biogenesis (GO:0009834);; Cellular Component: integral component of membrane (GO:0016021);; Molecular Function: cellulose synthase (UDP-forming) activity (GO:0016760);; Biological Process: cellulose biosynthetic process (GO:0030244);; Biological…	15	1423	1437	UTR	AGCATGGAGTGGAAGGACAG	60.261	20	CAGCATGTACTCGTCGTCGT	59.929	20	120	1345	1464	GACGTCTATTCGGAGAACGG	59.694	20	CAGCATGTACTCGTCGTCGT	59.929	20	243	1222	1464	AAGTGGAAGACCAAGCAGGA	59.844	20	AGGAAGAAGCAGAGCACCAC	59.604	20	203	1372	1574
F01_transcript_2153	(TGC)6	perfect	Cellular Component: plasma membrane (GO:0005886);; Molecular Function: zinc ion binding (GO:0008270);; Biological Process: plant-type secondary cell wall biogenesis (GO:0009834);; Cellular Component: integral component of membrane (GO:0016021);; Molecular Function: cellulose synthase (UDP-forming) activity (GO:0016760);; Biological Process: cellulose biosynthetic process (GO:0030244);; Biological…	18	2699	2716	UTR	CGTCGTCTTCTTCGACATCA	59.984	20	TCTTGTAGAAGCCCAGGAGC	59.574	20	272	2538	2809	GACATCAACATGAAGGGGCT	59.934	20	TCTTGTAGAAGCCCAGGAGC	59.574	20	259	2551	2809	TTCGACATCAACATGAAGGG	59.496	20	TCTTGTAGAAGCCCAGGAGC	59.574	20	262	2548	2809
F01_transcript_2164	(CA)6	perfect	--	12	28	39	UTR	AGGGACAGAGAGAACGCTCA	60.135	20	ACGGGTATGGGTAACAGCAC	59.74	20	209	1	209	AGGGACAGAGAGAACGCTCA	60.135	20	AAGACTGCTGTGGAGATCCG	60.408	20	231	1	231	AGGGACAGAGAGAACGCTCA	60.135	20	GGCAAGACTGCTGTGGAGAT	60.418	20	234	1	234
F01_transcript_2164	(CA)6	perfect	--	12	4096	4107	UTR	ACTGTAGAAATAGCGGCGGA	59.867	20	AGGAGGAAGAAGAAGGCTGG	59.95	20	232	3908	4139	ACTGTAGAAATAGCGGCGGA	59.867	20	AGGAAGAAGAAGGCTGGGAG	59.95	20	229	3908	4136	CTGTAGAAATAGCGGCGGAC	59.867	20	AGGAGGAAGAAGAAGGCTGG	59.95	20	231	3909	4139
F01_transcript_2176	(GAG)5	perfect	Molecular Function: nucleotide binding (GO:0000166);; Molecular Function: nucleic acid binding (GO:0003676);;	15	808	822	UTR	TCCACCAAGGACAAATGGAT	60.173	20	GGTGCTCTTCCTGTTTGCTC	59.997	20	189	775	963	ACTCCACCAAGGACAAATGG	59.82	20	GGTGCTCTTCCTGTTTGCTC	59.997	20	191	773	963	CCACTCCACCAAGGACAAAT	59.82	20	GGTGCTCTTCCTGTTTGCTC	59.997	20	193	771	963
F01_transcript_2185	(TG)6	perfect	Cellular Component: histone deacetylase complex (GO:0000118);; Biological Process: negative regulation of transcription from RNA polymerase II promoter (GO:0000122);; Cellular Component: chromatin (GO:0000785);; Molecular Function: RNA polymerase II transcription corepressor activity (GO:0001106);; Molecular Function: histone deacetylase activity (GO:0004407);; Biological Process: histone deacety…	12	4001	4012	UTR	CATGTTAGGGCCACCTCAGT	59.989	20	TTGCATTTAACTGACCAAGGC	60.124	21	255	3955	4209	CATGTTAGGGCCACCTCAGT	59.989	20	TGCATTTAACTGACCAAGGC	58.773	20	254	3955	4208	CATGTTAGGGCCACCTCAGT	59.989	20	TGCATTTAACTGACCAAGGCT	59.761	21	254	3955	4208
F01_transcript_2193	(GGA)5	perfect	--	15	62	76	UTR	CTCACCGCCACTCCTAAAAC	59.734	20	GCGTTCGACTTCTTCGAGTC	60.142	20	175	2	176	CCTAGATCTCTCGCCCCTTC	60.306	20	GCGTTCGACTTCTTCGAGTC	60.142	20	155	22	176	CCTAGATCTCTCGCCCCTTC	60.306	20	GTTCGACTTCTTCGAGTCGC	60.142	20	153	22	174
F01_transcript_2200	(CCG)5(GAG)8	compound	Biological Process: mRNA splicing, via spliceosome (GO:0000398);; Molecular Function: RNA binding (GO:0003723);; Cellular Component: nucleus (GO:0005634);;	39	55	93	UTR	CTCACCGCCACTCCTAAAAC	59.734	20	GCGTTCGACTTCTTCGAGTC	60.142	20	187	6	192	CCTAGATCTCTCGCCCCTTC	60.306	20	GCGTTCGACTTCTTCGAGTC	60.142	20	167	26	192	CCTAGATCTCTCGCCCCTTC	60.306	20	GTTCGACTTCTTCGAGTCGC	60.142	20	165	26	190
F01_transcript_2211	(GAG)6	perfect	Molecular Function: calcium-transporting ATPase activity (GO:0005388);; Molecular Function: calmodulin binding (GO:0005516);; Molecular Function: ATP binding (GO:0005524);; Cellular Component: integral component of plasma membrane (GO:0005887);; Cellular Component: intracellular membrane-bounded organelle (GO:0043231);; Molecular Function: metal ion binding (GO:0046872);; Biological Process: calc…	18	145	162	UTR	ATCTTCTCCACACGGAAGCC	61.566	20	GCTTGCCTCCACTTTTTGAG	59.993	20	211	104	314	ATCTTCTCCACACGGAAGCC	61.566	20	TGTGTACCTGAATCGCCTTG	59.716	20	251	104	354	ATCTTCTCCACACGGAAGCC	61.566	20	CCTTGATGCATTCAGGACAA	59.648	20	236	104	339
F01_transcript_2211	(T)15	perfect	Molecular Function: calcium-transporting ATPase activity (GO:0005388);; Molecular Function: calmodulin binding (GO:0005516);; Molecular Function: ATP binding (GO:0005524);; Cellular Component: integral component of plasma membrane (GO:0005887);; Cellular Component: intracellular membrane-bounded organelle (GO:0043231);; Molecular Function: metal ion binding (GO:0046872);; Biological Process: calc…	15	3840	3854	UTR	TCGGGGCTGTAATTATCTGG	59.916	20	AACCGGGCAATTCTCTTCTT	60.074	20	102	3810	3911	AGGACCTTTCGGTTTTTGCT	60.11	20	AACCGGGCAATTCTCTTCTT	60.074	20	139	3773	3911	CTTTCGGTTTTTGCTTGGAG	59.855	20	AACCGGGCAATTCTCTTCTT	60.074	20	134	3778	3911
F01_transcript_2211	(TGC)5	perfect	Molecular Function: calcium-transporting ATPase activity (GO:0005388);; Molecular Function: calmodulin binding (GO:0005516);; Molecular Function: ATP binding (GO:0005524);; Cellular Component: integral component of plasma membrane (GO:0005887);; Cellular Component: intracellular membrane-bounded organelle (GO:0043231);; Molecular Function: metal ion binding (GO:0046872);; Biological Process: calc…	15	3671	3685	UTR	GAGTTCCTCGGCAAGTTCAC	59.851	20	CTCCAAGCAAAAACCGAAAG	59.855	20	275	3523	3797	GAGTTCCTCGGCAAGTTCAC	59.851	20	TTCGCCTCATCTTCCTTCAT	59.773	20	209	3523	3731	GCTTATCCCAGTTGCAGACC	59.7	20	CCAGATAATTACAGCCCCGA	59.916	20	203	3627	3829
F01_transcript_2221	(A)10	perfect	Molecular Function: ADP binding (GO:0043531);;	10	456	465	UTR	ACATTGCATCAAATCAGCCA	60.08	20	ATGAGGTCAAGCATCTTGGG	60.073	20	277	252	528	TCAGAGTCGCCAGACAGAGA	59.846	20	CTTGCTGCATTCAACCTTCA	59.988	20	255	413	667	TCAGAGTCGCCAGACAGAGA	59.846	20	ATGAGGTCAAGCATCTTGGG	60.073	20	116	413	528
F01_transcript_2221	(TG)6	perfect	Molecular Function: ADP binding (GO:0043531);;	12	3832	3843	UTR	AGGAGTGCGAGGAAAACAAA	59.853	20	GGAACATCCAGTGGGGAAAT	60.95	20	178	3697	3874	AGGAGTGCGAGGAAAACAAA	59.853	20	TATAATTTCTCCGCCGGAAC	59.035	20	193	3697	3889	GCGCAGTTGCTTGCTATGTA	60.185	20	GACGAACGAGTGCTGTGTCT	59.051	20	273	3775	4047
F01_transcript_2222	(T)10	perfect	--	10	1285	1294	UTR	GAGCATACTCGTGCAGGGAT	60.249	20	GCGCACAAGATAGTCGTGAA	60.019	20	244	1219	1462	TCCAGTGTCTGTATCGGGGT	60.386	20	GCGCACAAGATAGTCGTGAA	60.019	20	268	1195	1462	CCAGTGTCTGTATCGGGGTC	60.386	20	GCGCACAAGATAGTCGTGAA	60.019	20	267	1196	1462
F01_transcript_2258	(TG)6	perfect	Molecular Function: nucleic acid binding (GO:0003676);; Molecular Function: endonuclease activity (GO:0004519);; Biological Process: DNA catabolic process (GO:0006308);; Biological Process: nucleic acid phosphodiester bond hydrolysis (GO:0090305);;	12	1964	1975	UTR	TATGCTCCCTCCCACTCTTG	60.21	20	TGGGGTAGTGGTAAGGTGGA	60.224	20	110	1919	2028	TATGCTCCCTCCCACTCTTG	60.21	20	TTGACTGGTGGGGTAGTGGT	60.275	20	118	1919	2036	TATGCTCCCTCCCACTCTTG	60.21	20	CTTGACTGGTGGGGTAGTGG	60.413	20	119	1919	2037
F01_transcript_2263	(TTC)7	perfect	--	21	72	92	UTR	AACTCCGAATTTTTCCTGCC	60.431	20	ACGACTGTGGACACTCCCTC	60.161	20	214	26	239	AACTCCGAATTTTTCCTGCC	60.431	20	GACTGTGGACACTCCCTCGT	60.161	20	212	26	237	CCCTCCTCTCTCCCTCTCTC	59.489	20	ACGACTGTGGACACTCCCTC	60.161	20	192	48	239
F01_transcript_2276	(GAC)5	perfect	--	15	290	304	UTR	CTACACGGACATCGTCCTCC	60.533	20	ATCAACCTCGCGCTTCAC	59.95	18	267	145	411	GCGACCTCTACACGGACATC	60.688	20	ATCAACCTCGCGCTTCAC	59.95	18	274	138	411	CTCTACACGGACATCGTCCTC	59.736	21	ATCAACCTCGCGCTTCAC	59.95	18	269	143	411
F01_transcript_2280	(T)10	perfect	--	10	379	388	UTR	AACCAAACCCTCTCCAGCTC	60.628	20	AGTCGTTGCTGTTGGTGTTG	59.794	20	280	149	428	CGACTCCATCTTTCCAAACC	59.526	20	TTGCACCAAACAAACAAACG	60.569	20	279	133	411	AACCAAACCCTCTCCAGCTC	60.628	20	GGTGTTGCACCAAACAAACA	60.449	20	267	149	415
F01_transcript_2282	(GCG)5	perfect	Molecular Function: ATP binding (GO:0005524);; Cellular Component: plasma membrane (GO:0005886);; Biological Process: regulation of cell size (GO:0008361);; Biological Process: response to blue light (GO:0009637);; Biological Process: photomorphogenesis (GO:0009640);; Biological Process: positive gravitropism (GO:0009958);; Biological Process: formation of animal organ boundary (GO:0010160);; Bio…	15	210	224	UTR	CGCGACGGAGAGAGATAGAG	60.255	20	CGAACAGGAGGAAGAACACC	59.697	20	245	132	376	CGCGACGGAGAGAGATAGAG	60.255	20	CCGAACAGGAGGAAGAACAC	59.697	20	246	132	377	CGCGACGGAGAGAGATAGAG	60.255	20	GAACAGGAGGAAGAACACCG	59.697	20	244	132	375
F01_transcript_2291	(CA)8	perfect	--	16	33	48	UTR	ACCGAAACCCTAGCCTGG	60.065	18	CATCTTTGGATGGGGTGTTC	60.173	20	189	4	192	GAAACCCTAGCCTGGCCTC	61.111	19	CATCTTTGGATGGGGTGTTC	60.173	20	186	7	192	ACCGAAACCCTAGCCTGG	60.065	18	TGGAATGCGAAGGAGGACTA	60.734	20	165	4	168
F01_transcript_2315	(A)10	perfect	--	10	2304	2313	UTR	CGAGCTCGAGGACGTAGTTT	59.639	20	GGAATGGTGTTTTTGGGTTG	60.066	20	204	2186	2389	CGAGCTCGAGGACGTAGTTT	59.639	20	CGAACCAAAAGGAATGGTGT	59.83	20	214	2186	2399	CGAGCTCGAGGACGTAGTTT	59.639	20	TTGTGCGAACCAAAAGGAAT	60.481	20	219	2186	2404
F01_transcript_2315	(A)14	perfect	--	14	1765	1778	UTR	CGGGCATCTAGCATTCTACC	59.691	20	TCCCCGCCTACCTTTACTTT	59.96	20	252	1556	1807	CGGGCATCTAGCATTCTACC	59.691	20	TTCCCCGCCTACCTTTACTT	59.96	20	253	1556	1808	CGGCATTTCACGAGTTATGA	59.688	20	TCCCCGCCTACCTTTACTTT	59.96	20	126	1682	1807
F01_transcript_2318	(CCG)5(GAG)8	compound	Biological Process: mRNA splicing, via spliceosome (GO:0000398);; Molecular Function: RNA binding (GO:0003723);; Cellular Component: nucleus (GO:0005634);;	39	83	121	UTR	ATCGCCACTCCTAAAACCCT	59.962	20	GCGTTCGACTTCTTCGAGTC	60.142	20	184	37	220	ATCGCCACTCCTAAAACCCT	59.962	20	GTTCGACTTCTTCGAGTCGC	60.142	20	182	37	218	TCATCGCCACTCCTAAAACC	60.074	20	GCGTTCGACTTCTTCGAGTC	60.142	20	186	35	220
F01_transcript_2330	(CA)6	perfect	--	12	30	41	UTR	GAGAGACACGGAGAGAGCG	58.792	19	GCCAGTACATGGTTGCTCCT	60.142	20	108	0	107	GAGAGACACGGAGAGAGCG	58.792	19	ACGGGTATGGGTAACAGCAC	59.74	20	210	0	209	GAGAGACACGGAGAGAGCG	58.792	19	AAGACTGCTGTGGAGATCCG	60.408	20	232	0	231
F01_transcript_2330	(CA)6	perfect	--	12	4036	4047	UTR	CACGTTCAGAGACACGGAGA	60.022	20	GCCAGTACATGGTTGCTCCT	60.142	20	114	4000	4113	TCACGTTCAGAGACACGGAG	60.022	20	GCCAGTACATGGTTGCTCCT	60.142	20	115	3999	4113	CTCACGTTCAGAGACACGGA	60.022	20	GCCAGTACATGGTTGCTCCT	60.142	20	116	3998	4113
F01_transcript_2337	(GCA)5	perfect	Molecular Function: mRNA binding (GO:0003729);; Molecular Function: ATP binding (GO:0005524);; Cellular Component: mRNA cleavage factor complex (GO:0005849);; Biological Process: mismatch repair (GO:0006298);; Biological Process: mRNA polyadenylation (GO:0006378);; Biological Process: potassium ion transport (GO:0006813);; Molecular Function: solute:proton antiporter activity (GO:0015299);; Cellu…	15	460	474	UTR	GACTAAGACGGACTGGGTCG	59.721	20	AACATGGTGCTGTTGAGCCT	60.721	20	253	378	630	GACTAAGACGGACTGGGTCG	59.721	20	TCGAACATGGTGCTGTTGAG	60.873	20	256	378	633	GACTAAGACGGACTGGGTCG	59.721	20	CTCGAACATGGTGCTGTTGA	60.873	20	257	378	634
F01_transcript_2340	(GAA)5	perfect	--	15	240	254	UTR	TCATCTCGGGCATAAACCTC	60.036	20	GCTGCTTCCTGACCTCCAT	60.365	19	222	58	279	TCTCATCTCGGGCATAAACC	60.036	20	GCTGCTTCCTGACCTCCAT	60.365	19	224	56	279	TCAGACAAGGGAGACCCAAC	60.088	20	GCTGCTTCCTGACCTCCAT	60.365	19	189	91	279
F01_transcript_2361	(CT)9	perfect	--	18	69	86	UTR	CGATATCCCGTGCCTCTCTA	60.192	20	CAAGCACCAATAGCGACAGA	60.011	20	104	41	144	CGATATCCCGTGCCTCTCTA	60.192	20	TCAAGCACCAATAGCGACAG	60.011	20	105	41	145	CGATATCCCGTGCCTCTCTA	60.192	20	GTCTTCCGTCAAGCACCAAT	60.119	20	113	41	153
F01_transcript_2366	(AT)7	perfect	Molecular Function: ATP binding (GO:0005524);; Cellular Component: endoplasmic reticulum (GO:0005783);; Cellular Component: integral component of plasma membrane (GO:0005887);; Molecular Function: ATPase activity, coupled to transmembrane movement of ions, phosphorylative mechanism (GO:0015662);; Molecular Function: cation-transporting ATPase activity (GO:0019829);; Molecular Function: metal ion …	14	3910	3923	UTR	CGCCAAAGGAAGGATGTTTA	60.067	20	CAGCAAAAACAAAGCACCAA	59.888	20	233	3878	4110	CGCCAAAGGAAGGATGTTTA	60.067	20	ACCAACACTCCGAGACCAAG	60.151	20	218	3878	4095	AACAGCGGTTGTTTCCAGAC	60.156	20	AAGCGAGAGCTTTGTTCGAG	59.898	20	187	3783	3969
F01_transcript_2366	(CG)6	perfect	Molecular Function: ATP binding (GO:0005524);; Cellular Component: endoplasmic reticulum (GO:0005783);; Cellular Component: integral component of plasma membrane (GO:0005887);; Molecular Function: ATPase activity, coupled to transmembrane movement of ions, phosphorylative mechanism (GO:0015662);; Molecular Function: cation-transporting ATPase activity (GO:0019829);; Molecular Function: metal ion …	12	343	354	UTR	CCCTCTCCGTCCACTGACT	60.251	19	AATCAACGCAGAACCCAAAC	59.978	20	157	237	393	GGGTGCCGCTACCTACAACT	61.444	20	AATCAACGCAGAACCCAAAC	59.978	20	249	145	393	GGGTGCCGCTACCTACAAC	60.532	19	AATCAACGCAGAACCCAAAC	59.978	20	249	145	393
F01_transcript_2370	(AGC)7	perfect	--	21	3249	3269	UTR	CTGCGAATCGCTGACATCTA	60.119	20	CGCTTCAGGAATTCATCCAT	60.036	20	219	3133	3351	CTGCGAATCGCTGACATCTA	60.119	20	CAATAATTTGCGGCACCTCT	60.096	20	196	3133	3328	CTGCGAATCGCTGACATCTA	60.119	20	CTCAATAATTTGCGGCACCT	60.096	20	198	3133	3330
F01_transcript_2384	(CT)11gtctctctatatatga(GT)12	interrupted	--	62	455	516	UTR	TCTCCAAGTCGTTGTTGCTG	60.025	20	CAACGCATGTCTTTGGACTG	60.301	20	232	356	587	TGTTGCTGCTCTCTTTCCCT	60.134	20	CAACGCATGTCTTTGGACTG	60.301	20	220	368	587	CTGCTCTCTTTCCCTTGCAC	60.134	20	CAACGCATGTCTTTGGACTG	60.301	20	215	373	587
F01_transcript_2384	(CT)7atga(GT)20	interrupted	--	58	3977	4034	UTR	CTGCTCTCTTTCCCTTGCAC	60.134	20	ACGAAATGAGGGTCACAATG	58.415	20	260	3895	4154	CTGCTGCTCTCTTTCCCTTG	60.269	20	ACGAAATGAGGGTCACAATG	58.415	20	263	3892	4154	CTCTGAATCCCCTCTTGCTG	59.943	20	GCAACACATGTCTTTGGACTG	59.202	21	279	3816	4094
F01_transcript_2388	(CTC)7	perfect	--	21	61	81	UTR	ACCCTCCCATTACGGAAAAA	60.534	20	CAACCAGTCCCAACCATAGG	60.224	20	217	0	216	ACCCTCCCATTACGGAAAAA	60.534	20	CATCCCACAATGTGACCAGA	60.378	20	245	0	244	ACCCTCCCATTACGGAAAAA	60.534	20	TAGGCGCTTAACGTCTCTCG	60.669	20	201	0	200
F01_transcript_2391	(GCA)8	perfect	Molecular Function: actin binding (GO:0003779);; Molecular Function: Rho guanyl-nucleotide exchange factor activity (GO:0005089);; Molecular Function: calcium ion binding (GO:0005509);; Cellular Component: intracellular (GO:0005622);; Biological Process: regulation of Rho protein signal transduction (GO:0035023);; Biological Process: positive regulation of GTPase activity (GO:0043547);;	24	322	345	UTR	ATCAGCCGCAACTTCAGACT	60.02	20	CTGGTACTGCGAAGGAATGG	60.647	20	125	266	390	CAAACTCAGCCCACAGGATT	60.111	20	CTGGTACTGCGAAGGAATGG	60.647	20	165	226	390	GCCAGTTTCAGCAAGGATTC	59.82	20	CTGGTACTGCGAAGGAATGG	60.647	20	266	125	390
F01_transcript_2402	(TGTC)5	perfect	Molecular Function: protein kinase activity (GO:0004672);; Molecular Function: ATP binding (GO:0005524);; Biological Process: protein phosphorylation (GO:0006468);;	20	4095	4114	UTR	CAGTGGTGGAGTCTGTGGTG	60.198	20	CGACTGAGGACACGATTCATT	60.126	21	103	4063	4165	AGTAGAAATGCAAATCGCCG	60.23	20	CGACTGAGGACACGATTCATT	60.126	21	178	3988	4165	TACTAGTTGCGGTTGTGGCA	60.316	20	CGACTGAGGACACGATTCATT	60.126	21	121	4045	4165
F01_transcript_2412	(AAC)6	perfect	--	18	1640	1657	UTR	CCTTTTTCGAGTGCTTTTGC	59.996	20	AGCTTGCTATCCATGTGCCT	59.866	20	230	1523	1752	CCTTTTTCGAGTGCTTTTGC	59.996	20	CCCCAACTTGTTTGGGACTA	59.824	20	162	1523	1684	CCTTTTTCGAGTGCTTTTGC	59.996	20	CTTGCTATCCATGTGCCTGA	59.823	20	228	1523	1750
F01_transcript_2417	(CTG)5	perfect	--	15	3508	3522	UTR	CCTCCAGTACTGCTGCTGTG	59.641	20	GCAACAGCAGGTCAAGAACA	60.032	20	179	3478	3656	CCTCCAGTACTGCTGCTGTG	59.641	20	TATTCTCCTGGGTGTGCTCC	60.073	20	236	3478	3713	CCTCCAGTACTGCTGCTGTG	59.641	20	GCCTTCTTCTCCTGCTCCTT	60.096	20	255	3478	3732
F01_transcript_2423	(AAG)7gtga(AGG)5	interrupted	Molecular Function: ATP binding (GO:0005524);; Biological Process: DNA repair (GO:0006281);; Biological Process: response to gamma radiation (GO:0010332);;	40	635	674	UTR	GCTGCTGGAAAGAAAAGTGG	59.993	20	CTGAATCTGCACCTTAGCCC	59.836	20	192	580	771	GCTGCTGGAAAGAAAAGTGG	59.993	20	TGAATCTGCACCTTAGCCCT	59.836	20	191	580	770	CACTTGGAGGGGCTAAACAA	60.103	20	CTGAATCTGCACCTTAGCCC	59.836	20	212	560	771
F01_transcript_2437	(AGC)7gcagagcacccagcaaggaagcctcccgtcccctctccctctacgtctccaggcgcgcgctctctctttctctctcggtctcccctcctc(CCG)5cgccgtgcctgagatttggtcc(GAG)7	interrupted	--	169	56	224	UTR	CTTGCGCACCGTAGAAATTG	61.695	20	CTCCAACCCCTCCAAGAAAC	60.852	20	259	6	264	TTGCGCACCGTAGAAATTG	60.791	19	CTCCAACCCCTCCAAGAAAC	60.852	20	258	7	264	CTTGCGCACCGTAGAAATTG	61.695	20	CTCCAACCCCTCCAAGAAA	60.027	19	259	6	264
F01_transcript_2442	(T)13	perfect	Molecular Function: nucleic acid binding (GO:0003676);;	13	3797	3809	UTR	ATTTGTGTCCGTGTGTGTCC	59.288	20	GGGTGGCAGATAGGATAGCA	60.059	20	252	3720	3971	ATTTGTGTCCGTGTGTGTCC	59.288	20	TGGGGTGGCAGATAGGATAG	59.91	20	254	3720	3973	TCGACCTCCACAGGCTAGAT	59.827	20	TGGGAAGCTCTATCCCAGAC	59.239	20	216	3676	3891
F01_transcript_2456	(GAG)6	perfect	Molecular Function: ADP binding (GO:0043531);;	18	625	642	UTR	GGGGGATGGATGATTTTGAT	60.726	20	ATCCTGAGGGCCTGAATGTT	60.853	20	245	525	769	GAGTGAGTAGATCCGGGACG	59.679	20	AAGTCTCCAGCAGGCCATC	60.365	19	253	471	723	GGAACAATACGCGGAAACAG	60.502	20	AAGTCTCCAGCAGGCCATC	60.365	19	272	452	723
F01_transcript_2456	(TC)8	perfect	Molecular Function: ADP binding (GO:0043531);;	16	162	177	UTR	TAATCTAGCCCATCAACCCG	59.916	20	GGCGGATCTACTCACTCTGC	59.981	20	165	47	211	GCTCTCCTTGCACCACCTAC	59.874	20	GGCGGATCTACTCACTCTGC	59.981	20	119	93	211	TAATCTAGCCCATCAACCCG	59.916	20	AAAGAGGAATCGCTGCTCAA	60.096	20	236	47	282
F01_transcript_2458	(AAG)5	perfect	Molecular Function: ATP binding (GO:0005524);; Biological Process: DNA repair (GO:0006281);; Biological Process: response to gamma radiation (GO:0010332);;	15	666	680	UTR	CAACACTTGGAGGGGCTAAA	60.103	20	TATCTTTTTGGTTGCCCGAC	59.938	20	264	588	851	CTGTGGCTTCAACACTTGGA	59.873	20	TATCTTTTTGGTTGCCCGAC	59.938	20	273	579	851	AAGCAAGATGGGGAGCCTAT	60.06	20	CATCAGCATTCTCCTCCTCC	59.761	20	257	454	710
F01_transcript_2464	(T)10	perfect	--	10	4046	4055	UTR	GGACCAGGTCGCTTTGAATA	60.074	20	AAGAAAAATTTGCTGCCTGC	59.479	20	207	3952	4158	TTTGCATGTTGGTGGAGAAG	59.691	20	AAGAAAAATTTGCTGCCTGC	59.479	20	246	3913	4158	GATTTGCATGTTGGTGGAGA	59.502	20	AAGAAAAATTTGCTGCCTGC	59.479	20	248	3911	4158
F01_transcript_2467	(AGG)5	perfect	--	15	200	214	UTR	AGGAGAGCTGCATTACCCAA	59.836	20	CTTCCTCCAATCAATCAGGC	59.629	20	260	97	356	GAGAGCTGCATTACCCAACC	59.7	20	CTTCCTCCAATCAATCAGGC	59.629	20	258	99	356	GGAGAGCTGCATTACCCAAC	59.7	20	CTTCCTCCAATCAATCAGGC	59.629	20	259	98	356
F01_transcript_2467	(TG)8	perfect	--	16	3857	3872	UTR	GATGCCTCCAGTGGTTCAGT	60.12	20	GGCACCAACGACATACACAG	60.032	20	254	3791	4044	TACGGTGAATGGATCGATGA	59.883	20	CAGACAAACAGCAACCCAGA	59.873	20	232	3703	3934	TACGGTGAATGGATCGATGA	59.883	20	TCAGACAAACAGCAACCCAG	59.873	20	233	3703	3935
F01_transcript_2474	(CCA)7	perfect	--	21	3423	3443	UTR	TCCCACAACTACGACAACCA	60.001	20	TGGTAGTTGAGGACGACGTG	59.745	20	218	3294	3511	CACGTCTCCTACAACCACGA	59.745	20	TGTCGGCTCCTTATAGCACC	60.235	20	274	3369	3642	ACCACCTCATCGTCTTCCAC	59.969	20	GCGAAGTTGTAGTCGTCGTG	59.515	20	232	3253	3484
F01_transcript_2480	(T)10	perfect	--	10	2234	2243	UTR	TAGCTGCTGTTTTCACCACG	60.05	20	TTTGGAGGTGCCTTCATTTC	60.051	20	244	2134	2377	TAGCTGCTGTTTTCACCACG	60.05	20	GCAAAAACGAGTTTTGGAGG	59.724	20	256	2134	2389	TAGCTGCTGTTTTCACCACG	60.05	20	GCAAAGCAACCCAGATAAGG	59.708	20	220	2134	2353
F01_transcript_2494	(A)10	perfect	Molecular Function: protein kinase activity (GO:0004672);; Molecular Function: protein serine/threonine phosphatase activity (GO:0004722);; Molecular Function: ATP binding (GO:0005524);; Biological Process: protein phosphorylation (GO:0006468);; Biological Process: protein dephosphorylation (GO:0006470);;	10	3335	3344	UTR	GGAAATTCGACCTTCCACAC	59.386	20	AGAGCCCCAAAACAGACAAA	59.711	20	136	3304	3439	GGAAATTCGACCTTCCACAC	59.386	20	CCCCAAAACAGACAAATTGC	60.344	20	132	3304	3435	TCGACCTTCCACACAGAAAA	59.262	20	AGAGCCCCAAAACAGACAAA	59.711	20	130	3310	3439
F01_transcript_2494	(T)11	perfect	Molecular Function: protein kinase activity (GO:0004672);; Molecular Function: protein serine/threonine phosphatase activity (GO:0004722);; Molecular Function: ATP binding (GO:0005524);; Biological Process: protein phosphorylation (GO:0006468);; Biological Process: protein dephosphorylation (GO:0006470);;	11	3508	3518	UTR	GGGCTCTGCTGAACCATTAG	59.836	20	TTAATGCTGCCTTGCTGTTG	60.014	20	210	3433	3642	TTTGTCTGTTTTGGGGCTCT	59.711	20	TTAATGCTGCCTTGCTGTTG	60.014	20	223	3420	3642	GCAATTTGTCTGTTTTGGGG	60.344	20	TTAATGCTGCCTTGCTGTTG	60.014	20	227	3416	3642
F01_transcript_2519	(GGC)5	perfect	--	15	95	109	UTR	CCGATCCCAAATGGTAGAGA	59.887	20	AACAGAACCTTCGCTGCTTG	60.571	20	280	24	303	CGTCCTTTCTCCTGTCTCCA	60.377	20	GAACAGAACCTTCGCTGCTT	59.621	20	239	66	304	CGTCCTTTCTCCTGTCTCCA	60.377	20	AACGAACAGAACCTTCGCTG	60.431	20	242	66	307
F01_transcript_2524	(TG)6	perfect	Cellular Component: cytosol (GO:0005829);; Cellular Component: integral component of membrane (GO:0016021);;	12	4091	4102	UTR	ACCGGATACCTTGCTCTCCT	60.096	20	GGGAAGAAAACTTTTTATTATTGATCG	60.692	27	238	3895	4132	ATCCCCTTCGACTGGTATCC	60.154	20	GGGAAGAAAACTTTTTATTATTGATCG	60.692	27	145	3988	4132	TGCCAGGCTGTAGGGTTAAT	59.592	20	GGGAAGAAAACTTTTTATTATTGATCG	60.692	27	262	3871	4132
F01_transcript_2536	(TTC)7	perfect	Molecular Function: nucleotide binding (GO:0000166);;	21	69	89	UTR	AACTCCGAATTTTTCCTGCC	60.431	20	ACGACTGTGGACACTCCCTC	60.161	20	214	23	236	AACTCCGAATTTTTCCTGCC	60.431	20	GACTGTGGACACTCCCTCGT	60.161	20	212	23	234	CCCTCCTCTCTCCCTCTCTC	59.489	20	ACGACTGTGGACACTCCCTC	60.161	20	192	45	236
F01_transcript_2544	(AG)14	perfect	--	28	82	109	UTR	CAAACGTGCGATCAGAGAGA	60.136	20	ACCTGAACATGCCCAAGAAG	60.111	20	206	14	219	CAAACGTGCGATCAGAGAGA	60.136	20	TCCGTCTCTTCCTCCTCTCC	60.87	20	144	14	157	ACAAACGTGCGATCAGAGAG	59.037	20	ACCTGAACATGCCCAAGAAG	60.111	20	207	13	219
F01_transcript_2553	(TC)6ttgaactccgaggtctctccgcatctcctcatggtgaacagatccatgcctctcaaattggagcaaggaaattgggcatggatccctctctcaatcacg(TC)9	interrupted	--	129	1101	1229	UTR	TGAAACCGTCTCTTCCTTTAGC	59.892	22	TTGCTGCAATTTGAGGTGAG	59.988	20	272	999	1270	GAAACCGTCTCTTCCTTTAGCA	59.892	22	TTGCTGCAATTTGAGGTGAG	59.988	20	271	1000	1270	TGAAACCGTCTCTTCCTTTAGC	59.892	22	CTTGCTGCAATTTGAGGTGA	59.988	20	273	999	1271
F01_transcript_2553	(TC)9	perfect	--	18	136	153	UTR	CATGGTGAACAGATCCATGC	59.925	20	TTGCTGCAATTTGAGGTGAG	59.988	20	130	65	194	CATGGTGAACAGATCCATGC	59.925	20	CTTGCTGCAATTTGAGGTGA	59.988	20	131	65	195	CATGGTGAACAGATCCATGC	59.925	20	TTGCTGCAATTTGAGGTGAG	59.988	20	163	65	227
F01_transcript_2558	(CAG)6	perfect	--	18	3049	3066	UTR	TGATAAGGGATTAATCGGCG	59.886	20	CCGATTAACTGGGAAGCATT	59.043	20	262	2907	3168	TGATAAGGGATTAATCGGCG	59.886	20	CCGATTAACTGGGAAGCATTT	60.318	21	262	2907	3168	GTTCCGCCATTGTTCAAGAT	59.939	20	CCTATGCCAAGAACAGAAGCA	60.393	21	271	2856	3126
F01_transcript_2565	(T)10	perfect	--	10	267	276	UTR	AACTGTGGCAACCCAAAAAC	59.875	20	TAGGGCAGAAGCAGAGGAGA	60.232	20	234	85	318	CGGAGGTAAAGAACTGTGGC	59.734	20	TAGGGCAGAAGCAGAGGAGA	60.232	20	245	74	318	CGGACGGAGGTAAAGAACTG	59.728	20	TAGGGCAGAAGCAGAGGAGA	60.232	20	249	70	318
F01_transcript_2566	(C)14(TC)25	compound	Biological Process: carbohydrate metabolic process (GO:0005975);; Molecular Function: polysaccharide binding (GO:0030247);; Molecular Function: licheninase activity (GO:0042972);; Cellular Component: anchored component of plasma membrane (GO:0046658);;	64	160	223	UTR	AGAGAAAGAGAATGGCGAGC	58.769	20	GCATGACTTGCATGGAAAAA	59.67	20	195	69	263	AAGAGAATGGCGAGCCAAG	60.489	19	GCATGACTTGCATGGAAAAA	59.67	20	190	74	263	GAGAGAAAGAGAATGGCGAGC	60.613	21	GCATGACTTGCATGGAAAAA	59.67	20	196	68	263
F01_transcript_2583	(AG)7	perfect	Cellular Component: mitochondrion (GO:0005739);;	14	170	183	UTR	GGTTCCATTCATCCCCTTCT	60.133	20	CACTGTCTGCGGATGTAGGA	59.855	20	172	73	244	TTCCATTCATCCCCTTCTTG	59.864	20	CACTGTCTGCGGATGTAGGA	59.855	20	170	75	244	GGTTCCATTCATCCCCTTCT	60.133	20	GAACGAACGAACGAACCACT	60.156	20	188	73	260
F01_transcript_2588	(CT)6	perfect	Molecular Function: organic cyclic compound binding (GO:0097159);; Molecular Function: heterocyclic compound binding (GO:1901363);;	12	115	126	UTR	TCTCCCACCTCCCTGCTACT	61.18	20	TAGGTGAGGAAGCGGAGATG	60.353	20	149	58	206	ACCTCCCTGCTACTGCTGG	60.415	19	GGGTGAGAAAGGAGAGGAGG	60.186	20	175	64	238	ACCTCCCTGCTACTGCTGG	60.415	19	TAGGTGAGGAAGCGGAGATG	60.353	20	143	64	206
F01_transcript_2590	(ATT)5(T)19	compound	Molecular Function: nucleotide binding (GO:0000166);; Molecular Function: protein kinase activity (GO:0004672);; Biological Process: phosphorylation (GO:0016310);;	32	3912	3943	UTR	AAAGTCTTTGGGAGCTGGTG	59.328	20	CTTGTTCCCCTGTCTACCGA	60.103	20	140	3844	3983	AAAGTCTTTGGGAGCTGGTG	59.328	20	TCTTGTTCCCCTGTCTACCG	60.103	20	141	3844	3984	TGGGAGCTGGTGTAACTCAA	59.288	20	CTTGTTCCCCTGTCTACCGA	60.103	20	132	3852	3983
F01_transcript_2592	(A)10	perfect	Cellular Component: plasma membrane (GO:0005886);; Molecular Function: zinc ion binding (GO:0008270);; Cellular Component: integral component of membrane (GO:0016021);; Molecular Function: cellulose synthase (UDP-forming) activity (GO:0016760);; Biological Process: cellulose biosynthetic process (GO:0030244);; Biological Process: cell wall organization (GO:0071555);;	10	79	88	UTR	GGCGATGAGCTGTTTCTAGG	59.978	20	GGGAACGAATGGAATGAATG	60.133	20	144	25	168	GGCGATGAGCTGTTTCTAGG	59.978	20	CTTCCGCCTGGTGTTGTAGT	60.171	20	102	25	126	GGCGATGAGCTGTTTCTAGG	59.978	20	ACTTCCGCCTGGTGTTGTAG	60.171	20	103	25	127
F01_transcript_2593	(TCA)6	perfect	--	18	2378	2395	UTR	CAGCCTGACACAAACCAAAA	59.734	20	GGTTGTGGACAAATGCTTGA	59.547	20	277	2188	2464	CAGCCTGACACAAACCAAAA	59.734	20	AGGGTTGTGGACAAATGCTT	59.454	20	279	2188	2466	TACTTCCGGAAAGCAAGAGG	59.448	20	GGTTGTGGACAAATGCTTGA	59.547	20	233	2232	2464
F01_transcript_2595	(GCA)8	perfect	Molecular Function: actin binding (GO:0003779);; Molecular Function: Rho guanyl-nucleotide exchange factor activity (GO:0005089);; Molecular Function: calcium ion binding (GO:0005509);; Cellular Component: intracellular (GO:0005622);; Biological Process: regulation of Rho protein signal transduction (GO:0035023);; Biological Process: positive regulation of GTPase activity (GO:0043547);;	24	322	345	UTR	ATCAGCCGCAACTTCAGACT	60.02	20	GTTCTGGTACTGCGAGGGAA	60.255	20	131	266	396	ATCAGCCGCAACTTCAGACT	60.02	20	TTCTGGTACTGCGAGGGAAT	59.694	20	130	266	395	GTGGATATCAGCCGCAACTT	60.103	20	GTTCTGGTACTGCGAGGGAA	60.255	20	137	260	396
F01_transcript_2603	(CCCAC)5	perfect	Cellular Component: Golgi membrane (GO:0000139);; Molecular Function: structural molecule activity (GO:0005198);; Cellular Component: mitochondrion (GO:0005739);; Biological Process: intracellular protein transport (GO:0006886);; Biological Process: ER to Golgi vesicle-mediated transport (GO:0006888);; Biological Process: retrograde vesicle-mediated transport, Golgi to ER (GO:0006890);; Biologica…	25	101	125	UTR	TCTCCGAGATCCAAATCACC	60.011	20	GCTCTTGGTCTCGAACTTGG	59.989	20	164	55	218	AGCAGCACACCCATCTTCTT	59.874	20	GCTCTTGGTCTCGAACTTGG	59.989	20	187	32	218	TCCAAATCACCAAACTGACG	59.541	20	GCTCTTGGTCTCGAACTTGG	59.989	20	155	64	218
F01_transcript_2607	(TC)7ggtctctcctcctcccgccgccgtgctgagatttggtcc(GAG)6ca(GGC)5	interrupted	Cellular Component: endoplasmic reticulum (GO:0005783);; Cellular Component: Golgi apparatus (GO:0005794);; Biological Process: cellular response to phosphate starvation (GO:0016036);; Biological Process: protein ubiquitination (GO:0016567);; Molecular Function: ubiquitin protein ligase binding (GO:0031625);; Biological Process: cellular protein catabolic process (GO:0044257);; Biological Process…	88	81	168	UTR	CTTTCTCCCTCTCCCTCCAG	60.319	20	GAGCCAATCACCGAAGAAGA	60.34	20	242	52	293	CTTTCTCCCTCTCCCTCCAG	60.319	20	AGCCAATCACCGAAGAAGAG	59.43	20	241	52	292	CTCTTTCTCCCTCTCCCTCC	59.367	20	GAGCCAATCACCGAAGAAGA	60.34	20	244	50	293
F01_transcript_2612	(T)10	perfect	Biological Process: cell plate assembly (GO:0000919);; Cellular Component: early endosome (GO:0005769);; Cellular Component: trans-Golgi network (GO:0005802);; Cellular Component: cytosol (GO:0005829);; Biological Process: intra-Golgi vesicle-mediated transport (GO:0006891);; Biological Process: early endosome to Golgi transport (GO:0034498);; Cellular Component: TRAPPII protein complex (GO:19900…	10	4010	4019	UTR	CTTCCTCCCACTCTCAGCAC	59.986	20	TCGCACCCAGTCAATCAATA	60.073	20	179	3883	4061	GTGCTTCCTCCCACTCTCAG	59.986	20	TCGCACCCAGTCAATCAATA	60.073	20	182	3880	4061	TTCATGAGCCATCTCTGTGC	59.95	20	TCGCACCCAGTCAATCAATA	60.073	20	137	3925	4061
F01_transcript_2615	(CG)7	perfect	Molecular Function: phosphoprotein phosphatase activity (GO:0004721);; Cellular Component: nucleus (GO:0005634);; Biological Process: protein dephosphorylation (GO:0006470);; Biological Process: brassinosteroid mediated signaling pathway (GO:0009742);; Molecular Function: metal ion binding (GO:0046872);;	14	246	259	UTR	CACTCTCGCTCCAAATCTCC	59.95	20	GAACCCTAGATTCCCCCG	59.287	18	199	206	404	CCACTCTCGCTCCAAATCTC	59.95	20	GAACCCTAGATTCCCCCG	59.287	18	200	205	404	CACTCTCGCTCCAAATCTCC	59.95	20	CGGAACCCTAGATTCCCC	59.287	18	201	206	406
F01_transcript_2616	(TG)13	perfect	Molecular Function: DNA binding (GO:0003677);; Molecular Function: ATP binding (GO:0005524);; Cellular Component: mitochondrion (GO:0005739);; Biological Process: proteolysis (GO:0006508);; Molecular Function: peptidase activity (GO:0008233);; Cellular Component: chloroplast (GO:0009507);;	26	1941	1966	UTR	GTCATGGGTGCAGATTAGGG	60.34	20	CCAGCAACAAGAAGTCCCAT	60.111	20	268	1794	2061	GTGCAGATTAGGGGCCATAG	59.551	20	CCAGCAACAAGAAGTCCCAT	60.111	20	261	1801	2061	TGTCATGGGTGCAGATTAGG	59.522	20	CCAGCAACAAGAAGTCCCAT	60.111	20	269	1793	2061
F01_transcript_2630	(CGC)5	perfect	--	15	82	96	UTR	ATAGGGTTTCCCAGCTCCTC	59.536	20	AGGTCCAGGTTGTCCTCCTT	59.968	20	234	11	244	ATAGGGTTTCCCAGCTCCTC	59.536	20	ACTCCCAGATGCAATGTTCC	59.934	20	174	11	184	ATAGGGTTTCCCAGCTCCTC	59.536	20	TCCAGGTTGTCCTCCTTCAC	60.088	20	231	11	241
F01_transcript_2630	(CTC)5	perfect	--	15	1823	1837	UTR	AGAGGCAGACAGCAACCCTA	60.012	20	TGTACATACCTGCCTGCTGC	59.895	20	210	1665	1874	CAGCAACCCTAGTACCCCAA	59.986	20	TGTACATACCTGCCTGCTGC	59.895	20	201	1674	1874	CCCATCTAAGAGCCCACTCA	60.21	20	TGTACATACCTGCCTGCTGC	59.895	20	239	1636	1874
F01_transcript_2630	(G)13	perfect	--	13	2054	2066	UTR	TCCTCCTGCTGAACCTCCTA	59.943	20	TTCCATGGTTCCCTGTCTTC	59.903	20	193	1971	2163	ATCTCCTCCAGATGGCTCCT	60.179	20	TTCCATGGTTCCCTGTCTTC	59.903	20	209	1955	2163	TCATCTCCTCCAGATGGCTC	60.312	20	TTCCATGGTTCCCTGTCTTC	59.903	20	211	1953	2163
F01_transcript_2630	(T)24	perfect	--	24	3854	3877	UTR	GATTCAAAATGCCAGGAGGA	60.014	20	GCAACGGAGGATATAACGGA	59.923	20	253	3692	3944	GATTCAAAATGCCAGGAGGA	60.014	20	ACCAAAACTTTGCAACGGAG	60.147	20	264	3692	3955	GCTGTAGGGGATAGCAACCA	60.096	20	GCAACGGAGGATATAACGGA	59.923	20	211	3734	3944
F01_transcript_2632	(GCA)5	perfect	--	15	533	547	UTR	CTGCGGCCTCTTCTACTCTG	60.291	20	TCTGCAACAGGTCCCTGAG	59.963	19	239	401	639	CTGCGGCCTCTTCTACTCTG	60.291	20	ACAGGTCCCTGAGGTCGTC	60.104	19	233	401	633	CTGCGGCCTCTTCTACTCTG	60.291	20	TTCTGCAACAGGTCCCTGAG	61.39	20	240	401	640
F01_transcript_2638	(T)11	perfect	Molecular Function: CTD phosphatase activity (GO:0008420);; Cellular Component: DNA-directed RNA polymerase II, holoenzyme (GO:0016591);; Biological Process: dephosphorylation of RNA polymerase II C-terminal domain (GO:0070940);;	11	3642	3652	UTR	TTGCTGCACATCAGGTTAGC	60.019	20	CACCAATTAACACTGCACCG	60.027	20	163	3521	3683	TTGCTGCACATCAGGTTAGC	60.019	20	CACAGCAGCCAGTATAGGCA	60.035	20	209	3521	3729	TTGCTCCTCAAATGGGTAGG	60.066	20	ATCATGGTCCCAAAATTCCA	59.991	20	272	3547	3818
F01_transcript_2640	(CCG)6	perfect	--	18	456	473	UTR	AGATAACACAGGCTCCGTCG	60.277	20	GTATCGCCTTGCTTCTGCTC	60.125	20	115	384	498	CCGGCATGTCTGAGATAACA	59.673	20	GTATCGCCTTGCTTCTGCTC	60.125	20	127	372	498	CACCACCAGAGACAGACACG	60.358	20	GTATCGCCTTGCTTCTGCTC	60.125	20	253	246	498
F01_transcript_2640	(CCTCCA)5	perfect	--	30	66	95	UTR	ACGGACTACATCATCCCAGC	59.957	20	TGTCTGTCTCTGGTGGTGGA	60.293	20	263	1	263	ACGGACTACATCATCCCAGC	59.957	20	CGTGTCTGTCTCTGGTGGTG	60.358	20	265	1	265	ACGGACTACATCATCCCAGC	59.957	20	TCTGTCTCTGGTGGTGGAGA	59.36	20	261	1	261
F01_transcript_2642	(G)15	perfect	Molecular Function: ATP binding (GO:0005524);; Cellular Component: peroxisome (GO:0005777);; Biological Process: peroxisome organization (GO:0007031);; Molecular Function: zinc ion binding (GO:0008270);; Cellular Component: integral component of membrane (GO:0016021);;	15	3732	3746	UTR	CAGTGTGTCCCGGTTTTTCT	60.005	20	GCTGTGGCACTTATTCAGCA	60.019	20	206	3666	3871	CAGTGTGTCCCGGTTTTTCT	60.005	20	TGCTGTGGCACTTATTCAGC	60.019	20	207	3666	3872	TTGAGAGTGAAGGTGTTGCG	60.025	20	GCTGTGGCACTTATTCAGCA	60.019	20	256	3616	3871
F01_transcript_2646	(CGC)5	perfect	--	15	333	347	UTR	CTAGCTCCTAGCCTGATCGC	59.34	20	GTCACTCCTCCGCCTTTTTA	59.312	20	132	300	431	GCTAGCTCCTAGCCTGATCG	59.34	20	GTCACTCCTCCGCCTTTTTA	59.312	20	133	299	431	CTAGCTCCTAGCCTGATCGC	59.34	20	CATAGCTCCGAGTTGATGGC	60.765	20	267	300	566
F01_transcript_2665	(A)10	perfect	--	10	50	59	UTR	CCGAAGAGCCCCAAATAGTTA	60.437	21	GATCGGGAGTCAGAGCAGAG	60.096	20	212	16	227	CCGAAGAGCCCCAAATAGTTA	60.437	21	TTATAAATGGCGATGGGGAA	60.11	20	269	16	284	CCGAAGAGCCCCAAATAGTTA	60.437	21	CCCCCATCTCCTCTACTTCC	59.89	20	182	16	197
F01_transcript_2669	(ACC)6gattcgttcgtggcggaataat(A)11	interrupted	Cellular Component: plasma membrane (GO:0005886);; Molecular Function: zinc ion binding (GO:0008270);; Cellular Component: integral component of membrane (GO:0016021);; Molecular Function: cellulose synthase (UDP-forming) activity (GO:0016760);; Biological Process: cellulose biosynthetic process (GO:0030244);; Biological Process: cell wall organization (GO:0071555);;	51	64	114	UTR	CACATCATACACAGCGGGTC	59.992	20	CTTCCGCCTGGTGTTGTAGT	60.171	20	142	11	152	GGCGATGAGCTGTTTCTAGG	59.978	20	CTTCCGCCTGGTGTTGTAGT	60.171	20	116	37	152	CACATCATACACAGCGGGTC	59.992	20	CCGCCTGGTGTTGTAGTACC	60.431	20	139	11	149
F01_transcript_2679	(CG)7	perfect	Cellular Component: Golgi membrane (GO:0000139);; Biological Process: pollen germination (GO:0009846);; Cellular Component: integral component of membrane (GO:0016021);; Molecular Function: cellulose synthase (UDP-forming) activity (GO:0016760);; Biological Process: cellulose biosynthetic process (GO:0030244);; Biological Process: cell wall organization (GO:0071555);;	14	27	40	UTR	GTCTCCCTCGCAACGACC	61.834	18	CATGTTCTCCTGGCTCCTCT	59.405	20	207	2	208	GGTCTCCCTCGCAACGAC	61.834	18	CATGTTCTCCTGGCTCCTCT	59.405	20	208	1	208	GTCTCCCTCGCAACGACC	61.834	18	ACATGTTCTCCTGGCTCCTC	59.258	20	208	2	209
F01_transcript_2688	(A)10	perfect	--	10	3816	3825	UTR	TCCTGAACGACCTCTGATCC	60.199	20	TACATCATGTTTCGACCCGA	59.924	20	177	3739	3915	CGTCCTGAACGACCTCTGAT	60.261	20	TACATCATGTTTCGACCCGA	59.924	20	179	3737	3915	CTCTGATCCTGGTCGGTTTC	59.655	20	TACATCATGTTTCGACCCGA	59.924	20	166	3750	3915
F01_transcript_2693	(C)16	perfect	Molecular Function: protein kinase activity (GO:0004672);; Molecular Function: ATP binding (GO:0005524);; Biological Process: protein phosphorylation (GO:0006468);; Cellular Component: plastid (GO:0009536);;	16	32	47	UTR	CAAATCCGGAGGAAGCCT	60.15	18	CTGCCTCTGGTACGATCCTC	59.827	20	166	5	170	CAAATCCGGAGGAAGCCT	60.15	18	GCCTCTGGTACGATCCTCAG	59.827	20	164	5	168	CAAATCCGGAGGAAGCCT	60.15	18	AATCCACCAGTTCCAACCAG	59.82	20	211	5	215
F01_transcript_2701	(CCG)5	perfect	--	15	163	177	UTR	TTACTACGGGACTCCCCCTC	60.319	20	CTCCGGAACTCTCTCCTGTG	59.978	20	195	63	257	TTACTACGGGACTCCCCCTC	60.319	20	CCTCTCCGGAACTCTCTCCT	59.945	20	198	63	260	TTACTACGGGACTCCCCCTC	60.319	20	AGCCTCTCCGGAACTCTCTC	60.096	20	200	63	262
F01_transcript_2701	(TGG)5	perfect	--	15	323	337	UTR	AGGAGAGAGTTCCGGAGAGG	59.945	20	CTCCATGGCCCTGATACTGT	59.95	20	155	241	395	CCCGTCATGGTTAGGAAGAA	59.926	20	CTCCATGGCCCTGATACTGT	59.95	20	187	209	395	AGGAGAGAGTTCCGGAGAGG	59.945	20	CCTGGTAGTCACGCTGTTGA	59.897	20	212	241	452
F01_transcript_2704	(GCA)5	perfect	--	15	466	480	UTR	CGCCTTTAGTTTCTGGGGAT	60.443	20	TTGCATTTGTCAAGCCCATA	60.073	20	207	421	627	ATCCGCCTTTAGTTTCTGGG	60.443	20	AGGATTGTAGCCCTGCTGAA	59.836	20	260	418	677	ATCCGCCTTTAGTTTCTGGG	60.443	20	GGATTGTAGCCCTGCTGAAG	59.836	20	259	418	676
F01_transcript_2704	(T)11	perfect	--	11	219	229	UTR	CAGAAAGGGCAACCAGAAAA	60.22	20	CGTCAGAGACGACGAACAGA	60.178	20	255	23	277	CAGAAAAGTTCGCTGCTCCT	59.757	20	CGTCAGAGACGACGAACAGA	60.178	20	242	36	277	CAGAAAGGGCAACCAGAAAA	60.22	20	GAACAGAGGAAAATCGACGG	59.67	20	242	23	264
F01_transcript_2708	(T)10	perfect	Molecular Function: ADP binding (GO:0043531);;	10	3960	3969	UTR	AGCGGTCACATTAGGCACTT	59.763	20	TTTAAATTTGAAGCTGGCCATA	58.804	22	219	3776	3994	GTCACATTAGGCACTTGGCA	59.722	20	TTTAAATTTGAAGCTGGCCATA	58.804	22	215	3780	3994	TTCCACAGCGGTCACATTAG	59.716	20	TTTAAATTTGAAGCTGGCCATA	58.804	22	225	3770	3994
F01_transcript_2710	(GAT)8	perfect	--	24	1610	1633	UTR	GCCAAGTGATCATGGTGTTG	59.967	20	CGTCAGAATCTTCATTGCGA	59.948	20	170	1521	1690	GCCAAGTGATCATGGTGTTG	59.967	20	TCGTCAGAATCTTCATTGCG	59.948	20	171	1521	1691	GAGAGCAATGGGCACTCTTC	59.957	20	CGTCAGAATCTTCATTGCGA	59.948	20	238	1453	1690
F01_transcript_2721	(T)10	perfect	Molecular Function: xanthine dehydrogenase activity (GO:0004854);; Molecular Function: iron ion binding (GO:0005506);; Cellular Component: cytosol (GO:0005829);; Molecular Function: electron carrier activity (GO:0009055);; Biological Process: xanthine catabolic process (GO:0009115);; Molecular Function: oxidoreductase activity, acting on CH-OH group of donors (GO:0016614);; Molecular Function: ox…	10	552	561	UTR	CAGTCCAGGTGATGCACTGT	59.738	20	TGCAAAACCACACCTGACAT	60.008	20	243	465	707	CAGTCCAGGTGATGCACTGT	59.738	20	ATGCAAAACCACACCTGACA	60.008	20	244	465	708	CAGTCCAGGTGATGCACTGT	59.738	20	CTGATGCAAAACCACACCTG	60.152	20	247	465	711
F01_transcript_2727	(TGC)5	perfect	--	15	2927	2941	UTR	GTACGAGTCACCTTGCGACA	59.905	20	TGAACAACGAGGTACACCCA	60.001	20	223	2887	3109	GTACGAGTCACCTTGCGACA	59.905	20	CCCAAGGAATACTCCAACGA	59.926	20	123	2887	3009	CCTTGGGATCCAGGTAACAA	59.784	20	TGAACAACGAGGTACACCCA	60.001	20	257	2853	3109
F01_transcript_2731	(AG)6	perfect	--	12	83	94	UTR	CCCCAGAGGAGAGAGGAGAG	60.473	20	AGGGAGAGAAAGTGGTGGGT	59.968	20	180	5	184	CCCCAGAGGAGAGAGGAGAG	60.473	20	GGGAGAGAAAGTGGTGGGTT	60.349	20	179	5	183	CCCCAGAGGAGAGAGGAGAG	60.473	20	AGCGAAGGAACCACTGTCTG	60.444	20	137	5	141
F01_transcript_2734	(AG)6	perfect	Cellular Component: mitochondrion (GO:0005739);;	12	133	144	UTR	GAGAAGGTGGTTCCATTCCA	59.903	20	AGGGAGAGAAAGTGGTGGGT	59.968	20	212	23	234	GGTTCCATTCCATCCTCCTT	60.133	20	AGGGAGAGAAAGTGGTGGGT	59.968	20	204	31	234	CATTCCATCCTCCTTCTTGC	59.629	20	AGGGAGAGAAAGTGGTGGGT	59.968	20	199	36	234
F01_transcript_2742	(GCG)6	perfect	Molecular Function: RNA polymerase I activity (GO:0001054);; Molecular Function: DNA binding (GO:0003677);; Cellular Component: DNA-directed RNA polymerase I complex (GO:0005736);; Cellular Component: cytosol (GO:0005829);; Biological Process: transcription from RNA polymerase I promoter (GO:0006360);; Molecular Function: hydrolase activity, acting on ester bonds (GO:0016788);; Molecular Function…	18	218	235	UTR	TATCCCTCCTACGGACATGC	59.917	20	GGATGGAGAGGAGCATCTTG	59.761	20	170	171	340	TATCCCTCCTACGGACATGC	59.917	20	AGAGGAGCATCTTGTCGAGC	59.709	20	164	171	334	CTAGGGTTTTACCCTTCCCG	59.824	20	GGATGGAGAGGAGCATCTTG	59.761	20	256	85	340
F01_transcript_2744	(GCA)5	perfect	Molecular Function: mRNA binding (GO:0003729);; Molecular Function: ATP binding (GO:0005524);; Cellular Component: mRNA cleavage factor complex (GO:0005849);; Biological Process: mismatch repair (GO:0006298);; Biological Process: mRNA polyadenylation (GO:0006378);; Biological Process: potassium ion transport (GO:0006813);; Molecular Function: solute:proton antiporter activity (GO:0015299);; Cellu…	15	382	396	UTR	CTGCGGCCTCTTCTACTCTG	60.291	20	TCTGCAACAGGTCCCTGAG	59.963	19	239	250	488	CTGCGGCCTCTTCTACTCTG	60.291	20	ACAGGTCCCTGAGGTCGTC	60.104	19	233	250	482	CTGCGGCCTCTTCTACTCTG	60.291	20	TTCTGCAACAGGTCCCTGAG	61.39	20	240	250	489
F01_transcript_2754	(T)10	perfect	Cellular Component: cell wall (GO:0005618);; Cellular Component: nucleus (GO:0005634);; Cellular Component: cytosol (GO:0005829);; Cellular Component: plasma membrane (GO:0005886);; Biological Process: response to auxin (GO:0009733);; Biological Process: xylem and phloem pattern formation (GO:0010051);; Biological Process: vegetative to reproductive phase transition of meristem (GO:0010228);; Bio…	10	3873	3882	UTR	TGCAGTGAAGCAGGAGATTG	60.136	20	GGGTACGGTAATGGGAGGTT	59.94	20	273	3685	3957	TGCAGTGAAGCAGGAGATTG	60.136	20	AAGGGTACGGTAATGGGAGG	60.068	20	275	3685	3959	AGATAACGACCACCCCTTCC	60.19	20	GTTTCGCATTACCATTGGCT	59.967	20	228	3807	4034
F01_transcript_2756	(GGC)5	perfect	--	15	66	80	UTR	CCTAAGCTTGGGGACCTTTG	60.966	20	AGCTCCTCGCTAAACATGGA	59.978	20	176	6	181	CCTAAGCTTGGGGACCTTTG	60.966	20	GAGCTCCTCGCTAAACATGG	59.978	20	177	6	182	CCTAAGCTTGGGGACCTTTG	60.966	20	AATCTCCTCCATCTTGGCCT	60.037	20	249	6	254
F01_transcript_2757	(TTC)7	perfect	Molecular Function: nucleotide binding (GO:0000166);;	21	72	92	UTR	AACTCCGAATTTTTCCTGCC	60.431	20	ACGACTGTGGACACTCCCTC	60.161	20	214	26	239	AACTCCGAATTTTTCCTGCC	60.431	20	GACTGTGGACACTCCCTCGT	60.161	20	212	26	237	CCCTCCTCTCTCCCTCTCTC	59.489	20	ACGACTGTGGACACTCCCTC	60.161	20	192	48	239
F01_transcript_2761	(GAT)6	perfect	Cellular Component: nuclear envelope (GO:0005635);; Cellular Component: cytosol (GO:0005829);; Biological Process: protein import into nucleus (GO:0006606);; Biological Process: signal transduction (GO:0007165);; Molecular Function: Ran GTPase binding (GO:0008536);; Molecular Function: protein transporter activity (GO:0008565);;	18	3254	3271	UTR	AGAGGTTTCCAGCTCCATGA	59.803	20	CTGTGCATTTGCTTTCTCCA	59.988	20	279	3229	3507	ATGGGGGTTGATGATGAAGA	60.135	20	TGCTTGTACAGCTTGGATGG	59.864	20	207	3163	3369	TGGGGGTTGATGATGAAGAT	60.135	20	TGCTTGTACAGCTTGGATGG	59.864	20	206	3164	3369
F01_transcript_2761	(TTG)6	perfect	Cellular Component: nuclear envelope (GO:0005635);; Cellular Component: cytosol (GO:0005829);; Biological Process: protein import into nucleus (GO:0006606);; Biological Process: signal transduction (GO:0007165);; Molecular Function: Ran GTPase binding (GO:0008536);; Molecular Function: protein transporter activity (GO:0008565);;	18	1447	1464	UTR	AGCTTGCTATCCATGTGCCT	59.866	20	ACCAATTCGCTGACGAAATC	60.081	20	259	1352	1610	CCCCAACTTGTTTGGGACTA	59.824	20	ACCAATTCGCTGACGAAATC	60.081	20	191	1420	1610	CTTGCTATCCATGTGCCTGA	59.823	20	ACCAATTCGCTGACGAAATC	60.081	20	257	1354	1610
F01_transcript_2762	(GCC)5	perfect	--	15	223	237	UTR	TCTCACATCCTCCAGATCCC	60.008	20	CGCTGGATCTAATCAGCCTC	59.939	20	253	30	282	TCTCACATCCTCCAGATCCC	60.008	20	AGATGGCTGAGATGGACCAC	60.08	20	275	30	304	GGGCGAGGCTAGTTAGATCC	60.194	20	AGATGGCTGAGATGGACCAC	60.08	20	216	89	304
F01_transcript_2765	(A)10	perfect	--	10	1316	1325	UTR	GGATTTTAGCTGCCAATTCAA	59.202	21	TTCTTCCGTCCTGTTTTTGG	60.081	20	158	1196	1353	TTTTGTACGCAATCATCGTG	58.201	20	TTCTTCCGTCCTGTTTTTGG	60.081	20	222	1132	1353	GGATTTTAGCTGCCAATTCAA	59.202	21	CCGTCCTGTTTTTGGTTTTG	60.37	20	153	1196	1348
F01_transcript_2768	(A)11	perfect	--	11	91	101	UTR	GTATTCTTCACCCCGGTCG	60.324	19	GAGGGGGTAGGATTAGCTCG	60.053	20	186	13	198	ACGTATTCTTCACCCCGGTC	61.134	20	TTTTCCAGAAACTACGGGGA	59.541	20	206	11	216	ACGTATTCTTCACCCCGGTC	61.134	20	TGGTAATGGAGCCCACTTTT	59.429	20	223	11	233
F01_transcript_2770	(T)15	perfect	Molecular Function: iron ion binding (GO:0005506);; Molecular Function: dioxygenase activity (GO:0051213);; Biological Process: oxidation-reduction process (GO:0055114);;	15	1431	1445	UTR	GGGACGATAGCATCAGGTGT	59.957	20	TTGGATGCCAAGTGTGAAAA	60.088	20	280	1224	1503	GGGACGATAGCATCAGGTGT	59.957	20	GATGCCAAGTGTGAAAAGCA	59.847	20	277	1224	1500	CCCGACATAATGACGAATCC	60.155	20	TTGGATGCCAAGTGTGAAAA	60.088	20	171	1333	1503
F01_transcript_2788	(T)12	perfect	--	12	3940	3951	UTR	AGCGAAGATTTGGCTCGTTA	59.982	20	TTGAAATGACAGCTATGGTATGG	59.023	23	202	3827	4028	TTTGGCTCGTTATTTCCAGG	60.067	20	TTGAAATGACAGCTATGGTATGG	59.023	23	194	3835	4028	TGGCTCGTTATTTCCAGGAG	60.206	20	TTGAAATGACAGCTATGGTATGG	59.023	23	192	3837	4028
F01_transcript_2795	(CTG)5	perfect	--	15	789	803	UTR	CTCAGAACCTGCCACATCAA	59.831	20	AGGAGAAAGGAGACTGGGGA	60.186	20	197	738	934	CTCAGAACCTGCCACATCAA	59.831	20	GGAGAAAGGAGACTGGGGAG	60.186	20	196	738	933	CTCAGAACCTGCCACATCAA	59.831	20	GAGGAGAAAGGAGACTGGGG	60.186	20	198	738	935
F01_transcript_2796	(CAG)6	perfect	--	18	1710	1727	UTR	AGCGATGTATCTCCCAGCTC	59.415	20	ACTAGTCGCGGTTTTTGGGT	60.904	20	238	1626	1863	CTCCTCCCAGCGATGTATCT	59.263	20	ACTAGTCGCGGTTTTTGGGT	60.904	20	246	1618	1863	AGCGATGTATCTCCCAGCTC	59.415	20	CTAGTCGCGGTTTTTGGGT	60.118	19	237	1626	1862
F01_transcript_2803	(AG)9	perfect	--	18	42	59	UTR	CAGCTGCTGCTGTACTAAAGG	58.029	21	ACCTGAACATGCCGAAGAAG	60.255	20	160	10	169	CAGCTGCTGCTGTACTAAAGG	58.029	21	CCCTCCGTCTCTTCCTCTTC	60.328	20	101	10	110	TGCTGTACTAAAGGAGCAGGAG	58.814	22	ACCTGAACATGCCGAAGAAG	60.255	20	153	17	169
F01_transcript_2803	(GT)6	perfect	--	12	3861	3872	UTR	TGCATCACTGGTCGAGCTAC	60.016	20	AGGCGATTGGCCTTAGAAAT	60.061	20	185	3813	3997	GCATCACTGGTCGAGCTACA	60.016	20	AGGCGATTGGCCTTAGAAAT	60.061	20	184	3814	3997	ATCAAAGATGGTTCGGTTGC	59.939	20	AGGCGATTGGCCTTAGAAAT	60.061	20	253	3745	3997
F01_transcript_2811	(T)11	perfect	--	11	320	330	UTR	CCAAGAACTGGATGAACGGT	59.966	20	CAACAGATGGCCCAAAGATT	59.933	20	106	281	386	CCAAGAACTGGATGAACGGT	59.966	20	AACAGATGGCCCAAAGATTG	59.933	20	105	281	385	CCAAGAACTGGATGAACGGT	59.966	20	CTCTGATTGGTGATTGGCCT	60.073	20	142	281	422
F01_transcript_2819	(T)10	perfect	Cellular Component: mitochondrion (GO:0005739);;	10	232	241	UTR	ATCTCTCCTGAATCCCGACC	60.421	20	TAAGCAGGCTGGTTTGTCTG	59.072	20	279	152	430	ATTTCCCCCTGAATCCTCC	60.081	19	CCCCAGAAACTAAAGGCAGA	59.308	20	274	177	450	ATTTCCCCCTGAATCCTCC	60.081	19	TCCCCAGAAACTAAAGGCAG	59.308	20	275	177	451
F01_transcript_2822	(GAGC)6gaggcgaccggaaatgagccgccccctcctcgtctcctccctcctcgcgtgacacgacaaaccctccctcgcgtccaa(TCCCC)5	interrupted	Molecular Function: mRNA binding (GO:0003729);; Molecular Function: ATP binding (GO:0005524);; Cellular Component: mRNA cleavage factor complex (GO:0005849);; Biological Process: mismatch repair (GO:0006298);; Biological Process: mRNA polyadenylation (GO:0006378);; Biological Process: potassium ion transport (GO:0006813);; Molecular Function: solute:proton antiporter activity (GO:0015299);; Cellu…	127	127	253	UTR	GGTGCACACACACTCAGGTC	60.216	20	CTCCTGTACCGATGGAACG	59.097	19	280	50	329	GGTGCACACACACTCAGGTC	60.216	20	CTGTACCGATGGAACGCC	60.072	18	277	50	326	GGTGCACACACACTCAGGTC	60.216	20	CCTGTACCGATGGAACGC	60.072	18	278	50	327
F01_transcript_2822	(GCA)5	perfect	Molecular Function: mRNA binding (GO:0003729);; Molecular Function: ATP binding (GO:0005524);; Cellular Component: mRNA cleavage factor complex (GO:0005849);; Biological Process: mismatch repair (GO:0006298);; Biological Process: mRNA polyadenylation (GO:0006378);; Biological Process: potassium ion transport (GO:0006813);; Molecular Function: solute:proton antiporter activity (GO:0015299);; Cellu…	15	605	619	UTR	CTGCGGCCTCTTCTACTCTG	60.291	20	TCTGCAACAGGTCCCTGAG	59.963	19	239	473	711	CTGCGGCCTCTTCTACTCTG	60.291	20	ACAGGTCCCTGAGGTCGTC	60.104	19	233	473	705	CTGCGGCCTCTTCTACTCTG	60.291	20	TTCTGCAACAGGTCCCTGAG	61.39	20	240	473	712
F01_transcript_2835	(GGA)5	perfect	--	15	428	442	UTR	CGTCGTCGTTGTCATCTCTC	59.42	20	GTCGTGGGATGCGTTCTTAT	59.962	20	215	273	487	TCGTCGTCGTTGTCATCTCT	59.42	20	GTCGTGGGATGCGTTCTTAT	59.962	20	216	272	487	CGTCGTTGTCATCTCTCCTG	59.415	20	GTCGTGGGATGCGTTCTTAT	59.962	20	212	276	487
F01_transcript_2835	(GTC)6	perfect	--	18	263	280	UTR	CTCCTCGAGAACGAGTCCC	59.929	19	AACAATCAGCCACCAGCC	59.637	18	268	72	339	AATCTCCTCGAGAACGAGTCC	59.832	21	AACAATCAGCCACCAGCC	59.637	18	271	69	339	CTCGAGAACGAGTCCCCAT	60.207	19	AACAATCAGCCACCAGCC	59.637	18	265	75	339
F01_transcript_2837	(TTC)7	perfect	Molecular Function: nucleotide binding (GO:0000166);;	21	69	89	UTR	AACTCCGAATTTTTCCTGCC	60.431	20	ACGACTGTGGACACTCCCTC	60.161	20	214	23	236	AACTCCGAATTTTTCCTGCC	60.431	20	GACTGTGGACACTCCCTCGT	60.161	20	212	23	234	CCCTCCTCTCTCCCTCTCTC	59.489	20	ACGACTGTGGACACTCCCTC	60.161	20	192	45	236
F01_transcript_2843	(TCG)6	perfect	--	18	181	198	UTR	AACCTTCTAGAACCTCGGCG	60.753	20	TATGGGGTATATCGAAGGCG	59.773	20	271	114	384	AACCTTCTAGAACCTCGGCG	60.753	20	GTATATCGAAGGCGTCACCG	60.49	20	265	114	378	AACCTTCTAGAACCTCGGCG	60.753	20	ATGGGGTATATCGAAGGCGT	60.551	20	270	114	383
F01_transcript_2847	(TTG)5	perfect	Biological Process: methylation (GO:0032259);; Molecular Function: histamine N-methyltransferase activity (GO:0046539);;	15	3892	3906	UTR	CAACCGAACGAAATAAGGGA	59.931	20	AAGGCTACATGATACACTATCTTCTCA	58.907	27	195	3751	3945	TCAACCGAACGAAATAAGGG	59.931	20	AAGGCTACATGATACACTATCTTCTCA	58.907	27	196	3750	3945	ACGTGCCTTCAGTTTTGGAC	60.156	20	AAGGCTACATGATACACTATCTTCTCA	58.907	27	148	3798	3945
F01_transcript_2848	(CGATT)5	perfect	Cellular Component: cytosol (GO:0005829);; Cellular Component: integral component of membrane (GO:0016021);;	25	103	127	UTR	CTCCAATTCCCAATCCCAAT	60.881	20	GTATGCAAATCCACCGGAAC	60.199	20	273	43	315	CTCCAATTCCCAATCCCAAT	60.881	20	TATGCAAATCCACCGGAACT	60.331	20	272	43	314	CCAATTCCCAATCCCAATC	59.937	19	GTATGCAAATCCACCGGAAC	60.199	20	271	45	315
F01_transcript_2851	(T)10	perfect	--	10	3902	3911	UTR	CGCTATTTGGATGGGAACAC	60.331	20	CTAATGCTCCTTCCAGACGC	59.978	20	239	3868	4106	CGCTATTTGGATGGGAACAC	60.331	20	CTCCTTCCAGACGCAGATTC	59.95	20	233	3868	4100	CGCTATTTGGATGGGAACAC	60.331	20	CCAGACGCAGATTCATTCAA	59.799	20	227	3868	4094
F01_transcript_2853	(T)19	perfect	Molecular Function: RNA polymerase I activity (GO:0001054);; Molecular Function: DNA binding (GO:0003677);; Cellular Component: DNA-directed RNA polymerase I complex (GO:0005736);; Biological Process: transcription from RNA polymerase I promoter (GO:0006360);; Cellular Component: integral component of membrane (GO:0016021);; Molecular Function: ribonucleoside binding (GO:0032549);;	19	3893	3911	UTR	CTTGACAGTGAACCTGCCCT	60.298	20	TGAAAGTTGAAGGCCCAATC	60.051	20	101	3868	3968	CATACTCCGGATCAAGGTGC	60.483	20	TGAAAGTTGAAGGCCCAATC	60.051	20	213	3756	3968	CATACTCCGGATCAAGGTGC	60.483	20	GCACAGTGCAGGTTCCAGTA	59.905	20	261	3756	4016
F01_transcript_2864	(AC)6	perfect	Molecular Function: ADP binding (GO:0043531);;	12	119	130	UTR	CCGTCGATGAACATCTGCTA	59.823	20	CAGTGATGAACACCAGGTCG	60.154	20	214	88	301	CCGTCGATGAACATCTGCTA	59.823	20	GAACTCGCCAGTGATGAACA	59.837	20	222	88	309	CCGTCGATGAACATCTGCTA	59.823	20	ATCTGGAACTCGCCAGTGAT	59.685	20	227	88	314
F01_transcript_2866	(GCA)6	perfect	Molecular Function: ATP binding (GO:0005524);; Cellular Component: integral component of membrane (GO:0016021);; Molecular Function: ATPase activity, coupled to transmembrane movement of substances (GO:0042626);; Biological Process: transmembrane transport (GO:0055085);;	18	3858	3875	UTR	CAGCACCTGATCGAGAACAA	59.984	20	GGACAGAGCATTTCCATTCG	60.603	20	183	3807	3989	ACCAGCACCTGATCGAGAAC	60.269	20	GGACAGAGCATTTCCATTCG	60.603	20	185	3805	3989	CAGCACCTGATCGAGAACAA	59.984	20	CAGAGCATTTCCATTCGATGT	60.088	21	180	3807	3986
F01_transcript_2875	(CTC)6	perfect	Cellular Component: nucleoplasm (GO:0005654);; Biological Process: regulation of transcription, DNA-templated (GO:0006355);; Biological Process: response to cold (GO:0009409);; Biological Process: response to blue light (GO:0009637);; Biological Process: flower development (GO:0009908);; Biological Process: response to far red light (GO:0010218);; Biological Process: temperature compensation of t…	18	60	77	UTR	CCCTCCCATTACGGAAAAA	59.742	19	TCCCATTTGACGCTGACATA	60.073	20	231	0	230	TCTTTTTCTCGCCTCTCCTC	58.741	20	TCCCATTTGACGCTGACATA	60.073	20	211	20	230	CCCTCCCATTACGGAAAAA	59.742	19	ACTTCCCATTTGACGCTGAC	60.119	20	234	0	233
F01_transcript_2889	(GAT)6	perfect	Cellular Component: nuclear envelope (GO:0005635);; Cellular Component: cytosol (GO:0005829);; Biological Process: protein import into nucleus (GO:0006606);; Biological Process: signal transduction (GO:0007165);; Molecular Function: Ran GTPase binding (GO:0008536);; Molecular Function: protein transporter activity (GO:0008565);;	18	3076	3093	UTR	ATGGGGGTTGATGATGAAGA	60.135	20	TGCTTGTACAGCTTGGATGG	59.864	20	207	2985	3191	TGGGGGTTGATGATGAAGAT	60.135	20	TGCTTGTACAGCTTGGATGG	59.864	20	206	2986	3191	GATGGGGGTTGATGATGAAG	60.135	20	TGCTTGTACAGCTTGGATGG	59.864	20	208	2984	3191
F01_transcript_2890	(C)16	perfect	Cellular Component: condensin complex (GO:0000796);; Molecular Function: ATP binding (GO:0005524);; Cellular Component: nucleus (GO:0005634);; Biological Process: mitotic chromosome condensation (GO:0007076);;	16	66	81	UTR	AAACCATTTCGAAACCCCAT	60.411	20	GTACGACTTGAACCCCTCCA	59.966	20	165	30	194	AAACCATTTCGAAACCCCAT	60.411	20	TACGACTTGAACCCCTCCAG	60.103	20	164	30	193	AAACCATTTCGAAACCCCAT	60.411	20	GCAGATGGAGTCGAGGATGT	60.231	20	261	30	290
F01_transcript_2893	(A)10	perfect	Molecular Function: nucleotide binding (GO:0000166);; Molecular Function: nucleic acid binding (GO:0003676);; Cellular Component: viral nucleocapsid (GO:0019013);; Cellular Component: intracellular ribonucleoprotein complex (GO:0030529);;	10	1934	1943	UTR	GGGGATTGGAGAGGGTTTAG	59.761	20	GCAACCACTAAGGGCATGTT	60	20	263	1775	2037	AGGGGATTGGAGAGGGTTTA	59.761	20	GCAACCACTAAGGGCATGTT	60	20	264	1774	2037	GGGGATTGGAGAGGGTTTAG	59.761	20	ACAATGCAACCACTAAGGGC	60	20	268	1775	2042
F01_transcript_2893	(T)14	perfect	Molecular Function: nucleotide binding (GO:0000166);; Molecular Function: nucleic acid binding (GO:0003676);; Cellular Component: viral nucleocapsid (GO:0019013);; Cellular Component: intracellular ribonucleoprotein complex (GO:0030529);;	14	3860	3873	UTR	GAAGTCGATGTCTTGGGAGC	59.81	20	ATGGATGCACACAGATCAGC	59.669	20	162	3830	3991	AACTCGGGACCTTGCCTTAT	59.962	20	TCCATCCACATAGGACATGC	59.327	20	251	3691	3941	GAAGTCGATGTCTTGGGAGC	59.81	20	TTCGAAAAGAGGGAAGACCC	60.549	20	199	3830	4028
F01_transcript_2894	(A)10	perfect	--	10	516	525	UTR	ACATTGCATCAAATCAGCCA	60.08	20	ATGAGGTCAAGCATCTTGGG	60.073	20	277	312	588	TCAGAGTCGCCAGACAGAGA	59.846	20	CTTGCTGCATTCAACCTTCA	59.988	20	255	473	727	TCAGAGTCGCCAGACAGAGA	59.846	20	ATGAGGTCAAGCATCTTGGG	60.073	20	116	473	588
F01_transcript_2894	(TG)6	perfect	--	12	3892	3903	UTR	AGGAGTGCGAGGAAAACAAA	59.853	20	GTCAGGTTCTGAGTCGCACA	60.03	20	280	3757	4036	GCGCAGTTGCTTGCTATGTA	60.185	20	TGTCAGGTTCTGAGTCGCAC	60.03	20	203	3835	4037	GCGCAGTTGCTTGCTATGTA	60.185	20	GTCAGGTTCTGAGTCGCACA	60.03	20	202	3835	4036
F01_transcript_2903	(GCG)6	perfect	--	18	769	786	UTR	GAACCTCCGGAACATCGAG	60.606	19	CATGAGCATGTCGTTCAGGT	59.707	20	181	697	877	CAACGGCTCCGTCTTCTTC	60.929	19	CATGAGCATGTCGTTCAGGT	59.707	20	151	727	877	GGAACATCGAGGTCGTGG	60.046	18	CATGAGCATGTCGTTCAGGT	59.707	20	173	705	877
F01_transcript_2910	(AAG)7gtga(AGG)5	interrupted	Molecular Function: ATP binding (GO:0005524);; Biological Process: DNA repair (GO:0006281);; Biological Process: response to gamma radiation (GO:0010332);;	40	665	704	UTR	GCTGCTGGAAAGAAAAGTGG	59.993	20	CTGAATCTGCACCTTAGCCC	59.836	20	192	610	801	GCTGCTGGAAAGAAAAGTGG	59.993	20	TGAATCTGCACCTTAGCCCT	59.836	20	191	610	800	CACTTGGAGGGGCTAAACAA	60.103	20	CTGAATCTGCACCTTAGCCC	59.836	20	212	590	801
F01_transcript_2920	(T)10	perfect	--	10	3599	3608	UTR	GCAATTAGACGGGTCAAGGA	60.074	20	CACGAACCACACCATCAGTC	60.005	20	271	3421	3691	CAAGTCCTGGAAACAGCCTC	59.844	20	CACGAACCACACCATCAGTC	60.005	20	213	3479	3691	GTCCTGGAAACAGCCTCTTG	59.844	20	CACGAACCACACCATCAGTC	60.005	20	210	3482	3691
F01_transcript_2925	(CAG)7	perfect	--	21	2522	2542	UTR	GACCTTCCTGAGTGGCTGAG	59.986	20	TCAAAAAGGGAAACTGGTGC	60.088	20	217	2464	2680	GACCTTCCTGAGTGGCTGAG	59.986	20	GTCGTCCATCAAAAAGGGAA	59.91	20	225	2464	2688	GACCTTCCTGAGTGGCTGAG	59.986	20	TGCAAAAGTCGTCCATCAAA	60.234	20	232	2464	2695
F01_transcript_2925	(TG)6	perfect	--	12	2841	2852	UTR	TTGCACATTCGCAACTTAGC	60.021	20	TTCTTTCATGTTTTGCTGCG	59.992	20	158	2744	2901	GCACCAGTTTCCCTTTTTGA	60.088	20	TTCTTTCATGTTTTGCTGCG	59.992	20	241	2661	2901	TTCCCTTTTTGATGGACGAC	59.91	20	TTCTTTCATGTTTTGCTGCG	59.992	20	233	2669	2901
F01_transcript_2928	(GCT)6	perfect	Molecular Function: protein serine/threonine kinase activity (GO:0004674);; Molecular Function: calcium ion binding (GO:0005509);; Molecular Function: ATP binding (GO:0005524);; Biological Process: protein phosphorylation (GO:0006468);; Cellular Component: integral component of membrane (GO:0016021);; Molecular Function: polysaccharide binding (GO:0030247);;	18	116	133	UTR	TGGATTCCTTTGGCATTCAT	60.274	20	AGGAGTGGTTGCACAAGACC	60.159	20	280	8	287	CCTTTGGCATTCATTCATCC	60.274	20	GGAGTGGTTGCACAAGACCT	60.159	20	273	14	286	TTTGGCATTCATTCATCCCT	60.274	20	GGAGTGGTTGCACAAGACCT	60.159	20	271	16	286
F01_transcript_2940	(GT)7	perfect	--	14	3893	3906	UTR	CATCCTCATCGTACCCTGCT	60.096	20	TGCGGTTCCGGTAAATACTC	59.96	20	181	3774	3954	CATCCTCATCGTACCCTGCT	60.096	20	GCGGTTCCGGTAAATACTCA	59.96	20	180	3774	3953	CCTCATCGTACCCTGCTTGT	60.134	20	TGCGGTTCCGGTAAATACTC	59.96	20	178	3777	3954
F01_transcript_2943	(T)12	perfect	--	12	3915	3926	UTR	CTTTGTGGCCGTAAACCATT	59.861	20	TGGGATTCTTCAATCCCTGA	60.395	20	169	3842	4010	ATGGTGTTGTGCTGTGTGCT	60.236	20	TGGGATTCTTCAATCCCTGA	60.395	20	278	3733	4010	TCTTTGTGGCCGTAAACCAT	60.365	20	TGGGATTCTTCAATCCCTGA	60.395	20	170	3841	4010
F01_transcript_2958	(A)12	perfect	Molecular Function: ADP binding (GO:0043531);;	12	28	39	UTR	CACTCGAGTACTCCGCCAAT	60.277	20	GCGGACTTGATACGGTGAC	59.105	19	149	1	149	TCGAGTACTCCGCCAATAGC	60.374	20	GCGGACTTGATACGGTGAC	59.105	19	146	4	149	CACTCGAGTACTCCGCCAAT	60.277	20	CTCGCGGACTTGATACGGT	61.212	19	152	1	152
F01_transcript_2960	(T)10	perfect	--	10	1682	1691	UTR	TTCTATCCCCTATCCACCCC	59.974	20	TATGAACTATGCGCGACAGC	60.006	20	272	1602	1873	TTCTATCCCCTATCCACCCC	59.974	20	TGGCATTGGTGGGTAATTTT	60.053	20	211	1602	1812	ACGGACGTGGGGTTGTATTA	60.11	20	TATGAACTATGCGCGACAGC	60.006	20	224	1650	1873
F01_transcript_2960	(TC)6	perfect	--	12	1988	1999	UTR	GCACCCAACTGGCTAGAGTC	59.874	20	CCACCGAGTACGGAGACAAT	59.989	20	250	1908	2157	ATCACACAAGCACCCAACTG	59.597	20	CCACCGAGTACGGAGACAAT	59.989	20	259	1899	2157	GCTGTCGCGCATAGTTCATA	60.006	20	TATTGAAGGCGCAGAGGAAG	60.481	20	256	1854	2109
F01_transcript_2964	(AT)10	perfect	--	20	3759	3778	UTR	CAGATGCCGCGGTAACTAAT	60.117	20	GCTGCTAAGTTTGGTCTCCG	60.015	20	190	3654	3843	GGAAGGATGCTTATTCAGCG	59.807	20	GCTGCTAAGTTTGGTCTCCG	60.015	20	110	3734	3843	GGAAGGATGCTTATTCAGCG	59.807	20	CTGCTAAGTTTGGTCTCCGC	60.015	20	109	3734	3842
F01_transcript_2967	(GGA)6	perfect	Molecular Function: calcium-transporting ATPase activity (GO:0005388);; Molecular Function: calmodulin binding (GO:0005516);; Molecular Function: ATP binding (GO:0005524);; Cellular Component: integral component of plasma membrane (GO:0005887);; Cellular Component: intracellular membrane-bounded organelle (GO:0043231);; Molecular Function: metal ion binding (GO:0046872);; Biological Process: calc…	18	318	335	UTR	GGTTGCTGATAGTTGGGCAT	59.962	20	GTCGTGGGATGCGTTCTTAT	59.962	20	165	216	380	TGGCTGGTTGCTGATAGTTG	59.864	20	GTCGTGGGATGCGTTCTTAT	59.962	20	170	211	380	GGTTGCTGATAGTTGGGCAT	59.962	20	GTGAAGCATTCAGCACGAGA	60.144	20	211	216	426
F01_transcript_2976	(A)10	perfect	--	10	28	37	UTR	GTCGCCAAACTTCTCCTTCC	61.134	20	TTGGCCCTAGTCAAGACCTG	60.246	20	221	1	221	GGTCGCCAAACTTCTCCTTC	61.134	20	TTGGCCCTAGTCAAGACCTG	60.246	20	222	0	221	GTCGCCAAACTTCTCCTTCC	61.134	20	CCCTAGTCAAGACCTGCCAC	59.721	20	217	1	217
F01_transcript_2977	(AT)6	perfect	--	12	3937	3948	UTR	GTTCAAAAGCGGAAGCAGAG	60.132	20	CGGAACCAGCTGTATGTTGTT	60.045	21	274	3735	4008	TCAAAAGCGGAAGCAGAGTT	60.132	20	CGGAACCAGCTGTATGTTGTT	60.045	21	272	3737	4008	TTCAAAAGCGGAAGCAGAGT	60.132	20	CGGAACCAGCTGTATGTTGTT	60.045	21	273	3736	4008
F01_transcript_2980	(A)10	perfect	--	10	3856	3865	UTR	GAATGTGGAGAAGGGTTGGA	59.903	20	TTGAGATGGGAAGGGCTTACT	60.082	21	190	3745	3934	GAATGTGGAGAAGGGTTGGA	59.903	20	AATTGAGATGGGAAGGGCTTA	59.917	21	192	3745	3936	CATGAGGAAGGCACAAGTGA	59.831	20	TTGAGATGGGAAGGGCTTACT	60.082	21	208	3727	3934
F01_transcript_2980	(T)10	perfect	--	10	871	880	UTR	TAACCGATCTCAATTTCGCC	60.038	20	CGTGGAAATGGCATACACTG	59.988	20	242	760	1001	TGACTCTTGTTCGTGGCAAG	60.025	20	TAAGCCACCAACCCTTTCAG	60.103	20	275	651	925	TGACTCTTGTTCGTGGCAAG	60.025	20	CTAAGCCACCAACCCTTTCA	60.103	20	276	651	926
F01_transcript_2985	(TGC)5	perfect	--	15	3957	3971	UTR	ATGCTATGCTATGCCCGAAG	60.217	20	AAACTAACGATCCCTTCCATGA	59.835	22	203	3794	3996	AGTGAGCCGAAACTGAGAGC	59.751	20	AAACTAACGATCCCTTCCATGA	59.835	22	233	3764	3996	TGTATGCTATGCTATGCCCG	59.708	20	AAACTAACGATCCCTTCCATGA	59.835	22	206	3791	3996
F01_transcript_2991	(GT)7	perfect	--	14	3794	3807	UTR	TTTGCCATAGCGTGTAATCG	59.725	20	GCCTGCCTTTGGTGATTAAG	59.708	20	183	3673	3855	GGTGTTTGCCATAGCGTGTA	59.614	20	GCCTGCCTTTGGTGATTAAG	59.708	20	187	3669	3855	ATTGGTGTTTGCCATAGCGT	60.395	20	GCCTGCCTTTGGTGATTAAG	59.708	20	190	3666	3855
F01_transcript_2992	(C)11	perfect	Biological Process: translation (GO:0006412);; Molecular Function: ligase activity (GO:0016874);; Molecular Function: organic cyclic compound binding (GO:0097159);; Molecular Function: heterocyclic compound binding (GO:1901363);;	11	994	1004	UTR	GGGGCCTGTATCATCTAGCA	60.059	20	GATCCACCTGCTTGGGATTA	59.894	20	205	829	1033	TCGGTTGTAACACTCTTGCG	59.904	20	GATCCACCTGCTTGGGATTA	59.894	20	117	917	1033	CGGTTGTAACACTCTTGCGA	59.904	20	GATCCACCTGCTTGGGATTA	59.894	20	116	918	1033
F01_transcript_2994	(AG)6ggggggaatataatcctagt(GA)13	interrupted	--	58	260	317	UTR	CTCACGCTTCTCTTCTCGCT	60.035	20	CCGTGAAACACAAGACTCCA	59.72	20	170	199	368	CTCACGCTTCTCTTCTCGCT	60.035	20	ATCGATTGCAAGAACTCCGT	59.7	20	186	199	384	CTCACGCTTCTCTTCTCGCT	60.035	20	TGCAAGAACTCCGTGAAACA	60.427	20	180	199	378
F01_transcript_2998	(CT)7	perfect	--	14	48	61	UTR	ATGTAGTGGATGGTGGAGGG	59.655	20	ATTGAGTGGGAGTGGGAGTG	59.962	20	109	7	115	ATGTAGTGGATGGTGGAGGG	59.655	20	GCTCGTGCTCTGCTTCTTCT	60.043	20	245	7	251	ATGTAGTGGATGGTGGAGGG	59.655	20	GGGAGTGGGAGTGAGATTGA	60.048	20	102	7	108
F01_transcript_3001	(ACA)10	perfect	Biological Process: protein peptidyl-prolyl isomerization (GO:0000413);; Molecular Function: chromatin binding (GO:0003682);; Molecular Function: peptidyl-prolyl cis-trans isomerase activity (GO:0003755);; Cellular Component: nucleus (GO:0005634);; Biological Process: protein folding (GO:0006457);; Biological Process: transport (GO:0006810);; Molecular Function: methyltransferase activity (GO:000…	30	704	733	UTR	TCGGTGCATTTGAGGATGTA	60.073	20	CCCCAACTTGTTTGGGACTA	59.824	20	213	547	759	TCGGTGCATTTGAGGATGTA	60.073	20	CTTGCTATCCATGTGCCTGA	59.823	20	279	547	825	TCGGTGCATTTGAGGATGTA	60.073	20	TTGCTATCCATGTGCCTGAA	60.22	20	278	547	824
F01_transcript_3001	(T)10	perfect	Biological Process: protein peptidyl-prolyl isomerization (GO:0000413);; Molecular Function: chromatin binding (GO:0003682);; Molecular Function: peptidyl-prolyl cis-trans isomerase activity (GO:0003755);; Cellular Component: nucleus (GO:0005634);; Biological Process: protein folding (GO:0006457);; Biological Process: transport (GO:0006810);; Molecular Function: methyltransferase activity (GO:000…	10	3447	3456	UTR	GGGAGATCGTAACGAACGAA	60.074	20	GTGTGTGTGGTCTCGGATTG	60.005	20	189	3304	3492	GGGAGATCGTAACGAACGAA	60.074	20	TGTGTGTGGTCTCGGATTGT	60.005	20	188	3304	3491	GTGTTATCGGGGTCCCTTTT	60.053	20	GTACGTGTGTGTGGTCTCGG	60.072	20	100	3397	3496
F01_transcript_3003	(AG)15	perfect	Molecular Function: ATP binding (GO:0005524);; Cellular Component: chloroplast (GO:0009507);; Cellular Component: integral component of membrane (GO:0016021);; Molecular Function: ATPase activity, coupled to transmembrane movement of substances (GO:0042626);; Biological Process: transmembrane transport (GO:0055085);;	30	60	89	UTR	TCAGAGAGATAAGCAGCAGCA	59.065	21	CCGTCTCTTCCTCCTCTCCT	59.945	20	134	3	136	TCAGAGAGATAAGCAGCAGCA	59.065	21	CCTCCGTCTCTTCCTCCTCT	59.945	20	137	3	139	TCAGAGAGATAAGCAGCAGCA	59.065	21	CTCCTCTGTCTCTCATCGCC	60.096	20	119	3	121
F01_transcript_3011	(C)20	perfect	--	20	30	49	UTR	GAAGGAGGAAGGAAGCAACG	61.256	20	ACGCTGGAGAGACTATGGGA	59.827	20	201	0	200	GAAGGAGGAAGGAAGCAACG	61.256	20	CGCTGGAGAGACTATGGGAC	59.827	20	200	0	199	AAGGAGGAAGGAAGCAACG	59.415	19	ACGCTGGAGAGACTATGGGA	59.827	20	200	1	200
F01_transcript_3014	(ATG)5	perfect	Molecular Function: helicase activity (GO:0004386);; Molecular Function: ATP binding (GO:0005524);; Cellular Component: cytoplasm (GO:0005737);; Molecular Function: zinc ion binding (GO:0008270);; Cellular Component: integral component of membrane (GO:0016021);; Biological Process: regulation of apoptotic process (GO:0042981);; Biological Process: negative regulation of mRNA splicing, via spliceo…	15	1097	1111	UTR	CCGTAAACTCCCATCACGTT	59.853	20	TTATGGCCTCCAAAAGATGC	60.038	20	234	938	1171	TGGAAGCACGTCAAAATCTG	59.84	20	TTATGGCCTCCAAAAGATGC	60.038	20	279	893	1171	CAAGGTTCTCAATCCGAAGC	59.813	20	TTATGGCCTCCAAAAGATGC	60.038	20	133	1039	1171
F01_transcript_3015	(TC)6	perfect	Cellular Component: Golgi membrane (GO:0000139);; Molecular Function: structural molecule activity (GO:0005198);; Cellular Component: mitochondrion (GO:0005739);; Biological Process: intracellular protein transport (GO:0006886);; Biological Process: ER to Golgi vesicle-mediated transport (GO:0006888);; Biological Process: retrograde vesicle-mediated transport, Golgi to ER (GO:0006890);; Biologica…	12	3861	3872	UTR	TTGAAGGGCAGCTTTGTACC	60.249	20	TCCTCAAGGCAAACAAAACC	60.088	20	271	3630	3900	GCTCCCCTACACAGACGAGA	60.408	20	ACATCAACGGGGTAAGCAAG	59.993	20	269	3696	3964	GCTCCCCTACACAGACGAGA	60.408	20	TCCTCAAGGCAAACAAAACC	60.088	20	205	3696	3900
F01_transcript_3019	(A)10	perfect	--	10	2966	2975	UTR	TCATAGAGCTGTGGCCTGTG	60.008	20	GTCATGTATCTTTGCCGCCT	60.103	20	236	2845	3080	CTGTGGCCTGTGCTTGTAAA	59.904	20	GTCATGTATCTTTGCCGCCT	60.103	20	228	2853	3080	CCAGTTCCATGTCCTTTGGT	59.82	20	GTCATGTATCTTTGCCGCCT	60.103	20	260	2821	3080
F01_transcript_3020	(GATC)5	perfect	--	20	86	105	UTR	AAACTCTGATCTCCCCCTCC	59.492	20	TCAAATCAAAATGCGAGCAG	59.953	20	108	25	132	AAACTCTGATCTCCCCCTCC	59.492	20	ACGCTCTTGAGCTTCGTCAT	60.164	20	155	25	179	AAACTCTGATCTCCCCCTCC	59.492	20	GGCGACCATCAAATCAAATC	60.282	20	121	25	145
F01_transcript_3020	(T)11	perfect	--	11	3908	3918	UTR	AGAAGTCTTGTCGGAGTCGTG	59.509	21	GCATACGAGTATGGCAAATTGA	59.992	22	202	3768	3969	TTGAACTGCAAAAACGTCTGA	59.497	21	GCATACGAGTATGGCAAATTGA	59.992	22	116	3854	3969	GAAGTCTTGTCGGAGTCGTG	58.435	20	GCATACGAGTATGGCAAATTGA	59.992	22	201	3769	3969
F01_transcript_3023	(AAG)5	perfect	Molecular Function: translation elongation factor activity (GO:0003746);; Molecular Function: ATP binding (GO:0005524);; Cellular Component: mitochondrion (GO:0005739);; Cellular Component: cytosol (GO:0005829);; Cellular Component: polysome (GO:0005844);; Biological Process: translational elongation (GO:0006414);; Molecular Function: ATPase activity (GO:0016887);; Biological Process: poly(A)+ mR…	15	3586	3600	UTR	ATGTCGAGCGCCGTTAATAG	60.251	20	GTCTTCTGACGTCCTGCTCC	59.993	20	118	3522	3639	ATGTCGAGCGCCGTTAATAG	60.251	20	ACGTCTTCTGACGTCCTGCT	60.057	20	120	3522	3641	ATGTCGAGCGCCGTTAATAG	60.251	20	GTGAGGTCGCGAAAACAAAT	60.118	20	217	3522	3738
F01_transcript_3029	(TCC)5(ACC)5	compound	Molecular Function: ubiquitin-protein transferase activity (GO:0004842);; Molecular Function: zinc ion binding (GO:0008270);; Biological Process: protein ubiquitination (GO:0016567);;	30	84	113	UTR	TATACACCCAAATCCCTCCC	58.571	20	TGTCCGGCCTCACTAACTTC	60.255	20	259	14	272	TATACACCCAAATCCCTCCC	58.571	20	TTGTCCGGCCTCACTAACTT	59.734	20	260	14	273	CTATACACCCAAATCCCTCCC	59.541	21	TGTCCGGCCTCACTAACTTC	60.255	20	260	13	272
F01_transcript_3030	(GA)10	perfect	--	20	3845	3864	UTR	TGAGTCTGAACTGAAGTGGGTG	60.335	22	AGCCTGCTTGCTCTTCAATC	59.723	20	139	3780	3918	TGCATTAGGATTGATTCCTTGA	59.547	22	AGCCTGCTTGCTCTTCAATC	59.723	20	158	3761	3918	TGAGTCTGAACTGAAGTGGGTG	60.335	22	GCTTGCTCTTCAATCAAGCA	59.301	20	134	3780	3913
F01_transcript_3030	(GAA)7gatggttggttggttggtt(AGA)5	interrupted	--	55	3602	3656	UTR	GAGAAGACAAGTGGCTGCCT	59.604	20	CACCCACTTCAGTTCAGACTCA	60.335	22	267	3535	3801	AGAAGACAAGTGGCTGCCTG	60.589	20	CACCCACTTCAGTTCAGACTCA	60.335	22	266	3536	3801	AATGGTGATTTTCTGCAGCG	61.168	20	CTCATGGACAGACAGACACACA	59.782	22	270	3577	3846
F01_transcript_3030	(TGA)6	perfect	--	18	829	846	UTR	TCGGATCTCAGTTTGGTTCC	60.05	20	AGCAGAAGCTTACGAGGACG	59.78	20	251	760	1010	TCGGATCTCAGTTTGGTTCC	60.05	20	CACTGAGGAAGCACCTCCAT	60.261	20	279	760	1038	TCGGATCTCAGTTTGGTTCC	60.05	20	TCGATGTCATCACCACTGCT	60.279	20	119	760	878
F01_transcript_3035	(CCG)5	perfect	Biological Process: ubiquitin-dependent protein catabolic process (GO:0006511);; Cellular Component: integral component of membrane (GO:0016021);; Biological Process: protein deubiquitination (GO:0016579);; Molecular Function: thiol-dependent ubiquitinyl hydrolase activity (GO:0036459);; Molecular Function: metal ion binding (GO:0046872);;	15	135	149	UTR	ACTTCCCCGAAGCCATTC	60.011	18	TCCAACTCGAGTCCGACC	59.749	18	238	20	257	ACTTCCCCGAAGCCATTC	60.011	18	GGACCAGACCGGACCACT	60.968	18	194	20	213	ACTTCCCCGAAGCCATTC	60.011	18	ACCAGACCGGACCACTCC	60.968	18	192	20	211
F01_transcript_3037	(T)11	perfect	Molecular Function: ADP binding (GO:0043531);;	11	3815	3825	UTR	TTTTCCGTTTCCTGGTTCTG	60.081	20	GCATCCATCTCCATTCAAGG	60.426	20	229	3716	3944	TTTTCCGTTTCCTGGTTCTG	60.081	20	GCGAAATTTGAGCACACAAG	59.469	20	171	3716	3886	TCAGCAGATGGTCTTTTCCC	60.195	20	GCGAAATTTGAGCACACAAG	59.469	20	249	3638	3886
F01_transcript_3038	(GAC)5	perfect	--	15	844	858	UTR	TTCATGATCTGCGAGGAGTG	59.942	20	ATGGGCATCTTGATGGACTG	60.893	20	215	732	946	TTCATGATCTGCGAGGAGTG	59.942	20	CATGGGCATCTTGATGGACT	60.893	20	216	732	947	GCGAGGAGTGCTACATGGAC	60.833	20	CTTGGTCTCGAAGAACCACC	59.697	20	272	742	1013
F01_transcript_3040	(CGC)5	perfect	--	15	354	368	UTR	CTCTTCGACGTCCAGGTCAT	60.261	20	GGCACAAAGGAAGGGCTACT	60.63	20	217	292	508	CTCTTCGACGTCCAGGTCAT	60.261	20	GCACTTAATTCAAGCTGGCG	60.905	20	175	292	466	CTCTTCGACGTCCAGGTCAT	60.261	20	CTACTGATAGGTTGGTGGGCA	60.001	21	234	292	525
F01_transcript_3040	(T)10	perfect	--	10	618	627	UTR	CTTTGTGCCCACCAACCTAT	59.853	20	GTGGGACTGTGCCTACCAGT	60.033	20	182	500	681	GTGCCCACCAACCTATCAGT	59.851	20	GTGGGACTGTGCCTACCAGT	60.033	20	178	504	681	CTTTGTGCCCACCAACCTAT	59.853	20	AGTGCGCTGGTTAGTGGAGT	59.937	20	165	500	664
F01_transcript_3041	(ATG)5	perfect	--	15	2672	2686	UTR	CAGGTTGACGCACAAGTCAT	59.751	20	AAAAAGGATCGATGCAGGTG	60.074	20	217	2643	2859	TCGTCGTGTGCTTTTACCAA	60.293	20	AAAAAGGATCGATGCAGGTG	60.074	20	270	2590	2859	AGTATGCAGGTTGACGCACA	60.333	20	AAAAAGGATCGATGCAGGTG	60.074	20	223	2637	2859
F01_transcript_3043	(A)10	perfect	--	10	1903	1912	UTR	GACTTTGTTCCAAAGGGCTG	59.711	20	TTCCCAGTTACACCAATGGC	60.755	20	276	1671	1946	GGACTTTGTTCCAAAGGGCT	60.476	20	TTCCCAGTTACACCAATGGC	60.755	20	277	1670	1946	GCTGGAGATTTAAGCAAGGC	59.07	20	AAAGAGGACGCCATACCTCA	59.694	20	188	1838	2025
F01_transcript_3043	(T)14	perfect	--	14	639	652	UTR	TTATATGCAGGTTCCAGCCC	59.923	20	AGTAGTTGTTGCCTTAGCCGA	59.054	21	173	504	676	TTATATGCAGGTTCCAGCCC	59.923	20	GTAGTTGTTGCCTTAGCCGA	58.054	20	172	504	675	CCTGGGCAGAGTTGTTGAAT	60.111	20	TGGTATCAGCATCTCAAGGAAA	59.708	22	222	601	822
F01_transcript_3044	(CG)7	perfect	Molecular Function: phosphoprotein phosphatase activity (GO:0004721);; Cellular Component: nucleus (GO:0005634);; Biological Process: protein dephosphorylation (GO:0006470);; Biological Process: brassinosteroid mediated signaling pathway (GO:0009742);; Molecular Function: metal ion binding (GO:0046872);;	14	145	158	UTR	CTCCCGAATTCCCACTCTC	59.596	19	GAACCCTAGATTCCCCCG	59.287	18	187	93	279	CTCCCGAATTCCCACTCTC	59.596	19	CGGAACCCTAGATTCCCC	59.287	18	189	93	281	ACCAAAACCAAAGAGGCCA	60.48	19	GAACCCTAGATTCCCCCG	59.287	18	278	2	279
F01_transcript_3051	(AG)6	perfect	--	12	127	138	UTR	GAGAAGGTGGTTCCATTCCA	59.903	20	AGGGAGAGAAAGTGGTGGGT	59.968	20	212	17	228	GGTTCCATTCCATCCTCCTT	60.133	20	AGGGAGAGAAAGTGGTGGGT	59.968	20	204	25	228	CATTCCATCCTCCTTCTTGC	59.629	20	AGGGAGAGAAAGTGGTGGGT	59.968	20	199	30	228
F01_transcript_3061	(CGT)5	perfect	Molecular Function: RNA binding (GO:0003723);; Molecular Function: structural constituent of ribosome (GO:0003735);; Biological Process: translation (GO:0006412);; Cellular Component: integral component of membrane (GO:0016021);; Cellular Component: cytosolic large ribosomal subunit (GO:0022625);; Biological Process: ribosome biogenesis (GO:0042254);;	15	170	184	UTR	GACCATGGCGTACAAAGGAC	60.384	20	GTGAGGAGCCAGAAGAGGAG	59.127	20	252	56	307	GACCATGGCGTACAAAGGAC	60.384	20	GGTGAGGAGCCAGAAGAGG	59.929	19	253	56	308	GACCATGGCGTACAAAGGAC	60.384	20	CACGACGGAGTGGATGAAC	60.105	19	208	56	263
F01_transcript_3061	(TTC)5	perfect	Molecular Function: RNA binding (GO:0003723);; Molecular Function: structural constituent of ribosome (GO:0003735);; Biological Process: translation (GO:0006412);; Cellular Component: integral component of membrane (GO:0016021);; Cellular Component: cytosolic large ribosomal subunit (GO:0022625);; Biological Process: ribosome biogenesis (GO:0042254);;	15	3667	3681	UTR	TTTTGCTCTTCCCCTGCTTA	59.953	20	TAGGCTAGGGGCTGCAAGTA	59.996	20	266	3544	3809	TTGCTCTTCCCCTGCTTAGA	60.088	20	TAGGCTAGGGGCTGCAAGTA	59.996	20	264	3546	3809	TTTTGCTCTTCCCCTGCTTA	59.953	20	TGTGGCCTATGCCATGTTTA	59.953	20	223	3544	3766
F01_transcript_3062	(A)10	perfect	--	10	1666	1675	UTR	GCATATGTTCATGCCACGTC	59.963	20	GCCCAACTTACATGCTCGAT	60.103	20	234	1588	1821	GCATATGTTCATGCCACGTC	59.963	20	TACCCGGACGAATAAAACGA	60.315	20	272	1588	1859	GCATATGTTCATGCCACGTC	59.963	20	GGTTCATACCCGGACGAATA	59.645	20	278	1588	1865
F01_transcript_3071	(CGA)5	perfect	--	15	121	135	UTR	TCTCTTCTCCTCCCCCAAAT	60.008	20	CTCACGCATCTGAAGCCATA	59.972	20	258	67	324	CTGCCCTTCCTTCCTCTCTT	59.95	20	CTCACGCATCTGAAGCCATA	59.972	20	272	53	324	TCTCTTCTCCTCCCCCAAAT	60.008	20	GGATCTGATGGGACTTTGGA	59.862	20	233	67	299
F01_transcript_3075	(GCG)5	perfect	--	15	114	128	UTR	GTCTCTGTTCGCTAGGTCCC	58.894	20	ACATCTTGGGAGATTCGTCG	60.073	20	162	6	167	AGTCTCTGTTCGCTAGGTCCC	59.893	21	ACATCTTGGGAGATTCGTCG	60.073	20	163	5	167	GTCTCTGTTCGCTAGGTCCC	58.894	20	TTGACGTGACACATCTTGGG	60.57	20	172	6	177
F01_transcript_3075	(GCT)6	perfect	--	18	1729	1746	UTR	CACCCCTCTCTGTTCTGCTC	59.986	20	CCTCTTCTCCATGAACCAGC	59.803	20	261	1515	1775	CCTCACGTTGCTGTTCTCCT	60.444	20	CCTCTTCTCCATGAACCAGG	59.649	20	259	1542	1800	GCTCCTCACGTTGCTGTTCT	60.599	20	CCTCTTCTCCATGAACCAGG	59.649	20	262	1539	1800
F01_transcript_3081	(A)12	perfect	--	12	2204	2215	UTR	CGATGGCAGGCTTTACATTT	60.096	20	AGCTTCTTCGCCTCCTTTTC	60.096	20	276	2078	2353	CGATGGCAGGCTTTACATTT	60.096	20	GAAGCTTCTTCGCCTCCTTT	60.096	20	278	2078	2355	CCATATGGCTCCCTCCTACA	59.91	20	AGTTCACTGACACGGTGACG	59.782	20	256	1985	2240
F01_transcript_3090	(CAG)9tagcagctga(AGC)5tgctgaaggaggagatgt(AGC)5cgctgccca(CGC)7	interrupted	Molecular Function: calcium ion binding (GO:0005509);; Cellular Component: photosystem I (GO:0009522);; Cellular Component: chloroplast thylakoid membrane (GO:0009535);; Biological Process: photosynthesis, light harvesting (GO:0009765);; Cellular Component: integral component of membrane (GO:0016021);; Molecular Function: chlorophyll binding (GO:0016168);; Biological Process: protein-chromophore …	115	3334	3448	UTR	TACAAGACAGGCAGTGGCAG	60.049	20	CGACTCGTGAGTTGGTGGTA	59.745	20	187	3310	3496	TTACAAGACAGGCAGTGGCA	60.449	20	CGACTCGTGAGTTGGTGGTA	59.745	20	188	3309	3496	TTCCCGAAATGCACAGAAGT	60.636	20	CGACTCGTGAGTTGGTGGTA	59.745	20	239	3258	3496
F01_transcript_3094	(A)11	perfect	--	11	1802	1812	UTR	GACTTTGTTCCAAAGGGCTG	59.711	20	TTCCCAGTTACACCAATGGC	60.755	20	277	1570	1846	GGACTTTGTTCCAAAGGGCT	60.476	20	TTCCCAGTTACACCAATGGC	60.755	20	278	1569	1846	GCTGGAGATTTAAGCAAGGC	59.07	20	AAAGAGGACGCCATACCTCA	59.694	20	189	1737	1925
F01_transcript_3094	(T)18	perfect	--	18	637	654	UTR	TTATATGCAGGTTCCAGCCC	59.923	20	AGTAGTTGTTGCCTTAGCCGA	59.054	21	177	502	678	TTATATGCAGGTTCCAGCCC	59.923	20	GTAGTTGTTGCCTTAGCCGA	58.054	20	176	502	677	CCTGGGCAGAGTTGTTGAAT	60.111	20	TGGTATCAGCATCTCAAGGAAA	59.708	22	226	599	824
F01_transcript_3095	(GCG)6	perfect	--	18	841	858	UTR	GAACCTCCGGAACATCGAG	60.606	19	CATGAGCATGTCGTTCAGGT	59.707	20	181	769	949	CAACGGCTCCGTCTTCTTC	60.929	19	CATGAGCATGTCGTTCAGGT	59.707	20	151	799	949	GGAACATCGAGGTCGTGG	60.046	18	CATGAGCATGTCGTTCAGGT	59.707	20	173	777	949
F01_transcript_3101	(CCG)5	perfect	Molecular Function: nucleic acid binding (GO:0003676);; Biological Process: gene silencing by RNA (GO:0031047);;	15	120	134	UTR	TTACTACGGGACTCCCCCTC	60.319	20	CTCCGGAACTCTCTCCTGTG	59.978	20	195	20	214	TTACTACGGGACTCCCCCTC	60.319	20	CCTCTCCGGAACTCTCTCCT	59.945	20	198	20	217	TTACTACGGGACTCCCCCTC	60.319	20	AGCCTCTCCGGAACTCTCTC	60.096	20	200	20	219
F01_transcript_3101	(TGG)5	perfect	Molecular Function: nucleic acid binding (GO:0003676);; Biological Process: gene silencing by RNA (GO:0031047);;	15	280	294	UTR	AGGAGAGAGTTCCGGAGAGG	59.945	20	CTCCATGGCCCTGATACTGT	59.95	20	155	198	352	CCCGTCATGGTTAGGAAGAA	59.926	20	CTCCATGGCCCTGATACTGT	59.95	20	187	166	352	AGGAGAGAGTTCCGGAGAGG	59.945	20	CCTGGTAGTCACGCTGTTGA	59.897	20	212	198	409
F01_transcript_3102	(CCG)6	perfect	--	18	291	308	UTR	ACCGAGGATGAAGGAAGGAT	59.896	20	TCTGAGGATCTCCTCGTCGT	59.945	20	210	241	450	ACCGAGGATGAAGGAAGGAT	59.896	20	CTCGATTCTGATCCGTAGCC	59.797	20	269	241	509	ACCGAGGATGAAGGAAGGAT	59.896	20	AGCGCCTGCTTAATCATCTC	59.579	20	110	241	350
F01_transcript_3102	(CGC)8	perfect	--	24	69	92	UTR	CCAACAGGAAGGAGGAGGAG	61.148	20	CTTCATCCTCGGTGGAGGT	60.056	19	227	27	253	CAACAGGAAGGAGGAGGAGG	61.148	20	CTTCATCCTCGGTGGAGGT	60.056	19	226	28	253	AGGAAGGAGGAGGAGGCAT	60.164	19	CTTCATCCTCGGTGGAGGT	60.056	19	222	32	253
F01_transcript_3102	(GAA)5	perfect	--	15	3717	3731	UTR	TGGTGATTTTGTGGACTGGA	59.935	20	GGCATGGAACAAATCCCTAA	59.762	20	267	3668	3934	AATGGTGATTTTCTGGAGCG	60.074	20	GGCATGGAACAAATCCCTAA	59.762	20	246	3689	3934	TTGTGGACTGGACAATGGTG	60.416	20	GGCATGGAACAAATCCCTAA	59.762	20	259	3676	3934
F01_transcript_3104	(TCC)5	perfect	--	15	91	105	UTR	ACACCCAAATCCCTCACAGA	60.363	20	TGATACCAGCGAAGGGAATC	60.036	20	211	28	238	CACCCAAATCCCTCACAGAG	60.501	20	TGATACCAGCGAAGGGAATC	60.036	20	210	29	238	ACACCCAAATCCCTCACAGA	60.363	20	TGTCCGGCCTCACTAACTTC	60.255	20	247	28	274
F01_transcript_3112	(GTG)5	perfect	--	15	605	619	UTR	AGAGTGCTGCTCACAAGGGT	60.057	20	CCTGGTGGACTGTTGAAGGT	60.002	20	246	520	765	AGTGCTGCTCACAAGGGTTT	59.914	20	CCTGGTGGACTGTTGAAGGT	60.002	20	244	522	765	AGAGTGCTGCTCACAAGGGT	60.057	20	TTGAAGGTTCAAATCCCCTG	59.903	20	234	520	753
F01_transcript_3113	(A)10	perfect	--	10	3768	3777	UTR	TTACGGCCATCCAAGAAAAC	59.938	20	ACAGCCAAAAGGCAGAAATG	60.249	20	232	3575	3806	TTACGGCCATCCAAGAAAAC	59.938	20	CACAGCCAAAAGGCAGAAAT	60.249	20	233	3575	3807	CTTTACGGCCATCCAAGAAA	60.067	20	ACAGCCAAAAGGCAGAAATG	60.249	20	234	3573	3806
F01_transcript_3116	(CT)6	perfect	--	12	622	633	UTR	CGTCGTTTTACTACGCCACC	60.555	20	CAGTCCCTTACCCATTCCTCT	59.447	21	215	457	671	CCGTCGTTTTACTACGCCAC	60.555	20	CAGTCCCTTACCCATTCCTCT	59.447	21	216	456	671	CGTCGTTTTACTACGCCACC	60.555	20	CAGTCCCTTACCCATTCCTC	58.446	20	215	457	671
F01_transcript_3123	(A)11	perfect	Cellular Component: plasma membrane (GO:0005886);; Molecular Function: zinc ion binding (GO:0008270);; Cellular Component: integral component of membrane (GO:0016021);; Molecular Function: cellulose synthase (UDP-forming) activity (GO:0016760);; Biological Process: cellulose biosynthetic process (GO:0030244);; Biological Process: cell wall organization (GO:0071555);;	11	113	123	UTR	CACATCATACACAGCGGGTC	59.992	20	CTTCCGCCTGGTGTTGTAGT	60.171	20	151	11	161	GGCGATGAGCTGTTTCTAGG	59.978	20	CTTCCGCCTGGTGTTGTAGT	60.171	20	125	37	161	CACATCATACACAGCGGGTC	59.992	20	CCGCCTGGTGTTGTAGTACC	60.431	20	148	11	158
F01_transcript_3126	(CGC)6	perfect	--	18	56	73	UTR	CCTCTTCACGACCAACCTTC	59.697	20	CGAAGTGGCGTACGGTGAC	62.692	19	245	22	266	TCCTCTTCACGACCAACCTT	59.697	20	CGAAGTGGCGTACGGTGAC	62.692	19	246	21	266	TCCTCTTCACGACCAACCTT	59.697	20	CGAAGTGGCGTACGGTGA	61.889	18	246	21	266
F01_transcript_3128	(GAT)8	perfect	Biological Process: maturation of SSU-rRNA from tricistronic rRNA transcript (SSU-rRNA, 5.8S rRNA, LSU-rRNA) (GO:0000462);; Biological Process: endonucleolytic cleavage of tricistronic rRNA transcript (SSU-rRNA, 5.8S rRNA, LSU-rRNA) (GO:0000479);; Molecular Function: GTPase activity (GO:0003924);; Molecular Function: GTP binding (GO:0005525);; Cellular Component: nucleus (GO:0005634);; Cellular C…	24	1461	1484	UTR	GCCAAGTGATCATGGTGTTG	59.967	20	CGTCAGAATCTTCATTGCGA	59.948	20	170	1372	1541	GCCAAGTGATCATGGTGTTG	59.967	20	TCGTCAGAATCTTCATTGCG	59.948	20	171	1372	1542	GAGAGCAATGGGCACTCTTC	59.957	20	CGTCAGAATCTTCATTGCGA	59.948	20	238	1304	1541
F01_transcript_3131	(ACA)7	perfect	--	21	1173	1193	UTR	GCAGAGATCCCCATTTTTGA	60.014	20	AAGAGCCCAAGACCCCTTTA	60.068	20	274	1066	1339	GCAGAGATCCCCATTTTTGA	60.014	20	CCCCAACTTGTTTGGGACTA	59.824	20	154	1066	1219	TACATGTTTGGGTTGGCAGA	59.964	20	CCCCAACTTGTTTGGGACTA	59.824	20	169	1051	1219
F01_transcript_3136	(TC)6cccccatccatctctcca(TC)6	interrupted	Biological Process: regulation of transcription, DNA-templated (GO:0006355);;	42	62	103	UTR	CTCTCTCTCCCTCTGCATCC	59.079	20	CCTTGAACTTCTCCTCGTCG	59.982	20	279	19	297	GTCCTCCCTCCACATCTCTC	58.611	20	CCTTGAACTTCTCCTCGTCG	59.982	20	259	39	297	CGTCCTCCCTCCACATCTCT	61.608	20	CCTTGAACTTCTCCTCGTCG	59.982	20	260	38	297
F01_transcript_3142	(GA)15	perfect	Molecular Function: xanthine dehydrogenase activity (GO:0004854);; Molecular Function: iron ion binding (GO:0005506);; Cellular Component: cytosol (GO:0005829);; Molecular Function: electron carrier activity (GO:0009055);; Biological Process: xanthine catabolic process (GO:0009115);; Molecular Function: oxidoreductase activity, acting on CH-OH group of donors (GO:0016614);; Molecular Function: ox…	30	55	84	UTR	CACTTGGTTCGAGGAGGAAG	59.837	20	CGGGTCGTACTTGGAGATGA	61.055	20	268	22	289	CACTTGGTTCGAGGAGGAAG	59.837	20	CCGGGTCGTACTTGGAGAT	59.935	19	269	22	290	CACTTGGTTCGAGGAGGAAG	59.837	20	GGTCGTACTTGGAGATGAGCA	60.27	21	266	22	287
F01_transcript_3143	(T)10	perfect	--	10	245	254	UTR	ACGTTTCCCTCGATTAACCC	60.187	20	GGCATGGAATTTCTTGGAGA	60.014	20	249	112	360	TTTAGCGCCTCCAATTTTTG	60.198	20	GGCATGGAATTTCTTGGAGA	60.014	20	189	172	360	TTAGCGCCTCCAATTTTTGT	59.72	20	GGCATGGAATTTCTTGGAGA	60.014	20	188	173	360
F01_transcript_3145	(GCC)8	perfect	Molecular Function: RNA polymerase II transcription cofactor activity (GO:0001104);; Biological Process: regulation of transcription from RNA polymerase II promoter (GO:0006357);; Cellular Component: mediator complex (GO:0016592);; Cellular Component: core mediator complex (GO:0070847);;	24	52	75	UTR	CGCTGAAGCGAAAAGCTC	59.972	18	GCTTTGGGAGGAAATCGAG	59.759	19	156	15	170	CTGAAGCGAAAAGCTCCGAT	61.892	20	CTTTGGGAGGAAATCGAGG	59.609	19	153	17	169	TGAAGCGAAAAGCTCCGAT	61.007	19	CTTTGGGAGGAAATCGAGG	59.609	19	152	18	169
F01_transcript_3146	(GATC)5	perfect	--	20	135	154	UTR	GCAAGGAAGGAACCAAACAG	59.711	20	TCAAATCAAAATGCGAGCAG	59.953	20	142	40	181	GCAAGGAAGGAACCAAACAG	59.711	20	ACGCTCTTGAGCTTCGTCAT	60.164	20	189	40	228	AAACTCTGATCTCCCCCTCC	59.492	20	TCAAATCAAAATGCGAGCAG	59.953	20	108	74	181
F01_transcript_3152	(GAT)6	perfect	--	18	3111	3128	UTR	AGAGGTTTCCAGCTCCATGA	59.803	20	CTGTGCATTTGCTTTCTCCA	59.988	20	280	3086	3365	ATGGGGGTTGATGATGAAGA	60.135	20	TGCTTGTACAGCTTGGATGG	59.864	20	207	3020	3226	TGGGGGTTGATGATGAAGAT	60.135	20	TGCTTGTACAGCTTGGATGG	59.864	20	206	3021	3226
F01_transcript_3156	(CCG)6	perfect	--	18	75	92	UTR	ACTCGTCCACTCCCGCATAC	62.43	20	CTCCGGAACTCTCTCCAGTG	59.978	20	178	1	178	ACTCGTCCACTCCCGCATAC	62.43	20	TTCTTCCTAACCATGACGGG	59.926	20	149	1	149	ACTCGTCCACTCCCGCATAC	62.43	20	AGCCTCTCCGGAACTCTCTC	60.096	20	183	1	183
F01_transcript_3156	(TGG)5	perfect	--	15	244	258	UTR	CCCGTCATGGTTAGGAAGAA	59.926	20	CTCCATGGCCCTGATACTGT	59.95	20	208	130	337	CCCGTCATGGTTAGGAAGAA	59.926	20	CCTGGTAGTCACGCTGTTGA	59.897	20	265	130	394	GAAGAAAAGAACCGGCACTG	59.853	20	CTCCATGGCCCTGATACTGT	59.95	20	194	144	337
F01_transcript_3172	(TTC)7	perfect	Molecular Function: nucleotide binding (GO:0000166);;	21	71	91	UTR	AACTCCGAATTTTTCCTGCC	60.431	20	ACGACTGTGGACACTCCCTC	60.161	20	214	25	238	AACTCCGAATTTTTCCTGCC	60.431	20	GACTGTGGACACTCCCTCGT	60.161	20	212	25	236	CCCTCCTCTCTCCCTCTCTC	59.489	20	ACGACTGTGGACACTCCCTC	60.161	20	192	47	238
F01_transcript_3173	(A)10	perfect	--	10	1140	1149	UTR	GAAGAATGCTGAGAGGGTGC	59.957	20	TCCTAGCCATGAAATCCTCG	60.17	20	102	1111	1212	GCCAATCCAGTTTTTCTCCA	60.051	20	TCCTAGCCATGAAATCCTCG	60.17	20	261	952	1212	GAAGAATGCTGAGAGGGTGC	59.957	20	GCTCTGGATTTTCCTCATGC	59.78	20	216	1111	1326
F01_transcript_3173	(C)11	perfect	--	11	190	200	UTR	TTCTGCTGATGTGGCGTAAC	59.871	20	CTGTCAAGTAGCCCTCCTGC	60.012	20	235	105	339	TTCTGCTGATGTGGCGTAAC	59.871	20	GCTGTCAAGTAGCCCTCCTG	60.012	20	236	105	340	TTCTGCTGATGTGGCGTAAC	59.871	20	CGCTGGATTTAGATCTTCGC	59.945	20	254	105	358
F01_transcript_3187	(CTCAGG)5	perfect	--	30	226	255	UTR	AAGATGAGACACCAGCAGCC	60.418	20	GCAAAGGCGTAGGAAGAGG	59.963	19	229	71	299	CAGCGAAGATGAGACACCAG	59.571	20	GCAAAGGCGTAGGAAGAGG	59.963	19	234	66	299	CGAAGATGAGACACCAGCAG	59.571	20	GCAAAGGCGTAGGAAGAGG	59.963	19	231	69	299
F01_transcript_3190	(GAG)6	perfect	Molecular Function: calcium-transporting ATPase activity (GO:0005388);; Molecular Function: calmodulin binding (GO:0005516);; Molecular Function: ATP binding (GO:0005524);; Cellular Component: integral component of plasma membrane (GO:0005887);; Cellular Component: intracellular membrane-bounded organelle (GO:0043231);; Molecular Function: metal ion binding (GO:0046872);; Biological Process: calc…	18	145	162	UTR	ATCTTCTCCACACGGAAGCC	61.566	20	GCTTGCCTCCACTTTTTGAG	59.993	20	210	104	313	ATCTTCTCCACACGGAAGCC	61.566	20	TGTGTACCTGAATCGCCTTG	59.716	20	250	104	353	ATCTTCTCCACACGGAAGCC	61.566	20	CCTTGATGCATTCAGGACAA	59.648	20	235	104	338
F01_transcript_3190	(T)14	perfect	Molecular Function: calcium-transporting ATPase activity (GO:0005388);; Molecular Function: calmodulin binding (GO:0005516);; Molecular Function: ATP binding (GO:0005524);; Cellular Component: integral component of plasma membrane (GO:0005887);; Cellular Component: intracellular membrane-bounded organelle (GO:0043231);; Molecular Function: metal ion binding (GO:0046872);; Biological Process: calc…	14	3527	3540	UTR	TCGGGGCTGTAATTATCTGG	59.916	20	AACCGGGCAATTCTCTTCTT	60.074	20	101	3497	3597	AGGACCTTTCGGTTTTTGCT	60.11	20	AACCGGGCAATTCTCTTCTT	60.074	20	138	3460	3597	CTTTCGGTTTTTGCTTGGAG	59.855	20	AACCGGGCAATTCTCTTCTT	60.074	20	133	3465	3597
F01_transcript_3190	(TGC)5	perfect	Molecular Function: calcium-transporting ATPase activity (GO:0005388);; Molecular Function: calmodulin binding (GO:0005516);; Molecular Function: ATP binding (GO:0005524);; Cellular Component: integral component of plasma membrane (GO:0005887);; Cellular Component: intracellular membrane-bounded organelle (GO:0043231);; Molecular Function: metal ion binding (GO:0046872);; Biological Process: calc…	15	3358	3372	UTR	GAGTTCCTCGGCAAGTTCAC	59.851	20	CTCCAAGCAAAAACCGAAAG	59.855	20	275	3210	3484	GAGTTCCTCGGCAAGTTCAC	59.851	20	TTCGCCTCATCTTCCTTCAT	59.773	20	209	3210	3418	GCTTATCCCAGTTGCAGACC	59.7	20	CCAGATAATTACAGCCCCGA	59.916	20	203	3314	3516
F01_transcript_3195	(CGG)5	perfect	--	15	49	63	UTR	ACAAGGTGGCAACCACGAC	62.024	19	TGTGCAGCTTGTACTCGTCC	60.056	20	138	25	162	CAAGGTGGCAACCACGAC	61.171	18	TGTGCAGCTTGTACTCGTCC	60.056	20	137	26	162	ACAAGGTGGCAACCACGA	61.171	18	TGTGCAGCTTGTACTCGTCC	60.056	20	138	25	162
F01_transcript_3205	(CGATT)5	perfect	--	25	176	200	UTR	CTCCAATTCCCAATCCCAAT	60.881	20	GTATGCAAATCCACCGGAAC	60.199	20	273	116	388	CTCCAATTCCCAATCCCAAT	60.881	20	TATGCAAATCCACCGGAACT	60.331	20	272	116	387	CCAATTCCCAATCCCAATC	59.937	19	GTATGCAAATCCACCGGAAC	60.199	20	271	118	388
F01_transcript_3213	(T)10	perfect	--	10	1154	1163	UTR	GCCTTTGGTCATTCTTGCAT	60.081	20	TATGACGTGGGCAAACATTC	59.4	20	134	1117	1250	AAATAGCGTCAAACCCGAGA	59.708	20	TATGACGTGGGCAAACATTC	59.4	20	217	1034	1250	AATAGCGTCAAACCCGAGAA	59.708	20	TATGACGTGGGCAAACATTC	59.4	20	216	1035	1250
F01_transcript_3219	(A)10	perfect	--	10	3687	3696	UTR	TCCTGAACGACCTCTGATCC	60.199	20	TACATCATGTTTCGACCCGA	59.924	20	177	3610	3786	CGTCCTGAACGACCTCTGAT	60.261	20	TACATCATGTTTCGACCCGA	59.924	20	179	3608	3786	CTCTGATCCTGGTCGGTTTC	59.655	20	TACATCATGTTTCGACCCGA	59.924	20	166	3621	3786
F01_transcript_3224	(A)10	perfect	--	10	2223	2232	UTR	TCGGCCCATATACACACAAA	59.809	20	TATGATTATGTTTGCGGCCA	59.92	20	266	2181	2446	CTGATCGGCCCATATACACA	59.375	20	TATGATTATGTTTGCGGCCA	59.92	20	270	2177	2446	CTGATCGGCCCATATACACA	59.375	20	ATGAGGCAATTTTGTGAGCC	60.081	20	122	2177	2298
F01_transcript_3226	(AGC)5	perfect	--	15	3454	3468	UTR	AGCAGAAATGATGGTGACCC	59.934	20	CCTGTCGATCTCGAAGAAGC	60.096	20	247	3296	3542	AGCAGAAATGATGGTGACCC	59.934	20	GCCTGTCGATCTCGAAGAAG	60.096	20	248	3296	3543	AGAAATGATGGTGACCCTGC	59.934	20	CCTGTCGATCTCGAAGAAGC	60.096	20	244	3299	3542
F01_transcript_3226	(CGC)5	perfect	--	15	49	63	UTR	CACCCCACCTCCTCTCAAT	59.905	19	GAGGGCTTGAGCTAGGGTTT	59.848	20	242	19	260	ACCCCACCTCCTCTCAATG	59.905	19	GAGGGCTTGAGCTAGGGTTT	59.848	20	241	20	260	AACAAAGCTCACCCCACCT	59.564	19	GAGGGCTTGAGCTAGGGTTT	59.848	20	251	10	260
F01_transcript_3230	(GCC)5	perfect	Molecular Function: double-stranded RNA binding (GO:0003725);; Molecular Function: ATP-dependent RNA helicase activity (GO:0004004);; Molecular Function: ATP binding (GO:0005524);; Cellular Component: nucleus (GO:0005634);; Cellular Component: mitochondrion (GO:0005739);; Biological Process: RNA processing (GO:0006396);; Molecular Function: RNA binding (GO:0044822);;	15	207	221	UTR	CAGTAGAGCCCAGCCAACAG	60.984	20	GTGGTCCTCGTACTCGTGGT	60.033	20	240	117	356	CAGTAGAGCCCAGCCAACA	59.992	19	GTGGTCCTCGTACTCGTGGT	60.033	20	240	117	356	AGTAGAGCCCAGCCAACAGT	58.968	20	GTGGTCCTCGTACTCGTGGT	60.033	20	239	118	356
F01_transcript_3235	(AG)6	perfect	--	12	127	138	UTR	TGGCTGCTCTTATGTCCTCC	60.362	20	ATTCTGCCGAAGCTTGTGAT	59.843	20	170	58	227	TGCTCTTATGTCCTCCTGGC	60.362	20	ATTCTGCCGAAGCTTGTGAT	59.843	20	166	62	227	TGCTCTTATGTCCTCCTGGC	60.362	20	GGCAGAGATCAACGCAAACT	60.406	20	217	62	278
F01_transcript_3236	(GCA)6ggagatagttctgccgcatcagatagttctgcagcagtagtagcagcagcaggagcagatagttct(GCA)5tcaggagcagatagtttt(GCA)6tcaggagcagatagttct(GCA)5	interrupted	--	168	2822	2989	UTR	TTCACGCCCAGTATTAAGGC	60.096	20	CGAGGATAATTCATCTGCTGC	59.821	21	274	2757	3030	CGCCCAGTATTAAGGCTCTG	59.861	20	CGAGGATAATTCATCTGCTGC	59.821	21	270	2761	3030	CGCCCAGTATTAAGGCTCTG	59.861	20	CGCAAATCGAGGATAATTCA	58.721	20	277	2761	3037
F01_transcript_3236	(TGA)5	perfect	--	15	610	624	UTR	ACGGTAAAACCAAGCAGGAA	59.609	20	GCAGGCCTTCATAAGCGTAG	60.003	20	264	587	850	TGGTCAAATAGCAATCACGC	59.694	20	TCCCAGTTACACCATCAGCA	60.112	20	265	481	745	CAGCTGGTTCATCACACAGG	60.309	20	TCCCAGTTACACCATCAGCA	60.112	20	225	521	745
F01_transcript_3242	(A)12	perfect	--	12	3646	3657	UTR	GCATGGATCGTGAGATTGTG	60.08	20	CCCATTTTTCCCTAACAGCA	59.931	20	173	3603	3775	GCATGGATCGTGAGATTGTG	60.08	20	TGCCCATTTTTCCCTAACAG	59.931	20	175	3603	3777	GACAAATCGATTACGGGCAT	59.791	20	CCCATTTTTCCCTAACAGCA	59.931	20	189	3587	3775
F01_transcript_3242	(C)17	perfect	--	17	89	105	UTR	AAGTCTCACCCCCTTCTCGT	60.111	20	GGAGAGAAAGAGGGGGCTC	60.285	19	132	60	191	TTCCTCTCAAGTCTCACCCC	59.228	20	GGAGAGAAAGAGGGGGCTC	60.285	19	140	52	191	GTTCCTCTCAAGTCTCACCCC	60.103	21	GGAGAGAAAGAGGGGGCTC	60.285	19	141	51	191
F01_transcript_3242	(T)10	perfect	--	10	3824	3833	UTR	TTGGCCCATGAAAGAGATTC	60.014	20	ATTATAACACTGGCGCGCTT	59.769	20	196	3735	3930	TGCTGTTAGGGAAAAATGGG	59.931	20	ATTATAACACTGGCGCGCTT	59.769	20	175	3756	3930	CTGTTAGGGAAAAATGGGCA	59.931	20	ATTATAACACTGGCGCGCTT	59.769	20	173	3758	3930
F01_transcript_3243	(A)10	perfect	Cellular Component: integral component of membrane (GO:0016021);;	10	3880	3889	UTR	GATAAGCATGAGGGGTGCAG	60.624	20	CAGAAACTACCACCCATTCAA	57.593	21	248	3703	3950	AACTGGATAAGCATGAGGGG	59.006	20	CAGAAACTACCACCCATTCAA	57.593	21	253	3698	3950	GCAGGGAACAAGTGGAAACA	61.075	20	CAGAAACTACCACCCATTCAA	57.593	21	232	3719	3950
F01_transcript_3243	(G)23	perfect	Cellular Component: integral component of membrane (GO:0016021);;	23	85	107	UTR	CCTCAGTACTGCTCACTGCC	58.622	20	CTTCCACACCATCGATCCTT	59.927	20	259	56	314	ACCTCAGTACTGCTCACTGCC	59.538	21	CTTCCACACCATCGATCCTT	59.927	20	260	55	314	CCTCAGTACTGCTCACTGCC	58.622	20	CTCTTCCACACCATCGATCC	60.475	20	261	56	316
F01_transcript_3250	(GAT)7	perfect	Molecular Function: RNA binding (GO:0003723);; Molecular Function: ribonuclease activity (GO:0004540);; Cellular Component: cytoplasm (GO:0005737);; Biological Process: rRNA processing (GO:0006364);; Biological Process: RNA phosphodiester bond hydrolysis (GO:0090501);; Molecular Function: starch binding (GO:2001070);;	21	1559	1579	UTR	AACGATGAGAGCCTTCTGACA	60.005	21	CCGATCTCCTGGTGAGTGAT	60.072	20	279	1534	1812	AGCAAAACCGTGATCCATTT	59.434	20	ATGGGACACAATGTCCAAGC	60.79	20	242	1457	1698	AAGCAAAACCGTGATCCATT	59.434	20	ATGGGACACAATGTCCAAGC	60.79	20	243	1456	1698
F01_transcript_3258	(GAG)6	perfect	--	18	148	165	UTR	ATCTTCTCCACACGGAAGCC	61.566	20	GCTTGCCTCCACTTTTTGAG	59.993	20	210	107	316	ATCTTCTCCACACGGAAGCC	61.566	20	TGCATTCAGGACAAGAGCTG	60.136	20	229	107	335	ATCTTCTCCACACGGAAGCC	61.566	20	TGTGTACCTGAATCGCCTTG	59.716	20	250	107	356
F01_transcript_3258	(TGC)5	perfect	--	15	3361	3375	UTR	GAGTTCCTCGGCAAGTTCAC	59.851	20	CTCCAAGCAAAAACCGAAAG	59.855	20	275	3213	3487	GCTTATCCCAGTTGCAGACC	59.7	20	TTTTCCACAAGTGAGGGACC	59.943	20	262	3317	3578	GAGTTCCTCGGCAAGTTCAC	59.851	20	TTCGCCTCATCTTCCTTCAT	59.773	20	209	3213	3421
F01_transcript_3259	(A)12	perfect	Molecular Function: binding (GO:0005488);; Biological Process: single-organism cellular process (GO:0044763);;	12	213	224	UTR	TAATCAGAGCCGGTTGATCC	60.036	20	AGTTTGAGCAAATGGTTGGG	59.971	20	183	188	370	ATCCTTGCATTTGGGTCTTG	59.933	20	AGTTTGAGCAAATGGTTGGG	59.971	20	212	159	370	CATCCTTGCATTTGGGTCTT	59.933	20	AGTTTGAGCAAATGGTTGGG	59.971	20	213	158	370
F01_transcript_3270	(CGG)7	perfect	--	21	3131	3151	UTR	TAGTGACTCGAACGTCCCG	59.839	19	TATGTGTCCGAACCGTCGTA	59.988	20	219	2998	3216	TAGTGACTCGAACGTCCCG	59.839	19	CTCATTGTACCCGCCAATCT	59.955	20	277	2998	3274	TTAGTGACTCGAACGTCCCG	61.224	20	TATGTGTCCGAACCGTCGTA	59.988	20	220	2997	3216
F01_transcript_3270	(T)12	perfect	--	12	3879	3890	UTR	TGCATTTTCGCTTGCATTAT	59.313	20	CATGTATGCATTTGTGACGC	58.576	20	171	3757	3927	ATGCATTTTCGCTTGCATTA	59.313	20	CATGTATGCATTTGTGACGC	58.576	20	172	3756	3927	TGCATTTTCGCTTGCATTAT	59.313	20	ACATGTATGCATTTGTGACGC	59.488	21	172	3757	3928
F01_transcript_3277	(CTC)5	perfect	Biological Process: retrograde transport, vesicle recycling within Golgi (GO:0000301);; Cellular Component: cytosol (GO:0005829);; Biological Process: Golgi organization (GO:0007030);; Cellular Component: Golgi transport complex (GO:0017119);;	15	754	768	UTR	CAGCTAGTGGAGGCGTTCC	60.95	19	GATCTGAGGCTAGCACGGTC	59.981	20	211	609	819	GCAGCTAGTGGAGGCGTTC	61.103	19	GATCTGAGGCTAGCACGGTC	59.981	20	212	608	819	CAGCTAGTGGAGGCGTTCC	60.95	19	GGAGGTGTAGGAGGACGGAT	60.336	20	228	609	836
F01_transcript_3277	(TGC)5	perfect	Biological Process: retrograde transport, vesicle recycling within Golgi (GO:0000301);; Cellular Component: cytosol (GO:0005829);; Biological Process: Golgi organization (GO:0007030);; Cellular Component: Golgi transport complex (GO:0017119);;	15	2115	2129	UTR	TTTCTGAAAGCCCCAGAAGA	59.926	20	ATGCACAGTGCCTTTAGGGT	59.621	20	118	2086	2203	AAAGGATTCTGGTGGTGCAG	60.111	20	ATGCACAGTGCCTTTAGGGT	59.621	20	252	1952	2203	AGCCCTAGGAGTCCTGGAAG	59.834	20	ATGCACAGTGCCTTTAGGGT	59.621	20	143	2061	2203
F01_transcript_3282	(C)12tcc(CT)6	interrupted	Molecular Function: protein kinase activity (GO:0004672);; Molecular Function: phosphoprotein phosphatase activity (GO:0004721);; Molecular Function: ATP binding (GO:0005524);; Cellular Component: plasma membrane (GO:0005886);; Biological Process: protein phosphorylation (GO:0006468);; Biological Process: protein dephosphorylation (GO:0006470);; Molecular Function: metal ion binding (GO:0046872);;	27	92	118	UTR	CCTCCTCTACCCACCTCACA	60.104	20	AGTCTCCGCTCCAGCAATAA	59.978	20	253	67	319	CCTCCTCTACCCACCTCACA	60.104	20	AAGTCTCCGCTCCAGCAATA	59.978	20	254	67	320	CCTCCTCTACCCACCTCACA	60.104	20	GAATCCGAGAACTCAGAGCG	60.096	20	187	67	253
F01_transcript_3285	(GCA)5	perfect	--	15	3676	3690	UTR	ACCAGCACCTGATCGAGAAC	60.269	20	GGGAAGCCATGAAAGAGACA	60.195	20	152	3623	3774	GTGATGAAGAACCGGACCAC	60.372	20	CAGAAGCACATGGTTCTCCA	59.831	20	233	3514	3746	GTGATGAAGAACCGGACCAC	60.372	20	GGGAAGCCATGAAAGAGACA	60.195	20	261	3514	3774
F01_transcript_3294	(C)15(CT)10	compound	Molecular Function: DNA binding (GO:0003677);; Cellular Component: plastid (GO:0009536);; Biological Process: embryo development ending in seed dormancy (GO:0009793);; Biological Process: regulation of flower development (GO:0009909);; Molecular Function: hydrolase activity, acting on ester bonds (GO:0016788);; Molecular Function: protein heterodimerization activity (GO:0046982);; Biological Proc…	34	47	80	UTR	AATTTTCTGGCTTCCAGCCT	60.208	20	TCGGAGGGAGATAAACAACG	60.066	20	215	17	231	AATTTTCTGGCTTCCAGCCT	60.208	20	GATTTGGGTCTGTGGACTGG	60.363	20	133	17	149	AATTTTCTGGCTTCCAGCCT	60.208	20	GGATTTGGGTCTGTGGACTG	60.363	20	134	17	150
F01_transcript_3294	(CAG)7	perfect	Molecular Function: DNA binding (GO:0003677);; Cellular Component: plastid (GO:0009536);; Biological Process: embryo development ending in seed dormancy (GO:0009793);; Biological Process: regulation of flower development (GO:0009909);; Molecular Function: hydrolase activity, acting on ester bonds (GO:0016788);; Molecular Function: protein heterodimerization activity (GO:0046982);; Biological Proc…	21	1536	1556	UTR	ATCAGCAGCAACACCAACAG	59.905	20	AGCTTTCCTGGGGTTCTCAT	60.074	20	133	1467	1599	CAGCAGCAACACCAACAGAT	59.905	20	AGCTTTCCTGGGGTTCTCAT	60.074	20	131	1469	1599	GAAGCAGAACCCTCAAGCTG	60.134	20	AGCTTTCCTGGGGTTCTCAT	60.074	20	213	1387	1599
F01_transcript_3294	(GCA)6gaaccagcaccagcac(CAG)7	interrupted	Molecular Function: DNA binding (GO:0003677);; Cellular Component: plastid (GO:0009536);; Biological Process: embryo development ending in seed dormancy (GO:0009793);; Biological Process: regulation of flower development (GO:0009909);; Molecular Function: hydrolase activity, acting on ester bonds (GO:0016788);; Molecular Function: protein heterodimerization activity (GO:0046982);; Biological Proc…	55	3229	3283	UTR	CAAACAATGCAATGGCAAAC	59.976	20	GTCATGCTGTTGCTGATGCT	60.024	20	185	3137	3321	AAACAATGCAATGGCAAACA	59.976	20	GTCATGCTGTTGCTGATGCT	60.024	20	184	3138	3321	CAAACAATGCAATGGCAAAC	59.976	20	CACCCAACAGCTGATTTCCT	60.111	20	207	3137	3343
F01_transcript_3294	(GCA)9	perfect	Molecular Function: DNA binding (GO:0003677);; Cellular Component: plastid (GO:0009536);; Biological Process: embryo development ending in seed dormancy (GO:0009793);; Biological Process: regulation of flower development (GO:0009909);; Molecular Function: hydrolase activity, acting on ester bonds (GO:0016788);; Molecular Function: protein heterodimerization activity (GO:0046982);; Biological Proc…	27	1001	1027	UTR	TCCGATGAATACCCTTCAGC	60.036	20	GCAACTGCTGCTGGTTGTAA	60.058	20	251	862	1112	TCCGATGAATACCCTTCAGC	60.036	20	GACATCGGCAGTTGATGTTG	60.12	20	231	862	1092	CTCCTCGCAGGTTAGTTTGG	59.869	20	GCAACTGCTGCTGGTTGTAA	60.058	20	158	955	1112
F01_transcript_3297	(GGA)5	perfect	Molecular Function: phosphorelay sensor kinase activity (GO:0000155);; Biological Process: phosphorelay signal transduction system (GO:0000160);; Cellular Component: intracellular (GO:0005622);; Cellular Component: plasma membrane (GO:0005886);; Biological Process: cytokinin-activated signaling pathway (GO:0009736);; Cellular Component: integral component of membrane (GO:0016021);; Biological Pro…	15	43	57	UTR	GGAAGGTGGAGAAGGACGAG	61.16	20	CTCCTCGCACATGCACAC	59.981	18	197	20	216	GGAAGGTGGAGAAGGACGA	60.183	19	CTCCTCGCACATGCACAC	59.981	18	197	20	216	GGAAGGTGGAGAAGGACGAG	61.16	20	CTCGCACATGCACACGAT	60.456	18	194	20	213
F01_transcript_3308	(TTG)7	perfect	--	21	2354	2374	UTR	CCCCAACTTGTTTGGGACTA	59.824	20	ACACAAGGCCATCCAAGAAA	60.495	20	279	2327	2605	CCCCAACTTGTTTGGGACTA	59.824	20	CACAAGGCCATCCAAGAAAG	60.626	20	278	2327	2604	CCCCAACTTGTTTGGGACTA	59.824	20	GACACAAGGCCATCCAAGAA	61.046	20	280	2327	2606
F01_transcript_3325	(C)10	perfect	Cellular Component: vacuolar membrane (GO:0005774);; Cellular Component: plasma membrane (GO:0005886);; Molecular Function: zinc ion binding (GO:0008270);; Cellular Component: plasmodesma (GO:0009506);; Cellular Component: chloroplast envelope (GO:0009941);; Cellular Component: integral component of membrane (GO:0016021);;	10	109	118	UTR	TAATGCCCTCCGCTAATCAC	60.06	20	GTGAAGACCAGGACCAGCAC	60.723	20	167	57	223	TAATGCCCTCCGCTAATCAC	60.06	20	ACGACGAAGATGACGAAGGA	60.801	20	149	57	205	TAATGCCCTCCGCTAATCAC	60.06	20	GACGAAGATGACGAAGGACG	60.801	20	147	57	203
F01_transcript_3331	(ATG)5	perfect	--	15	498	512	UTR	GATTACAGCTGCACCGATGA	59.83	20	CTGGGATGGAAGGACCTTTT	60.298	20	167	445	611	GATGATTACAGCTGCACCGA	59.83	20	CTGGGATGGAAGGACCTTTT	60.298	20	170	442	611	GATTACAGCTGCACCGATGA	59.83	20	AGCATAGCAATTTCCCTCCA	59.668	20	133	445	577
F01_transcript_3332	(C)15	perfect	--	15	332	346	UTR	TTGATTGGATGCAAGTGTGC	60.675	20	CGTTTGAGGATTTGTCCGAT	59.933	20	261	260	520	TTGATTGGATGCAAGTGTGC	60.675	20	TTCTTCCAAGGCCAACTACG	60.241	20	235	260	494	TTGATTGGATGCAAGTGTGC	60.675	20	GCAAGACATCTGCGTTTGAG	59.596	20	273	260	532
F01_transcript_3332	(TG)6	perfect	--	12	3799	3810	UTR	GATTCTTTACGGCGAATGGA	60.038	20	CAGACAAACAGCAACCCAGA	59.873	20	232	3639	3870	GATTCTTTACGGCGAATGGA	60.038	20	TCAGACAAACAGCAACCCAG	59.873	20	233	3639	3871	CTTTACGGCGAATGGATGAT	59.923	20	CAGACAAACAGCAACCCAGA	59.873	20	228	3643	3870
F01_transcript_3333	(ATG)8	perfect	Cellular Component: integral component of membrane (GO:0016021);; Molecular Function: phosphatidylinositol binding (GO:0035091);;	24	3848	3871	UTR	GGTGATGCCACACAGTATGC	59.999	20	TGTTGCTGCTAACAACCAGG	59.904	20	272	3647	3918	CACACAGTATGCCGGTTTTG	60.027	20	TGTTGCTGCTAACAACCAGG	59.904	20	264	3655	3918	CACAGTATGCCGGTTTTGTG	60.027	20	TGTTGCTGCTAACAACCAGG	59.904	20	262	3657	3918
F01_transcript_3338	(T)12	perfect	--	12	3195	3206	UTR	ACCGTCCCACCCTTAATCTC	60.19	20	CCTGAGCAGACGTACCAACA	59.897	20	222	3118	3339	AACCGTCCCACCCTTAATCT	59.691	20	CCTGAGCAGACGTACCAACA	59.897	20	223	3117	3339	CCGTCCCACCCTTAATCTCT	60.319	20	CCTGAGCAGACGTACCAACA	59.897	20	221	3119	3339
F01_transcript_3352	(A)10	perfect	--	10	3833	3842	UTR	TTTGTAGGTCGGCACAATCTT	59.623	21	AAGGAACAACATATATAGTGCACACAC	59.706	27	169	3734	3902	TTTGTAGGTCGGCACAATCTT	59.623	21	GGAACAACATATATAGTGCACACAC	57.607	25	167	3734	3900	CGGCCGTGTGTATTTGTTT	59.454	19	AAGGAACAACATATATAGTGCACACAC	59.706	27	131	3772	3902
F01_transcript_3361	(TC)6	perfect	--	12	3803	3814	UTR	GCCGCAAACTTCTGTTCTTC	60	20	CCCAACAAACACACTGCAAA	60.587	20	233	3653	3885	GCAAACTTCTGTTCTTCCGC	60	20	CCCAACAAACACACTGCAAA	60.587	20	230	3656	3885	AAACTTCTGTTCTTCCGCGA	59.993	20	CCCAACAAACACACTGCAAA	60.587	20	228	3658	3885
F01_transcript_3364	(GGC)5	perfect	Molecular Function: calcium-transporting ATPase activity (GO:0005388);; Molecular Function: calmodulin binding (GO:0005516);; Molecular Function: ATP binding (GO:0005524);; Cellular Component: integral component of plasma membrane (GO:0005887);; Cellular Component: intracellular membrane-bounded organelle (GO:0043231);; Molecular Function: metal ion binding (GO:0046872);; Biological Process: calc…	15	240	254	UTR	CGGGGAATATCTCCCTTCTC	59.859	20	GCTTGCCTCCACTTTTTGAG	59.993	20	201	118	318	CGGGGAATATCTCCCTTCTC	59.859	20	TGCATTCAGGACAAGAGCTG	60.136	20	220	118	337	TATCTCCCTTCTCCACGGAA	59.623	20	GCTTGCCTCCACTTTTTGAG	59.993	20	194	125	318
F01_transcript_3365	(C)10	perfect	--	10	33	42	UTR	TTTACTGTGTGCTCCCTCCC	60.111	20	ATTCGGGAGATCGGGTTACT	59.789	20	145	9	153	TTTACTGTGTGCTCCCTCCC	60.111	20	GATTCGGGAGATCGGGTTAC	60.662	20	146	9	154	TTTACTGTGTGCTCCCTCCC	60.111	20	GATTCGGGAGATCGGGTTA	59.839	19	146	9	154
F01_transcript_3368	(CGT)5	perfect	Molecular Function: RNA binding (GO:0003723);; Molecular Function: structural constituent of ribosome (GO:0003735);; Biological Process: translation (GO:0006412);; Cellular Component: integral component of membrane (GO:0016021);; Cellular Component: cytosolic large ribosomal subunit (GO:0022625);; Biological Process: ribosome biogenesis (GO:0042254);;	15	194	208	UTR	GACCATGGCGTACAAAGGAC	60.384	20	GTGAGGAGCCAGAAGAGGAG	59.127	20	252	80	331	GACCATGGCGTACAAAGGAC	60.384	20	GGTGAGGAGCCAGAAGAGG	59.929	19	253	80	332	GACCATGGCGTACAAAGGAC	60.384	20	CACGACGGAGTGGATGAAC	60.105	19	208	80	287
F01_transcript_3368	(TTC)5	perfect	Molecular Function: RNA binding (GO:0003723);; Molecular Function: structural constituent of ribosome (GO:0003735);; Biological Process: translation (GO:0006412);; Cellular Component: integral component of membrane (GO:0016021);; Cellular Component: cytosolic large ribosomal subunit (GO:0022625);; Biological Process: ribosome biogenesis (GO:0042254);;	15	3718	3732	UTR	TTTTGCTCTTCCCCTGCTTA	59.953	20	TAGGCTAGGGGCTGCAAGTA	59.996	20	266	3595	3860	TTGCTCTTCCCCTGCTTAGA	60.088	20	TAGGCTAGGGGCTGCAAGTA	59.996	20	264	3597	3860	TTTTGCTCTTCCCCTGCTTA	59.953	20	TGTGGCCTATGCCATGTTTA	59.953	20	223	3595	3817
F01_transcript_3371	(A)10	perfect	Cellular Component: plasma membrane (GO:0005886);; Molecular Function: zinc ion binding (GO:0008270);; Cellular Component: integral component of membrane (GO:0016021);; Molecular Function: cellulose synthase (UDP-forming) activity (GO:0016760);; Biological Process: cellulose biosynthetic process (GO:0030244);; Biological Process: cell wall organization (GO:0071555);;	10	82	91	UTR	GGCGATGAGCTGTTTCTAGG	59.978	20	GGGAACGAATGGAATGAATG	60.133	20	144	28	171	GGCGATGAGCTGTTTCTAGG	59.978	20	CTTCCGCCTGGTGTTGTAGT	60.171	20	102	28	129	GGCGATGAGCTGTTTCTAGG	59.978	20	ACTTCCGCCTGGTGTTGTAG	60.171	20	103	28	130
F01_transcript_3383	(CCCT)6	perfect	--	24	76	99	UTR	CTTGCTTCCCTTTCCTTGC	59.94	19	AGCAGCAATGGCTCCACTAT	59.866	20	280	17	296	CTCCTTTCCTTGCTTCCCTT	59.821	20	GAGAGAGGGAGACGGTGGTC	61.213	20	146	9	154	TCCTTTCCTTGCTTCCCTTT	60.18	20	GAGAGAGGGAGACGGTGGTC	61.213	20	145	10	154
F01_transcript_3404	(CCA)5	perfect	--	15	74	88	UTR	CCGTTGGTGAATAACCGTG	59.825	19	GGGTGGTGGTCGTCCTCT	60.968	18	167	22	188	CGTTGGTGAATAACCGTGG	59.825	19	GGGTGGTGGTCGTCCTCT	60.968	18	166	23	188	AGGCCCGTTGGTGAATAAC	59.805	19	GGGTGGTGGTCGTCCTCT	60.968	18	171	18	188
F01_transcript_3404	(CGC)7	perfect	--	21	248	268	UTR	CTCTCCCACCACCACCAC	59.922	18	CCGAGATATCACACCCATCC	60.158	20	280	68	347	CTCTCCCACCACCACCAC	59.922	18	TACACTAAGAGGGGCCAAGC	59.336	20	251	68	318	AGCCTCTCTCCCACCACC	60.204	18	TACACTAAGAGGGGCCAAGC	59.336	20	256	63	318
F01_transcript_3418	(CT)6	perfect	Cellular Component: plasma membrane (GO:0005886);; Cellular Component: integral component of membrane (GO:0016021);; Molecular Function: cellulose synthase (UDP-forming) activity (GO:0016760);; Biological Process: cellulose biosynthetic process (GO:0030244);; Molecular Function: metal ion binding (GO:0046872);; Biological Process: cell wall organization (GO:0071555);;	12	116	127	UTR	GCCGATTCCTCTCGGATCTA	61.587	20	TTGCAGGCAACAAAGACATC	59.847	20	278	78	355	CAGCAGCGAGCTGAGAGAG	60.326	19	GATCATGACGAACTCGTTGC	59.25	20	216	18	233	GATCTAGAGCGGCCTTTCC	58.973	19	TTGCAGGCAACAAAGACATC	59.847	20	264	92	355
F01_transcript_3418	(GAG)5	perfect	Cellular Component: plasma membrane (GO:0005886);; Cellular Component: integral component of membrane (GO:0016021);; Molecular Function: cellulose synthase (UDP-forming) activity (GO:0016760);; Biological Process: cellulose biosynthetic process (GO:0030244);; Molecular Function: metal ion binding (GO:0046872);; Biological Process: cell wall organization (GO:0071555);;	15	987	1001	UTR	CCAAGTGTCCCAGTTCCTGT	60.002	20	GTGCATCATCAACCATTTGC	59.939	20	223	832	1054	GTCGATCCAAGTGTCCCAGT	59.969	20	GTGCATCATCAACCATTTGC	59.939	20	229	826	1054	AACATGATGCAGGTGACCAA	59.967	20	GTGCATCATCAACCATTTGC	59.939	20	106	949	1054
F01_transcript_3434	(GCG)5	perfect	--	15	918	932	UTR	CCTCCATGAATCGTTGTGTG	59.96	20	AATGATCAGCTGCCTGCTTT	59.985	20	215	817	1031	GCCTAATATGACATCGCCGT	59.951	20	AATGATCAGCTGCCTGCTTT	59.985	20	276	756	1031	CCTCCATGAATCGTTGTGTG	59.96	20	TATCGCGCCTCTAGCAATTT	59.971	20	277	817	1093
F01_transcript_3438	(C)22	perfect	Molecular Function: ADP binding (GO:0043531);;	22	3770	3791	UTR	GATGAGGCCTGAGGAATGAG	59.761	20	CAGAACCAGGAAACGGAAAA	60.081	20	153	3712	3864	TTTACCTCAGGGAGTCGTCG	60.246	20	CAGAACCAGGAAACGGAAAA	60.081	20	194	3671	3864	GCTCCAGGAGATGTCGTGTT	60.269	20	CAGAACCAGGAAACGGAAAA	60.081	20	213	3652	3864
F01_transcript_3441	(CTA)5	perfect	Biological Process: intracellular protein transport (GO:0006886);; Molecular Function: protein transporter activity (GO:0008565);; Cellular Component: integral component of membrane (GO:0016021);; Biological Process: vesicle-mediated transport (GO:0016192);; Cellular Component: clathrin adaptor complex (GO:0030131);;	15	3720	3734	UTR	TTCACCGGAGAGAAAGCACT	59.989	20	CAGGTCATGTTCACCACCAC	59.846	20	199	3586	3784	TGTATTCTTTGGGGCCGTAG	59.953	20	CAGGTCATGTTCACCACCAC	59.846	20	175	3610	3784	TTCACCGGAGAGAAAGCACT	59.989	20	TATAAACACACACGCACGCA	59.783	20	236	3586	3821
F01_transcript_3443	(AGA)5	perfect	Cellular Component: chromatin (GO:0000785);; Molecular Function: DNA binding (GO:0003677);; Biological Process: regulation of transcription, DNA-templated (GO:0006355);;	15	3594	3608	UTR	ACAATGGCGATTTTCTGGAC	59.939	20	CACCCACTTCAGTTCAGACTCA	60.335	22	246	3508	3753	CAATGGCGATTTTCTGGACT	60.074	20	CACCCACTTCAGTTCAGACTCA	60.335	22	245	3509	3753	GAAGATGGTTGGTTGGTTGG	60.21	20	CTCATGGACAGACAGACACACA	59.782	22	228	3571	3798
F01_transcript_3443	(GA)10	perfect	Cellular Component: chromatin (GO:0000785);; Molecular Function: DNA binding (GO:0003677);; Biological Process: regulation of transcription, DNA-templated (GO:0006355);;	20	3797	3816	UTR	TGAGTCTGAACTGAAGTGGGTG	60.335	22	AGCCTGCTTGCTCTTCAATC	59.723	20	139	3732	3870	TGCATTAGGATTGATTCCTTGA	59.547	22	AGCCTGCTTGCTCTTCAATC	59.723	20	158	3713	3870	TGAGTCTGAACTGAAGTGGGTG	60.335	22	GCTTGCTCTTCAATCAAGCA	59.301	20	134	3732	3865
F01_transcript_3443	(TGA)6	perfect	Cellular Component: chromatin (GO:0000785);; Molecular Function: DNA binding (GO:0003677);; Biological Process: regulation of transcription, DNA-templated (GO:0006355);;	18	816	833	UTR	TCGGATCTCAGTTTGGTTCC	60.05	20	AGCAGAAGCTTACGAGGACG	59.78	20	251	747	997	TCGGATCTCAGTTTGGTTCC	60.05	20	CACTGAGGAAGCACCTCCAT	60.261	20	279	747	1025	TCGGATCTCAGTTTGGTTCC	60.05	20	TCGATGTCATCACCACTGCT	60.279	20	119	747	865
F01_transcript_3447	(C)16tccatcgtcatc(AG)13	interrupted	--	54	30	83	UTR	GCTAACACAGAGCACCCTCC	59.874	20	GTCCTTCAGCAAACTGAGCC	59.997	20	203	1	203	GGCTAACACAGAGCACCCTC	59.874	20	GTCCTTCAGCAAACTGAGCC	59.997	20	204	0	203	GCTAACACAGAGCACCCTCC	59.874	20	TTGCCTTTTCTGATGATCCC	60.014	20	238	1	238
F01_transcript_3447	(T)14	perfect	--	14	3763	3776	UTR	GAGGATTCAGCAATGTCGTG	59.245	20	CAGCCAACATCAAGTGAGAAGA	60.431	22	253	3622	3874	TGAGGATTCAGCAATGTCGT	59.245	20	CAGCCAACATCAAGTGAGAAGA	60.431	22	254	3621	3874	GAGGATTCAGCAATGTCGTG	59.245	20	CAGCCAACATCAAGTGAGAAG	58.51	21	253	3622	3874
F01_transcript_3448	(GAT)5	perfect	--	15	3295	3309	UTR	GGGCGTAAGATCCCTCAGTT	60.464	20	GTGCATGCATGTTTGGAGAG	60.272	20	275	3161	3435	GGGCGTAAGATCCCTCAGTT	60.464	20	CATGCATGTTTGGAGAGCAG	60.413	20	272	3161	3432	GGGCGTAAGATCCCTCAGTT	60.464	20	TGGAGAGCAGCTATGGTTGA	59.547	20	262	3161	3422
F01_transcript_3449	(ATT)5	perfect	Molecular Function: ADP binding (GO:0043531);;	15	3771	3785	UTR	AAACCTCGTCGTCCTGATTG	60.111	20	CATGGTCCAGCTCATTCGTA	59.673	20	130	3730	3859	CAAACCTCGTCGTCCTGATT	60.111	20	CATGGTCCAGCTCATTCGTA	59.673	20	131	3729	3859	AAACCTCGTCGTCCTGATTG	60.111	20	TCACATGGTCCAGCTCATTC	59.637	20	133	3730	3862
F01_transcript_3472	(GGC)5	perfect	--	15	209	223	UTR	CGGGGAATATCTCCCTTCTC	59.859	20	GCTTGCCTCCACTTTTTGAG	59.993	20	201	87	287	CGGGGAATATCTCCCTTCTC	59.859	20	TGCATTCAGGACAAGAGCTG	60.136	20	220	87	306	TATCTCCCTTCTCCACGGAA	59.623	20	GCTTGCCTCCACTTTTTGAG	59.993	20	194	94	287
F01_transcript_3473	(C)18	perfect	Molecular Function: ATP binding (GO:0005524);; Molecular Function: ADP binding (GO:0043531);;	18	3734	3751	UTR	CCTCAGGGAGTCGTCATGTT	60.112	20	CAGAACCAGGAAACGGAAAA	60.081	20	187	3638	3824	GATGAGGCCTGAGGAATGAG	59.761	20	CAGAACCAGGAAACGGAAAA	60.081	20	150	3675	3824	GCTCCAGGAGATGTCGTGTT	60.269	20	CAGAACCAGGAAACGGAAAA	60.081	20	210	3615	3824
F01_transcript_3475	(CA)6	perfect	Molecular Function: ion binding (GO:0043167);; Molecular Function: organic cyclic compound binding (GO:0097159);; Molecular Function: heterocyclic compound binding (GO:1901363);;	12	2219	2230	UTR	CTGGAAAGGAACAACGCTTC	59.853	20	CATTTCGGACTCCTGACCAT	59.927	20	221	2094	2314	TGGAAAGGAACAACGCTTCT	59.853	20	CATTTCGGACTCCTGACCAT	59.927	20	220	2095	2314	TCTGGAAAGGAACAACGCTT	59.853	20	CATTTCGGACTCCTGACCAT	59.927	20	222	2093	2314
F01_transcript_3475	(GA)13	perfect	Molecular Function: ion binding (GO:0043167);; Molecular Function: organic cyclic compound binding (GO:0097159);; Molecular Function: heterocyclic compound binding (GO:1901363);;	26	1313	1338	UTR	TTTTGTGGTCCCGAGCTAAC	60.11	20	TTGGATTTCCTCACAAACCC	59.767	20	241	1207	1447	GTTTTGTGGTCCCGAGCTAA	60.11	20	TTGGATTTCCTCACAAACCC	59.767	20	242	1206	1447	GTGGTCCCGAGCTAACTGAG	59.867	20	TTGGATTTCCTCACAAACCC	59.767	20	237	1211	1447
F01_transcript_3475	(GA)7	perfect	Molecular Function: ion binding (GO:0043167);; Molecular Function: organic cyclic compound binding (GO:0097159);; Molecular Function: heterocyclic compound binding (GO:1901363);;	14	1596	1609	UTR	TAGAAGGATCTGGGCTCTCG	59.526	20	CATTCCTTTGCCTGCTGTTT	60.249	20	269	1563	1831	TAGAAGGATCTGGGCTCTCG	59.526	20	TCCTTTGCCTGCTGTTTACC	60.249	20	266	1563	1828	TAGAAGGATCTGGGCTCTCG	59.526	20	CTCATTCCTTTGCCTGCTGT	60.397	20	271	1563	1833
F01_transcript_3477	(AGG)6	perfect	--	18	150	167	UTR	TCTTGCAGAAGAAGCTGCAC	59.47	20	TTTTTATCCTCCCATCCAGC	58.974	20	192	109	300	TCTTGCAGAAGAAGCTGCAC	59.47	20	TGGTGATATGAGGATGCCTTC	59.909	21	233	109	341	TCTTGCAGAAGAAGCTGCAC	59.47	20	TTATCCTCCCATCCAGCGT	60.432	19	189	109	297
F01_transcript_3477	(T)10	perfect	--	10	3455	3464	UTR	GGAGCTCACGAAAACAATGG	60.636	20	ACCTAGTGGCAAGGTAGGCA	59.757	20	250	3398	3647	GGAGCTCACGAAAACAATGG	60.636	20	CCTAGTGGCAAGGTAGGCAA	60.262	20	249	3398	3646	GGCAGGAGAAACTCGAGAGA	59.679	20	ACCACAAGAAGGGACGGAAT	60.746	20	262	3319	3580
F01_transcript_3487	(T)10	perfect	Cellular Component: cilium (GO:0005929);; Molecular Function: phosphatidylinositol binding (GO:0035091);; Biological Process: protein localization to cilium (GO:0061512);;	10	3752	3761	UTR	TTCACAATGGATTATCGGCA	59.891	20	ACCGCGCATTTTTCTTGTAT	59.614	20	261	3566	3826	TAGCGATATGGTGATGCTCG	59.816	20	ACCGCGCATTTTTCTTGTAT	59.614	20	174	3653	3826	GCTTTGGTTGTCACAGTGGA	59.726	20	ACCGCGCATTTTTCTTGTAT	59.614	20	142	3685	3826
F01_transcript_3501	(TGA)5	perfect	Molecular Function: ATP binding (GO:0005524);; Molecular Function: zinc ion binding (GO:0008270);; Molecular Function: hydrolase activity (GO:0016787);;	15	776	790	UTR	GAGGGACGGAATGAGAACAA	60.05	20	TCCGAGATGGATCGAGTACC	60.034	20	185	722	906	GAGGGACGGAATGAGAACAA	60.05	20	GATCTCCGCAGCTTCGATAC	59.946	20	135	722	856	TCTCAATTTCATGGGGGAAG	59.864	20	TCCGAGATGGATCGAGTACC	60.034	20	248	659	906
F01_transcript_3504	(AGG)5	perfect	Molecular Function: metal ion binding (GO:0046872);; Molecular Function: organic cyclic compound binding (GO:0097159);; Molecular Function: heterocyclic compound binding (GO:1901363);;	15	554	568	UTR	GCCGTGTCAAGGAGGAGA	59.911	18	CGTCACAATCATCTTCACCG	60.112	20	116	532	647	GCCGTGTCAAGGAGGAGA	59.911	18	GGACCCTCTTCTTCGACCTC	60.194	20	170	532	701	GCCGTGTCAAGGAGGAGA	59.911	18	CGTCGTCGTCACAATCATCT	59.707	20	122	532	653
F01_transcript_3518	(C)11	perfect	Molecular Function: double-stranded RNA binding (GO:0003725);; Molecular Function: ATP-dependent RNA helicase activity (GO:0004004);; Molecular Function: ATP binding (GO:0005524);; Cellular Component: nucleus (GO:0005634);; Cellular Component: mitochondrion (GO:0005739);; Biological Process: RNA processing (GO:0006396);; Molecular Function: RNA binding (GO:0044822);;	11	83	93	UTR	AGCCCAAACTTGAACGGAG	60.239	19	GTTGGGCTCTACTACTGCGG	59.898	20	136	1	136	AGCCCAAACTTGAACGGAG	60.239	19	GGTTGGGCTCTACTACTGCG	59.898	20	137	1	137	AGCCCAAACTTGAACGGAG	60.239	19	TGCTATTGTTGCCTGATTGG	59.688	20	155	1	155
F01_transcript_3518	(GCC)5	perfect	Molecular Function: double-stranded RNA binding (GO:0003725);; Molecular Function: ATP-dependent RNA helicase activity (GO:0004004);; Molecular Function: ATP binding (GO:0005524);; Cellular Component: nucleus (GO:0005634);; Cellular Component: mitochondrion (GO:0005739);; Biological Process: RNA processing (GO:0006396);; Molecular Function: RNA binding (GO:0044822);;	15	221	235	UTR	CGCAGTAGTAGAGCCCAACC	59.898	20	GTGGTCCTCGTACTCGTGGT	60.033	20	253	118	370	CGCAGTAGTAGAGCCCAACC	59.898	20	GTCCTCGTACTCGTGGTCGT	60.182	20	250	118	367	ACCGCAGTAGTAGAGCCCAA	59.898	20	GTCCTCGTACTCGTGGTCGT	60.182	20	252	116	367
F01_transcript_3519	(T)10	perfect	--	10	3805	3814	UTR	AAAAACATGCCGGCAAATAG	59.964	20	TGCCATACAAACCACTCGAA	60.111	20	151	3746	3896	CCGACAAAGGGTCGATTTTA	59.931	20	TGCCATACAAACCACTCGAA	60.111	20	264	3633	3896	GGGTCGATTTTATTGCCTCA	59.901	20	TGCCATACAAACCACTCGAA	60.111	20	256	3641	3896
F01_transcript_3521	(C)20	perfect	--	20	3645	3664	UTR	GCGAAGAGTTTTGGATGGAG	59.813	20	TTAGGCAACACCACCATGAA	59.964	20	188	3514	3701	GCGAAGAGTTTTGGATGGAG	59.813	20	CGAGAAAGACAGATGAGCCC	59.95	20	225	3514	3738	AGCAAGCCGCTTTTAGTGAG	59.791	20	TTAGGCAACACCACCATGAA	59.964	20	245	3457	3701
F01_transcript_3525	(GAT)6	perfect	Cellular Component: nuclear envelope (GO:0005635);; Cellular Component: cytosol (GO:0005829);; Biological Process: protein import into nucleus (GO:0006606);; Biological Process: signal transduction (GO:0007165);; Molecular Function: Ran GTPase binding (GO:0008536);; Molecular Function: protein transporter activity (GO:0008565);;	18	3081	3098	UTR	ATGGGGGTTGATGATGAAGA	60.135	20	TGCTTGTACAGCTTGGATGG	59.864	20	207	2990	3196	TGGGGGTTGATGATGAAGAT	60.135	20	TGCTTGTACAGCTTGGATGG	59.864	20	206	2991	3196	GATGGGGGTTGATGATGAAG	60.135	20	TGCTTGTACAGCTTGGATGG	59.864	20	208	2989	3196
F01_transcript_3525	(GCC)5	perfect	Cellular Component: nuclear envelope (GO:0005635);; Cellular Component: cytosol (GO:0005829);; Biological Process: protein import into nucleus (GO:0006606);; Biological Process: signal transduction (GO:0007165);; Molecular Function: Ran GTPase binding (GO:0008536);; Molecular Function: protein transporter activity (GO:0008565);;	15	200	214	UTR	CCGATCGAGAACCCTAGCTC	61.249	20	CACCAGATGCTGTTGCGTAT	59.746	20	208	151	358	CCGATCGAGAACCCTAGCTC	61.249	20	CTTGCAACCTGTCTCACAGC	59.622	20	267	151	417	TTCTCAACTCCCCAGGTCTC	59.228	20	CACGGTCAGGTTGGACAGAT	60.987	20	231	35	265
F01_transcript_3529	(CTC)5	perfect	--	15	758	772	UTR	CAGCTAGTGGAGGCGTTCC	60.95	19	ACAGCACGGAGGTGTAGGAG	60.321	20	235	613	847	CAGCTAGTGGAGGCGTTCC	60.95	19	GGAGGTGTAGGAGGACGGAT	60.336	20	228	613	840	GCAGCTAGTGGAGGCGTTC	61.103	19	ACAGCACGGAGGTGTAGGAG	60.321	20	236	612	847
F01_transcript_3529	(TGC)5	perfect	--	15	2119	2133	UTR	TTTCTGAAAGCCCCAGAAGA	59.926	20	CCACAAAGTGTGAGCCGTAA	59.758	20	137	2090	2226	AAAGGATTCTGGTGGTGCAG	60.111	20	CCACAAAGTGTGAGCCGTAA	59.758	20	271	1956	2226	TTTCTGAAAGCCCCAGAAGA	59.926	20	TATCCACAAAGTGTGAGCCG	59.716	20	140	2090	2229
F01_transcript_3534	(CAA)7	perfect	--	21	951	971	UTR	ATCTCAGCTGCTCGTACGGT	60.043	20	AGCTTGCTATCCATGTGCCT	59.866	20	250	815	1064	ATCTCAGCTGCTCGTACGGT	60.043	20	CCCCAACTTGTTTGGGACTA	59.824	20	182	815	996	ATCTCAGCTGCTCGTACGGT	60.043	20	CTTGCTATCCATGTGCCTGA	59.823	20	248	815	1062
F01_transcript_3537	(GCG)6	perfect	Cellular Component: dynactin complex (GO:0005869);; Biological Process: transport along microtubule (GO:0010970);; Molecular Function: dynein complex binding (GO:0045502);;	18	300	317	UTR	GCCTACTTTCACTGCAAGCC	60.022	20	CTTGAAGTGCGCTTGTGTGT	60.096	20	188	217	404	CAATCATGGCGTATTTGTGC	59.96	20	CTTGAAGTGCGCTTGTGTGT	60.096	20	168	237	404	CCAATCATGGCGTATTTGTG	59.809	20	CTTGAAGTGCGCTTGTGTGT	60.096	20	169	236	404
F01_transcript_3537	(TA)6	perfect	Cellular Component: dynactin complex (GO:0005869);; Biological Process: transport along microtubule (GO:0010970);; Molecular Function: dynein complex binding (GO:0045502);;	12	3835	3846	UTR	GGAAAGTAAAGGGCCTGGTC	59.94	20	TGAGCGATTCATGATTGGAA	60.159	20	138	3755	3892	GAGGAAAGTAAAGGGCCTGG	60.068	20	TGAGCGATTCATGATTGGAA	60.159	20	140	3753	3892	CGGCTTTCGAGGAAAGTAAA	59.469	20	TGAGCGATTCATGATTGGAA	60.159	20	148	3745	3892
F01_transcript_3543	(CCCT)6	perfect	Molecular Function: actin filament binding (GO:0051015);; Biological Process: actin filament bundle assembly (GO:0051017);;	24	110	133	UTR	CTTGCTTCCCTTTCCTTGC	59.94	19	AGCAGCAATGGCTCCACTAT	59.866	20	280	51	330	CTCCTTTCCTTGCTTCCCTT	59.821	20	GAGAGAGGGAGACGGTGGTC	61.213	20	146	43	188	TCCTTTCCTTGCTTCCCTTT	60.18	20	GAGAGAGGGAGACGGTGGTC	61.213	20	145	44	188
F01_transcript_3549	(A)10	perfect	--	10	3845	3854	UTR	CCCCTTCTTCTTCGTCCTCT	59.811	20	TTTTTGTGCGTGGTGATGAG	60.699	20	126	3752	3877	TGTGTCCCCTTCTTCTTCGT	59.697	20	TTTTTGTGCGTGGTGATGAG	60.699	20	131	3747	3877	CGTGTGTCCCCTTCTTCTTC	59.697	20	TTTTTGTGCGTGGTGATGAG	60.699	20	133	3745	3877
F01_transcript_3552	(CT)13	perfect	--	26	42	67	UTR	GAAACCCTAGCCTGTCCTCC	60.074	20	GAGAGGATCGCCAGTCCAT	60.176	19	242	8	249	GAAACCCTAGCCTGTCCTCC	60.074	20	GATGGGGTATTCCTTCTGGA	58.787	20	167	8	174	GAAACCCTAGCCTGTCCTCC	60.074	20	AGATGGGGTATTCCTTCTGGA	59.775	21	168	8	175
F01_transcript_3553	(CTG)5	perfect	Molecular Function: phosphorelay sensor kinase activity (GO:0000155);; Biological Process: phosphorelay signal transduction system (GO:0000160);; Cellular Component: nucleus (GO:0005634);; Biological Process: regulation of transcription, DNA-templated (GO:0006355);; Biological Process: detection of visible light (GO:0009584);; Biological Process: red, far-red light phototransduction (GO:0009585);…	15	126	140	UTR	TCCTTCTCCAGAAAAGTCGC	59.55	20	AGCTAGGCTCCTCCCTCCTA	59.576	20	159	25	183	TCCTTCTCCAGAAAAGTCGC	59.55	20	GCTAGGCTCCTCCCTCCTAC	59.443	20	158	25	182	GAATCCAATCCCCCACTCTC	60.661	20	AGCTAGGCTCCTCCCTCCTA	59.576	20	184	0	183
F01_transcript_3556	(CGC)5	perfect	--	15	128	142	UTR	AAGAAACCGGTGTGCGTCT	60.706	19	GACCAGAGGTGGAGCGAG	59.475	18	270	1	270	AAAGAAACCGGTGTGCGTCT	61.993	20	GACCAGAGGTGGAGCGAG	59.475	18	271	0	270	AAAGAAACCGGTGTGCGTC	61.091	19	GACCAGAGGTGGAGCGAG	59.475	18	271	0	270
F01_transcript_3559	(C)12tgccgcgaaccagtcaccagtcct(CGC)6	interrupted	--	54	32	85	UTR	CCTTTCGTCTTCACCTCACC	59.697	20	CACCTCCTCCTTTTTCTCCC	60.045	20	172	9	180	CCTTTCGTCTTCACCTCACC	59.697	20	CCACCTCCTCCTTTTTCTCC	60.045	20	173	9	181	CCTTTCGTCTTCACCTCACC	59.697	20	CCTCCACCTCCTCCTTTTTC	60.045	20	176	9	184
F01_transcript_3559	(T)10	perfect	--	10	3792	3801	UTR	CAACATGGCTTGTTTGGATG	59.964	20	CCCAATGCAAGCAGTTCAAT	61.032	20	193	3679	3871	TGGCTTGTTTGGATGCATTA	60.073	20	CCCAATGCAAGCAGTTCAAT	61.032	20	188	3684	3871	GACCTTGCCACTGGGTAGAA	60.111	20	CCCAATGCAAGCAGTTCAAT	61.032	20	219	3653	3871
F01_transcript_3559	(T)11	perfect	--	11	3478	3488	UTR	GAAAATTTTGCTTCGCTTGC	59.971	20	TTCTACCCAGTGGCAAGGTC	60.111	20	275	3398	3672	GAAAATTTTGCTTCGCTTGC	59.971	20	CCAAGCACCAAGAGTTGGAT	60.111	20	140	3398	3537	GGAAAATTTTGCTTCGCTTG	59.832	20	TTCTACCCAGTGGCAAGGTC	60.111	20	276	3397	3672
F01_transcript_3561	(AC)9	perfect	--	18	191	208	UTR	CTAGTCTGACTCGGGTTCGC	60.012	20	AGACTGGCGAATGACTTGCT	60.02	20	163	86	248	CTAGTCTGACTCGGGTTCGC	60.012	20	TTTGTTGTTGATTTTGGGCA	59.946	20	183	86	268	ACGGCGTCTAAGCCCTTACT	60.282	20	AGACTGGCGAATGACTTGCT	60.02	20	185	64	248
F01_transcript_3565	(C)23	perfect	--	23	1785	1807	UTR	GTAGCCGCCTTCCTTTCTG	59.963	19	AACGTGAGGGGAAGAGAATG	59.137	20	142	1714	1855	GTAGCCGCCTTCCTTTCTG	59.963	19	CAACGTGAGGGGAAGAGAAT	59.137	20	143	1714	1856	GTAGCCGCCTTCCTTTCTG	59.963	19	GAGTCCAAGTAGCGGTAGCC	58.961	20	177	1714	1890
F01_transcript_3567	(GCA)6ggagatagttctgccgcatcagatagttctgcagcagtagtagcagcagcaggagcagatagttct(GCA)5tcaggagcagatagtttt(GCA)6tcaggagcagatagttct(GCA)5	interrupted	Molecular Function: helicase activity (GO:0004386);; Molecular Function: ATP binding (GO:0005524);; Cellular Component: cytoplasm (GO:0005737);; Molecular Function: zinc ion binding (GO:0008270);; Biological Process: regulation of apoptotic process (GO:0042981);; Biological Process: negative regulation of mRNA splicing, via spliceosome (GO:0048025);;	168	2720	2887	UTR	TTCACGCCCAGTATTAAGGC	60.096	20	CGAGGATAATTCATCTGCTGC	59.821	21	274	2655	2928	CGCCCAGTATTAAGGCTCTG	59.861	20	CGAGGATAATTCATCTGCTGC	59.821	21	270	2659	2928	CGCCCAGTATTAAGGCTCTG	59.861	20	CGCAAATCGAGGATAATTCA	58.721	20	277	2659	2935
F01_transcript_3567	(TGA)5	perfect	Molecular Function: helicase activity (GO:0004386);; Molecular Function: ATP binding (GO:0005524);; Cellular Component: cytoplasm (GO:0005737);; Molecular Function: zinc ion binding (GO:0008270);; Biological Process: regulation of apoptotic process (GO:0042981);; Biological Process: negative regulation of mRNA splicing, via spliceosome (GO:0048025);;	15	610	624	UTR	ACGGTAAAACCAAGCAGGAA	59.609	20	GCAGGCCTTCATAAGCGTAG	60.003	20	264	587	850	TGGTCAAATAGCAATCACGC	59.694	20	TCCCAGTTACACCATCAGCA	60.112	20	265	481	745	CAGCTGGTTCATCACACAGG	60.309	20	TCCCAGTTACACCATCAGCA	60.112	20	225	521	745
F01_transcript_3570	(A)18	perfect	--	18	46	63	UTR	TCTCAAGGTAGCAGCATCCA	59.547	20	GGTAGTCTCTTGAGCGACCG	60.012	20	262	14	275	TCTCAAGGTAGCAGCATCCA	59.547	20	CCTCCAAATGGCAGTCAGAT	60.073	20	242	14	255	TCTCAAGGTAGCAGCATCCA	59.547	20	CAAATGGCAGTCAGATCCCT	60.073	20	238	14	251
F01_transcript_3576	(T)10	perfect	--	10	3040	3049	UTR	TTTCCACGAGCTCCTCAGAT	59.95	20	CGATCGAAGCAAAGATCACA	59.948	20	236	2967	3202	AGCTTGTTGTTCACGCAATG	59.911	20	CGATCGAAGCAAAGATCACA	59.948	20	279	2924	3202	GCTTGTTGTTCACGCAATGT	59.77	20	CGATCGAAGCAAAGATCACA	59.948	20	278	2925	3202
F01_transcript_3579	(A)15	perfect	--	15	32	46	UTR	AAATTCCCCTCCGCTTCTTA	60.034	20	ATCAGGACCAGAGATGGTGG	59.92	20	141	8	148	AAATTCCCCTCCGCTTCTTA	60.034	20	TCACAGCAGATAACGGATGC	59.83	20	211	8	218	AATTCCCCTCCGCTTCTTAC	59.554	20	ATCAGGACCAGAGATGGTGG	59.92	20	140	9	148
F01_transcript_3580	(G)17	perfect	--	17	3021	3037	UTR	CCTTCTTCCCCAGTTCCTTC	60.045	20	AGTTGGGTCAGCCTCCAGTA	59.721	20	271	2878	3148	CCTTCTTCCCCAGTTCCTTC	60.045	20	GTTGGGTCAGCCTCCAGTAG	59.721	20	270	2878	3147	TCTCCGTCCTTGTATTTGGC	60.074	20	AGTTGGGTCAGCCTCCAGTA	59.721	20	207	2942	3148
F01_transcript_3594	(A)10	perfect	Molecular Function: protein serine/threonine kinase activity (GO:0004674);; Molecular Function: ATP binding (GO:0005524);; Cellular Component: mitochondrion (GO:0005739);; Biological Process: protein phosphorylation (GO:0006468);; Cellular Component: integral component of membrane (GO:0016021);;	10	2637	2646	UTR	ATGGGAATTTGGACACATGG	60.439	20	TATCGTTCCTTTCAGCCCAG	60.206	20	273	2610	2882	ATGGGAATTTGGACACATGG	60.439	20	CTATCGTTCCTTTCAGCCCA	60.206	20	274	2610	2883	ATGGGAATTTGGACACATGG	60.439	20	AGCTTGAATGTCCGATGAGG	60.218	20	241	2610	2850
F01_transcript_3597	(GAT)5	perfect	--	15	81	95	UTR	CAACCACCATAGCCAATTCC	60.192	20	GCGTGTCTGGTACAAGTGCT	58.962	20	128	2	129	AACCACCATAGCCAATTCCA	60.192	20	GCGTGTCTGGTACAAGTGCT	58.962	20	127	3	129	AACCACCATAGCCAATTCCA	60.192	20	TGTCTGGTACAAGTGCTGCG	61.075	20	124	3	126
F01_transcript_3602	(T)10	perfect	Cellular Component: exocyst (GO:0000145);; Cellular Component: cytosol (GO:0005829);; Cellular Component: plasma membrane (GO:0005886);; Biological Process: vesicle docking involved in exocytosis (GO:0006904);; Molecular Function: lipid binding (GO:0008289);; Cellular Component: plasmodesma (GO:0009506);; Biological Process: protein transport (GO:0015031);; Biological Process: mucilage biosynthet…	10	3516	3525	UTR	CTTTCGAGTCTTTGCTTGGG	59.986	20	TCGTTCAGCATCCATTGGTA	60.073	20	119	3477	3595	CCTTTCGAGTCTTTGCTTGG	59.986	20	TCGTTCAGCATCCATTGGTA	60.073	20	120	3476	3595	CTTGCAGCCATACCTTCCAT	60.096	20	TCGTTCAGCATCCATTGGTA	60.073	20	204	3392	3595
F01_transcript_3606	(ATG)5	perfect	--	15	2066	2080	UTR	GAGCCGCTGCTAAAGGTATG	60.003	20	CGACAACTTTCCGTGTCCTT	60.149	20	269	1836	2104	ACTGGAAGATCCTCCGTGTG	60.112	20	CGACAACTTTCCGTGTCCTT	60.149	20	217	1888	2104	ACTGGAAGATCCTCCGTGTG	60.112	20	CGATCTTCTTGGCCTTTTTG	59.817	20	243	1888	2130
F01_transcript_3609	(AT)20	perfect	--	40	2624	2663	UTR	GCAGTTACTCCGTACGCACA	59.935	20	ATTCCGTTCTCCCCAAAAAC	60.166	20	252	2468	2719	GGTGAGGTTTATGAAGGCCA	59.933	20	ATTCCGTTCTCCCCAAAAAC	60.166	20	215	2505	2719	GTACGCACAGAAGGACCGTT	60.179	20	ATTCCGTTCTCCCCAAAAAC	60.166	20	241	2479	2719
F01_transcript_3621	(CGC)7	perfect	Molecular Function: ATP binding (GO:0005524);; Cellular Component: nucleus (GO:0005634);; Molecular Function: microtubule-severing ATPase activity (GO:0008568);; Biological Process: cytoplasmic microtubule organization (GO:0031122);;	21	154	174	UTR	GCAAACGTTTTGGTTCCTTC	59.592	20	TCTTGGTGGTATCCTCCTCG	60.065	20	257	13	269	TTCCTTGCTTTCGTCTCCTC	59.55	20	TCTTGGTGGTATCCTCCTCG	60.065	20	240	30	269	TCCTTCCTTGCTTTCGTCTC	59.55	20	TCTTGGTGGTATCCTCCTCG	60.065	20	243	27	269
F01_transcript_3632	(CGT)6	perfect	Molecular Function: beta-galactosidase activity (GO:0004565);; Biological Process: carbohydrate metabolic process (GO:0005975);; Cellular Component: beta-galactosidase complex (GO:0009341);; Molecular Function: carbohydrate binding (GO:0030246);; Cellular Component: intracellular membrane-bounded organelle (GO:0043231);;	18	3620	3637	UTR	GGCGAGCTACAGGTTCTCAC	60.02	20	ATCACGCTCGCTTCTTTGTT	60.022	20	253	3578	3830	AAGCTGGTCAAAGGAGACGA	59.989	20	TCAGTCCCTCGAATGCTCTT	59.95	20	272	3468	3739	AAGCTGGTCAAAGGAGACGA	59.989	20	TTCAGTCCCTCGAATGCTCT	59.95	20	273	3468	3740
F01_transcript_3633	(A)10	perfect	--	10	3679	3688	UTR	TGTGGCGAGACATGCTTTAG	60.011	20	ATGGGTAAGGCCGTATCAGA	59.41	20	124	3588	3711	ATTCCGAAGTCGAAAAGGGT	59.94	20	ATGGGTAAGGCCGTATCAGA	59.41	20	267	3445	3711	TGTGGCGAGACATGCTTTAG	60.011	20	CGAGGGTAAATGGGTAAGGC	60.683	20	133	3588	3720
F01_transcript_3634	(AG)7	perfect	Cellular Component: mitochondrion (GO:0005739);;	14	96	109	UTR	CTCTTTCTCTCTCCCACCCC	60.186	20	AGCACGCATAGAGAGTGGGT	59.898	20	255	47	301	CTCTTTCTCTCTCCCACCCC	60.186	20	GTGAGAGAAACGAACCCAGC	59.851	20	126	47	172	CCTTCTCTCTCCCACCTCCT	59.801	20	GTGAGAGAAACGAACCCAGC	59.851	20	148	25	172
F01_transcript_3640	(CGC)5	perfect	Cellular Component: integral component of membrane (GO:0016021);;	15	138	152	UTR	AAGAAACCGGTGTGCATCTC	60.119	20	GACCAGAGGTGGAGCGAG	59.475	18	280	1	280	AAGAAACCGGTGTGCATCTC	60.119	20	CCACCCGTACGCCATGTA	61.382	18	173	1	173	AAGAAACCGGTGTGCATCTC	60.119	20	ACCAGAGGTGGAGCGAGG	61.413	18	279	1	279
F01_transcript_3642	(TCC)5	perfect	Molecular Function: metalloendopeptidase activity (GO:0004222);; Cellular Component: mitochondrion (GO:0005739);; Molecular Function: zinc ion binding (GO:0008270);; Biological Process: protein processing (GO:0016485);;	15	302	316	UTR	GGCAAGCTGGGACACCTAC	60.672	19	CAGTGAGCGGCCAGTACC	60.426	18	248	168	415	GGCAAGCTGGGACACCTA	59.787	18	CAGTGAGCGGCCAGTACC	60.426	18	248	168	415	CACAGGCAAAGCAAACCC	60.24	18	CAGTGAGCGGCCAGTACC	60.426	18	280	136	415
F01_transcript_3644	(GCG)5	perfect	--	15	318	332	UTR	TCTCGCTCGTGGATCAGTC	60.088	19	GTTCCTGGCCTTCTTGGTC	59.646	19	273	101	373	CTCTCGCTCGTGGATCAGTC	61.125	20	GTTCCTGGCCTTCTTGGTC	59.646	19	274	100	373	CTTCCTCTCGCTCGTGGAT	60.504	19	GTTCCTGGCCTTCTTGGTC	59.646	19	278	96	373
F01_transcript_3644	(T)10	perfect	--	10	2501	2510	UTR	TTTCCTTGGTTAATGGCCTG	59.931	20	AAGCTCACAGAAGCAGCACA	59.929	20	241	2308	2548	ATGCTGGTGGGATCTTTCAG	60.073	20	AAGCTCACAGAAGCAGCACA	59.929	20	161	2388	2548	TAAATACGCCGTTTCCACCT	59.474	20	AAGCTCACAGAAGCAGCACA	59.929	20	112	2437	2548
F01_transcript_3657	(T)10	perfect	--	10	3751	3760	UTR	AAGTTTGGGCATCCTGTCAC	59.973	20	CCGGTATTTAGCAAAATGAAGAA	59.545	23	246	3631	3876	AAGTTTGGGCATCCTGTCAC	59.973	20	CCGGTATTTAGCAAAATGAAGA	58.331	22	246	3631	3876	GATGAAGTTTGGGCATCCTG	60.461	20	CCGGTATTTAGCAAAATGAAGAA	59.545	23	250	3627	3876
F01_transcript_3665	(CGGGTG)5	perfect	--	30	2275	2304	UTR	GCACTGGAAACACAGGGG	60.088	18	GTCGATCGTCCCAGCATTAC	60.492	20	191	2220	2410	GGGCACTGGAAACACAGG	60.088	18	GTCGATCGTCCCAGCATTAC	60.492	20	193	2218	2410	GGCACTGGAAACACAGGG	60.088	18	GTCGATCGTCCCAGCATTAC	60.492	20	192	2219	2410
F01_transcript_3669	(CCG)6	perfect	--	18	57	74	UTR	CAACACTAAAGTCTCGCCCG	60.817	20	AGGAACACGCAGCACAGAG	60.195	19	163	10	172	CAACACTAAAGTCTCGCCCG	60.817	20	GTCCTCATGGCTCTCCTCC	59.739	19	230	10	239	CACAACACTAAAGTCTCGCCC	59.788	21	AGGAACACGCAGCACAGAG	60.195	19	165	8	172
F01_transcript_3669	(CGG)7	perfect	--	21	194	214	UTR	CTCTGTGCTGCGTGTTCCT	60.195	19	CCCCAAATCAGTCTCCTTGA	60.042	20	203	154	356	CTCTGTGCTGCGTGTTCCT	60.195	19	AAACCCCCAAATCAGTCTCC	60.169	20	207	154	360	CTCTGTGCTGCGTGTTCCT	60.195	19	AACCCCCAAATCAGTCTCCT	59.795	20	206	154	359
F01_transcript_3671	(T)11	perfect	Biological Process: obsolete protein import into nucleus, docking (GO:0000059);; Biological Process: protein import into nucleus, translocation (GO:0000060);; Biological Process: NLS-bearing protein import into nucleus (GO:0006607);; Biological Process: ribosomal protein import into nucleus (GO:0006610);; Molecular Function: nuclear localization sequence binding (GO:0008139);; Molecular Function:…	11	3584	3594	UTR	ATGCGTCGGTTTATTTCCAG	59.96	20	AATAAAACCACCCCGAAACC	59.924	20	142	3545	3686	GTAAGGGTTCCTCGTGGTCA	59.966	20	ACACATGAGATAGGAGGCGG	60.096	20	279	3490	3768	TGTAAGGGTTCCTCGTGGTC	59.966	20	ACACATGAGATAGGAGGCGG	60.096	20	280	3489	3768
F01_transcript_3674	(AT)6	perfect	Molecular Function: nucleic acid binding (GO:0003676);; Molecular Function: helicase activity (GO:0004386);; Molecular Function: endonuclease activity (GO:0004519);; Molecular Function: ATP binding (GO:0005524);; Biological Process: nucleic acid phosphodiester bond hydrolysis (GO:0090305);;	12	2005	2016	UTR	AGCTCCCAAGATCGTCTTCA	59.95	20	CAGACGAGACACGGAACAGA	60.022	20	159	1929	2087	TCATAGGCGTGGTCAAACAA	60.111	20	CAGACGAGACACGGAACAGA	60.022	20	113	1975	2087	TCATAGGCGTGGTCAAACAA	60.111	20	ATGCCAGGAAGATGGTCAAC	59.934	20	279	1975	2253
F01_transcript_3674	(CCG)5	perfect	Molecular Function: nucleic acid binding (GO:0003676);; Molecular Function: helicase activity (GO:0004386);; Molecular Function: endonuclease activity (GO:0004519);; Molecular Function: ATP binding (GO:0005524);; Biological Process: nucleic acid phosphodiester bond hydrolysis (GO:0090305);;	15	220	234	UTR	GCAACCCCTAGTGGCCTAGT	60.517	20	AGAGGATGGGCGATTCTTG	60.165	19	197	92	288	GCAACCCCTAGTGGCCTAGT	60.517	20	CAGAGGATGGGCGATTCTT	60.165	19	198	92	289	ATCCTTCGTCTAGCCGTTCC	60.599	20	CGATTCTTGGGCATTTGG	60.002	18	278	1	278
F01_transcript_3676	(TTC)5	perfect	--	15	3022	3036	UTR	CTCTTGCATGGGAGTTGGAT	60.073	20	GACAAACTCGGTGCTCATCA	59.837	20	258	2982	3239	CAACTACATCCTCGTCGGGT	59.989	20	ACGAGAACAAATGCGAAAGG	60.249	20	254	2837	3090	CTCTTGCATGGGAGTTGGAT	60.073	20	ACGAGAACAAATGCGAAAGG	60.249	20	109	2982	3090
F01_transcript_3677	(A)12	perfect	--	12	56	67	UTR	CTCCCAGACTTGACTGAGGC	59.986	20	AATAGTGAGCGGTGGGTGTC	59.997	20	105	21	125	CTCCCAGACTTGACTGAGGC	59.986	20	GCCTCGAGCTGGATTAGATG	59.939	20	206	21	226	CTCCCAGACTTGACTGAGGC	59.986	20	CCTCGAGCTGGATTAGATGC	59.939	20	205	21	225
F01_transcript_3696	(T)10	perfect	--	10	3773	3782	UTR	GCTGTCTGCATAACGCATGT	59.902	20	ACCTTTTATTTTGCCGCCTT	59.97	20	211	3634	3844	CCGTGATGTGATCAGTCGAG	60.27	20	ACCTTTTATTTTGCCGCCTT	59.97	20	143	3702	3844	CGTGATGTGATCAGTCGAGG	60.27	20	ACCTTTTATTTTGCCGCCTT	59.97	20	142	3703	3844
F01_transcript_3699	(GAG)5	perfect	Cellular Component: nucleus (GO:0005634);; Cellular Component: chromosome (GO:0005694);; Biological Process: attachment of spindle microtubules to kinetochore involved in homologous chromosome segregation (GO:0051455);; Biological Process: meiotic sister chromatid cohesion, centromeric (GO:0051754);;	15	168	182	UTR	GAATGGCGGAGACGATAGC	60.728	19	CGACCAATCTTTTGACAGCA	59.84	20	270	75	344	AGGGAGAGCGACTTCGTGAC	61.923	20	CGACCAATCTTTTGACAGCA	59.84	20	211	134	344	AGGGAGAGCGACTTCGTGAC	61.923	20	GGCTGATTAGCCTGCCATTA	60.196	20	190	134	323
F01_transcript_3706	(AAG)5	perfect	--	15	56	70	UTR	AGGCAAGAAAAAGAAAGGGG	59.698	20	CCAACCTTGTGGCTGATCTT	60.111	20	113	0	112	AGGCAAGAAAAAGAAAGGGG	59.698	20	CATCTTCCAACCTTGTGGCT	60.111	20	119	0	118	AGGCAAGAAAAAGAAAGGGG	59.698	20	CTTCCAACCTTGTGGCTGAT	60.111	20	116	0	115
F01_transcript_3719	(T)10	perfect	--	10	285	294	UTR	CCCTCCCCAATTCCTTGTAT	60.011	20	CGTCCAGGTAAGCTTTCAGC	60.015	20	200	149	348	TAACATCGTGGCATCAGAGC	59.83	20	CGTCCAGGTAAGCTTTCAGC	60.015	20	135	214	348	GGAACCTAACATCGTGGCAT	59.82	20	CGTCCAGGTAAGCTTTCAGC	60.015	20	141	208	348
F01_transcript_3724	(CGA)5	perfect	--	15	341	355	UTR	GAGAAGGAGAAGGAGCGGAT	59.919	20	CTGCACCTCGGCGTAGAT	59.967	18	270	254	523	GAGAAGGAGAAGGAGCGGAT	59.919	20	ACCTCGGCGTAGATGTGC	59.819	18	266	254	519	AGAAGGAGAAGGAGCGGATG	60.862	20	CTGCACCTCGGCGTAGAT	59.967	18	269	255	523
F01_transcript_3724	(TTC)5	perfect	--	15	3012	3026	UTR	CTCTTGCATGGGAGTTGGAT	60.073	20	GACAAACTCGGTGCTCATCA	59.837	20	258	2972	3229	CAACTACATCCTCGTCGGGT	59.989	20	ACGAGAACAAATGCGAAAGG	60.249	20	254	2827	3080	CTCTTGCATGGGAGTTGGAT	60.073	20	ACGAGAACAAATGCGAAAGG	60.249	20	109	2972	3080
F01_transcript_3730	(TG)7	perfect	--	14	2064	2077	UTR	TGCTGATAAGGTGAAATCGG	58.721	20	TCAGGATTAGCAAAGGCACA	59.42	20	201	1915	2115	GTGCTGATAAGGTGAAATCGG	59.583	21	TCAGGATTAGCAAAGGCACA	59.42	20	202	1914	2115	GGTGCTGATAAGGTGAAATCG	59.583	21	TCAGGATTAGCAAAGGCACA	59.42	20	203	1913	2115
F01_transcript_3747	(GCC)6	perfect	--	18	2957	2974	UTR	CGTTCCGCAGAAGAATTAGC	59.982	20	GGGATCTCTCGATCGGAAC	59.558	19	108	2894	3001	TCATTCTGTTTCTGGTCGCA	60.39	20	TCTTCTGTCGACGGAGTGC	60.13	19	266	2934	3199	TCATTCTGTTTCTGGTCGCA	60.39	20	TCTTCTGTCGACGGAGTGCT	61.155	20	266	2934	3199
F01_transcript_3748	(GAC)5	perfect	--	15	379	393	UTR	GAGATCGTCGCCGCTACTAC	60.007	20	TTGAGCTTCTGCATTTCCCT	59.955	20	215	342	556	GAGATCGTCGCCGCTACTAC	60.007	20	CTTGAGCTTCTGCATTTCCC	59.955	20	216	342	557	GAGATCGTCGCCGCTACTAC	60.007	20	TTCTGCATTTCCCTGAGCTT	59.955	20	209	342	550
F01_transcript_3751	(AT)6a(AT)10	perfect	--	33	3625	3657	UTR	GTCGGAGAAGTTGGAGCTTG	59.989	20	AACCCAAGGCAAAAGGATCT	59.94	20	272	3481	3752	GTCGGAGAAGTTGGAGCTTG	59.989	20	GTGTCCTTGCTTCCCATCAT	59.934	20	248	3481	3728	GTCGGAGAAGTTGGAGCTTG	59.989	20	AATTTTGCTCCCATGCTTTG	60.074	20	204	3481	3684
F01_transcript_3754	(A)12	perfect	--	12	792	803	UTR	TGTCAAGCCAACGATAGTGC	59.871	20	TGGGCAACCATATTAACAGC	58.508	20	280	553	832	TCAAGCCAACGATAGTGCAT	59.301	20	TGGGCAACCATATTAACAGC	58.508	20	278	555	832	TGCACTCAAACTACGTCGAA	58.057	20	TTTGGAGCCGAAGACAAAAG	60.357	20	229	753	981
F01_transcript_3754	(TG)13	perfect	--	26	3638	3663	UTR	CGCTTACCTCGACTCGTACC	59.898	20	TCACGCGAGAGCTTCTGTAA	59.888	20	197	3552	3748	CGCTTACCTCGACTCGTACC	59.898	20	TTCACGCGAGAGCTTCTGTA	59.888	20	198	3552	3749	CGCTTACCTCGACTCGTACC	59.898	20	CTGTACCTGCTGGCCTGAAT	60.277	20	170	3552	3721
F01_transcript_3773	(TC)6ttgaactccgaggtctctccgcatctcctcatggtgaacagatccatgcctctcaaattggagcaaggaaattgggcatggatccctctctcaatcacg(TC)9	interrupted	--	129	993	1121	UTR	TGAAACCGTCTCTTCCTTTAGC	59.892	22	TTGCTGCAATTTGAGGTGAG	59.988	20	272	891	1162	GAAACCGTCTCTTCCTTTAGCA	59.892	22	TTGCTGCAATTTGAGGTGAG	59.988	20	271	892	1162	TGAAACCGTCTCTTCCTTTAGC	59.892	22	CTTGCTGCAATTTGAGGTGA	59.988	20	273	891	1163
F01_transcript_3773	(TC)9	perfect	--	18	28	45	UTR	GCATGGATCCCTCTCTCAAT	59.046	20	CTTGCTGCAATTTGAGGTGA	59.988	20	118	3	120	CATGGATCCCTCTCTCAATCA	60.019	21	CTTGCTGCAATTTGAGGTGA	59.988	20	117	4	120	GCATGGATCCCTCTCTCAAT	59.046	20	GCCTTATGGGCTTAGCTGTG	59.867	20	259	3	261
F01_transcript_3778	(CTC)5	perfect	Biological Process: retrograde transport, vesicle recycling within Golgi (GO:0000301);; Cellular Component: cytosol (GO:0005829);; Biological Process: Golgi organization (GO:0007030);; Cellular Component: Golgi transport complex (GO:0017119);;	15	756	770	UTR	CAGCTAGTGGAGGCGTTCC	60.95	19	GATCTGAGGCTAGCACGGTC	59.981	20	211	611	821	GCAGCTAGTGGAGGCGTTC	61.103	19	GATCTGAGGCTAGCACGGTC	59.981	20	212	610	821	CAGCTAGTGGAGGCGTTCC	60.95	19	GGAGGTGTAGGAGGACGGAT	60.336	20	228	611	838
F01_transcript_3785	(A)11	perfect	--	11	3794	3804	UTR	TTTAGTCCCAAGTGTTGCCC	59.971	20	ACTTCCCTAACCTGCGACTG	59.353	20	184	3655	3838	CCAAGTGTTGCCCTTCATTT	59.971	20	ACTTCCCTAACCTGCGACTG	59.353	20	177	3662	3838	GCGCTAGGCTAATTTGATGG	59.838	20	ACTTCCCTAACCTGCGACTG	59.353	20	114	3725	3838
F01_transcript_3786	(GAT)5	perfect	--	15	3222	3236	UTR	TAGGGTGAGCCAGCACTTTT	59.875	20	GTGCATGCATGTTTGGAGAG	60.272	20	273	3090	3362	AGGGTGAGCCAGCACTTTTA	59.875	20	GTGCATGCATGTTTGGAGAG	60.272	20	272	3091	3362	ACAATAGGGTGAGCCAGCAC	60.142	20	GTGCATGCATGTTTGGAGAG	60.272	20	277	3086	3362
F01_transcript_3792	(CCG)7	perfect	Molecular Function: zinc ion binding (GO:0008270);;	21	73	93	UTR	AGAGGAGAAAAGCCGAAAGC	60.096	20	TAGGGTTTTGGTTCGAGACG	60.103	20	129	6	134	GCTTCATCGTCTCGAACCTT	59.434	20	GAGGAGGGGTTAGGGTTTTG	59.799	20	113	32	144	AGAAAAGCCGAAAGCCAAAC	60.721	20	TAGGGTTTTGGTTCGAGACG	60.103	20	124	11	134
F01_transcript_3793	(CCG)5	perfect	Cellular Component: plastid (GO:0009536);; Cellular Component: integral component of membrane (GO:0016021);;	15	57	71	UTR	CAACACTAAAGTCTCGCCCG	60.817	20	GGAACACGCAGCACAGAGTA	60.056	20	156	10	165	CACAACACTAAAGTCTCGCCC	59.788	21	GGAACACGCAGCACAGAGTA	60.056	20	158	8	165	CCACAACACTAAAGTCTCGCC	59.788	21	GGAACACGCAGCACAGAGTA	60.056	20	159	7	165
F01_transcript_3797	(CGG)5	perfect	--	15	238	252	UTR	AAGAAAAGAGGCAGCGAGC	59.851	19	GAAATCACCGCAAGAGTTCC	59.676	20	276	207	482	AAGAAAAGAGGCAGCGAGC	59.851	19	GGAAATCACCGCAAGAGTTC	59.676	20	277	207	483	AGAAAAGAGGCAGCGAGCAT	61.551	20	GAAATCACCGCAAGAGTTCC	59.676	20	275	208	482
F01_transcript_3797	(GGC)6	perfect	--	18	3787	3804	UTR	GATCCGTAAACCCCCTGTTT	60.053	20	TGCAATTTCAATGCAGAATG	58.271	20	169	3686	3854	CCTGTGAATGTAGGCAGCAA	59.864	20	TGCAATTTCAATGCAGAATG	58.271	20	103	3752	3854	GGAACTGTACCGTGATCCGT	59.851	20	TGCAATTTCAATGCAGAATG	58.271	20	182	3673	3854
F01_transcript_3802	(CGG)5	perfect	Cellular Component: integral component of membrane (GO:0016021);; Molecular Function: phosphatidylinositol binding (GO:0035091);;	15	81	95	UTR	CCGAAACAGGAAGGAGACAA	60.224	20	GTAGGAGATGGCGAAGATGC	59.803	20	271	22	292	TCCGAAACAGGAAGGAGACA	60.769	20	GTAGGAGATGGCGAAGATGC	59.803	20	272	21	292	CCGAAACAGGAAGGAGACAA	60.224	20	CTCGATAAGATCGTCCACGC	60.765	20	217	22	238
F01_transcript_3812	(T)16	perfect	--	16	3762	3777	UTR	ACTCGCGCACTCTAGCTACC	59.809	20	CTCAAATCCGCCCAATCTT	60.021	19	216	3614	3829	GAAGACTGGAATGGACTCGC	59.81	20	AATCCGCCCAATCTTCAAC	59.886	19	226	3600	3825	ACTCGCGCACTCTAGCTACC	59.809	20	AATCCGCCCAATCTTCAAC	59.886	19	212	3614	3825
F01_transcript_3820	(TG)9	perfect	Molecular Function: peroxidase activity (GO:0004601);; Molecular Function: iron ion binding (GO:0005506);; Biological Process: response to oxidative stress (GO:0006979);; Molecular Function: oxidoreductase activity, acting on paired donors, with incorporation or reduction of molecular oxygen (GO:0016705);; Molecular Function: heme binding (GO:0020037);; Molecular Function: dioxygenase activity (G…	18	3687	3704	UTR	GAAGGTGTGTTGGGACGAGT	60.009	20	AACAGCACCCAGTCATTTCC	59.973	20	140	3599	3738	GAAGGTGTGTTGGGACGAGT	60.009	20	TGCTTGGGGTGTTGAGTGTA	60.152	20	232	3599	3830	GAAGGTGTGTTGGGACGAGT	60.009	20	ACCCAGTCATTTCCAAAACG	59.83	20	134	3599	3732
F01_transcript_3823	(CGGG)5	perfect	--	20	359	378	UTR	CTACATCTCCGCCCCTCC	60.578	18	GCCTAGATCTCGCGCATAG	58.738	19	240	171	410	CCTACATCTCCGCCCCTC	60.578	18	GCCTAGATCTCGCGCATAG	58.738	19	241	170	410	CTACATCTCCGCCCCTCC	60.578	18	CGATCACCGGAAGCTCAC	60.363	18	263	171	433
F01_transcript_3833	(CGC)5	perfect	Molecular Function: ADP binding (GO:0043531);;	15	3436	3450	UTR	AACGAGACGAGACGGAAATG	60.255	20	AAGCACCCAGAAACAGGAGA	59.844	20	262	3411	3672	AACGAGACGAGACGGAAATG	60.255	20	AAACACCACGAGAAAGCACC	60.156	20	275	3411	3685	AACGAGACGAGACGGAAATG	60.255	20	CCAGAAACAGGAGACAGGGA	60.229	20	256	3411	3666
F01_transcript_3851	(TTG)6	perfect	--	18	3574	3591	UTR	AAACGGCTGCTTGTTATGCT	59.911	20	CCAGCAAGAGTATTCGGAGC	59.978	20	253	3401	3653	AGCAGATTATGTCGTGCGTG	59.895	20	CCAGCAAGAGTATTCGGAGC	59.978	20	197	3457	3653	AGCTTGCTATCCATGTGCCT	59.866	20	CCAGCAAGAGTATTCGGAGC	59.978	20	175	3479	3653
F01_transcript_3861	(TG)6	perfect	--	12	3539	3550	UTR	TTATTTTGAGGTGATGCCCC	59.762	20	GGCACCAACGACATACACAG	60.032	20	260	3461	3720	CCAAGGGCAAAGAGTGAAAG	59.846	20	CAGACAAACAGCAACCCAGA	59.873	20	274	3337	3610	CCAAGGGCAAAGAGTGAAAG	59.846	20	TCAGACAAACAGCAACCCAG	59.873	20	275	3337	3611
F01_transcript_3869	(CT)12	perfect	--	24	132	155	UTR	ATCTCCCACCGACTCTCCTC	60.615	20	GCCTTTTCACCTCCTTACCC	59.94	20	228	86	313	GATCTCCCACCGACTCTCCT	60.615	20	GCCTTTTCACCTCCTTACCC	59.94	20	229	85	313	CCGACTCTCCTCTCGGATCT	60.891	20	GCCTTTTCACCTCCTTACCC	59.94	20	220	94	313
F01_transcript_3870	(TAC)5	perfect	--	15	3404	3418	UTR	ACAAAGCCCATTCATCCATC	59.756	20	ATCAGGACGCCAAGAAACAC	60.119	20	204	3342	3545	GACAAAGCCCATTCATCCAT	59.756	20	ATCAGGACGCCAAGAAACAC	60.119	20	205	3341	3545	CAAGGACAGGCCAAGTGATT	60.111	20	ACACATGTTGTTAGCACGCC	59.646	20	280	3162	3441
F01_transcript_3885	(GA)6agaagaggggagccaccgcccgcgccgcgccagaagccctcggcaag(CGC)5	interrupted	Molecular Function: nucleic acid binding (GO:0003676);; Molecular Function: exonuclease activity (GO:0004527);; Molecular Function: zinc ion binding (GO:0008270);; Biological Process: nucleic acid phosphodiester bond hydrolysis (GO:0090305);;	74	83	156	UTR	CCCATTACCCCCGTCTTC	60.127	18	ACTCCCATCTCTCGGAACCT	60.073	20	209	15	223	CATTACCCCCGTCTTCCC	60.127	18	ACTCCCATCTCTCGGAACCT	60.073	20	207	17	223	CCATTACCCCCGTCTTCC	60.127	18	ACTCCCATCTCTCGGAACCT	60.073	20	208	16	223
F01_transcript_3888	(TTG)6	perfect	--	18	3650	3667	UTR	AAACGGCTGCTTGTTATGCT	59.911	20	CCAGCAAGAGTATTCGGAGC	59.978	20	253	3477	3729	AGCAGATTATGTCGTGCGTG	59.895	20	CCAGCAAGAGTATTCGGAGC	59.978	20	197	3533	3729	AGCTTGCTATCCATGTGCCT	59.866	20	CCAGCAAGAGTATTCGGAGC	59.978	20	175	3555	3729
F01_transcript_3889	(GAG)6	perfect	--	18	889	906	UTR	CCAAGTGTCCCAGTTCCTGT	60.002	20	GTGCATCATCAACCATTTGC	59.939	20	226	734	959	GTCGATCCAAGTGTCCCAGT	59.969	20	GTGCATCATCAACCATTTGC	59.939	20	232	728	959	AACATGATGCAGGTGACCAA	59.967	20	GTGCATCATCAACCATTTGC	59.939	20	109	851	959
F01_transcript_3890	(T)10	perfect	Molecular Function: core promoter sequence-specific DNA binding (GO:0001046);; Molecular Function: transcriptional activator activity, RNA polymerase II transcription regulatory region sequence-specific binding (GO:0001228);; Cellular Component: nucleus (GO:0005634);; Biological Process: transcription from RNA polymerase II promoter (GO:0006366);; Molecular Function: protein dimerization activity…	10	3384	3393	UTR	AGATTGAGCTTGTGGTGGCT	59.874	20	GCACAGTCGGTTACCCTGAT	59.997	20	219	3248	3466	GATTCATGCCCGTGTATTCC	60.163	20	GCACAGTCGGTTACCCTGAT	59.997	20	250	3217	3466	AGATTGAGCTTGTGGTGGCT	59.874	20	TCTCCCAGGGTAAAACATGC	59.933	20	195	3248	3442
F01_transcript_3890	(T)11	perfect	Molecular Function: core promoter sequence-specific DNA binding (GO:0001046);; Molecular Function: transcriptional activator activity, RNA polymerase II transcription regulatory region sequence-specific binding (GO:0001228);; Cellular Component: nucleus (GO:0005634);; Biological Process: transcription from RNA polymerase II promoter (GO:0006366);; Molecular Function: protein dimerization activity…	11	294	304	UTR	ACGCTACGTGGATGAGAAGG	60.277	20	ACAACATGCTGCAAGCTCAC	60.064	20	272	129	400	ACGCTACGTGGATGAGAAGG	60.277	20	ACACAACATGCTGCAAGCTC	60.064	20	274	129	402	ACGCTACGTGGATGAGAAGG	60.277	20	GCTGCAAGCTCACAACAAAG	59.788	20	265	129	393
F01_transcript_3894	(CT)13	perfect	Cellular Component: plasma membrane (GO:0005886);; Cellular Component: integral component of membrane (GO:0016021);; Molecular Function: cellulose synthase (UDP-forming) activity (GO:0016760);; Biological Process: cellulose biosynthetic process (GO:0030244);; Molecular Function: metal ion binding (GO:0046872);; Biological Process: cell wall organization (GO:0071555);;	26	124	149	UTR	GAGGAGCGAGCTGAGAGAGA	60.12	20	GATCATGACGAACTCGTTGC	59.25	20	241	20	260	GAGGAGCGAGCTGAGAGAGA	60.12	20	GGATCATGACGAACTCGTTG	59.09	20	242	20	261	GAGGAGCGAGCTGAGAGAGA	60.12	20	GTTGCGGATCATGACGAACT	61.078	20	247	20	266
F01_transcript_3894	(GAG)5	perfect	Cellular Component: plasma membrane (GO:0005886);; Cellular Component: integral component of membrane (GO:0016021);; Molecular Function: cellulose synthase (UDP-forming) activity (GO:0016760);; Biological Process: cellulose biosynthetic process (GO:0030244);; Molecular Function: metal ion binding (GO:0046872);; Biological Process: cell wall organization (GO:0071555);;	15	902	916	UTR	CCAAGTGTCCCAGTTCCTGT	60.002	20	GTGCATCATCAACCATTTGC	59.939	20	223	747	969	CCAAGTGTCCCAGTTCCTGT	60.002	20	TCCGGTATAGGTTGAGCTGG	60.088	20	280	747	1026	GTCGATCCAAGTGTCCCAGT	59.969	20	GTGCATCATCAACCATTTGC	59.939	20	229	741	969
F01_transcript_3895	(GT)6	perfect	Cellular Component: mitochondrion (GO:0005739);;	12	3752	3763	UTR	AGCTGGATGGTGATGGAAAC	59.934	20	CACAGCCAAACATCAGGAGA	59.831	20	217	3584	3800	GGGTTTTGTATAGGCGAGCA	60.096	20	CACAGCCAAACATCAGGAGA	59.831	20	236	3565	3800	TGGAAACATCATCTAGGGGC	59.894	20	CACAGCCAAACATCAGGAGA	59.831	20	204	3597	3800
F01_transcript_3901	(CTG)5	perfect	Molecular Function: nucleotide binding (GO:0000166);; Biological Process: transcription, RNA-templated (GO:0001172);; Molecular Function: nucleic acid binding (GO:0003676);; Molecular Function: RNA-directed 5'-3' RNA polymerase activity (GO:0003968);; Biological Process: response to virus (GO:0009615);; Biological Process: wax biosynthetic process (GO:0010025);; Biological Process: production of …	15	218	232	UTR	CTCCTCGAAAAACCATCGAG	59.807	20	CAGCGAAAGGAAGGAATCAG	59.948	20	220	54	273	GAGCGCTCATCAACTCCTTC	60.104	20	GCATTGACAGTTGCAGGAAA	59.847	20	273	71	343	CTCCTCGAAAAACCATCGAG	59.807	20	ACAGCGAAAGGAAGGAATCA	59.813	20	221	54	274
F01_transcript_3903	(CCT)5	perfect	--	15	260	274	UTR	GAGAGGAAGCCCAAGCTGTT	60.903	20	TCCCATATGCGATGTTCAGA	60.033	20	147	158	304	GAGAGGAAGCCCAAGCTGTT	60.903	20	CGTCCAGACCTCACCTCTTC	59.835	20	168	158	325	GAGAGGAAGCCCAAGCTGTT	60.903	20	GGTTGCTTCCTTGATCTCCA	60.195	20	198	158	355
F01_transcript_3912	(TC)7	perfect	Biological Process: regulation of transcription, DNA-templated (GO:0006355);;	14	56	69	UTR	GTTTCTCTCTCCCCCTCTGC	60.336	20	GTCGAGGAACTGGAGGATGA	60.199	20	267	9	275	GTTTCTCTCTCCCCCTCTGC	60.336	20	ACTGGAGGATGAGGAAGACG	59.254	20	259	9	267	CTCTCTCCCCCTCTGCATC	59.887	19	CCTTGAACTTCTCCTCGTCG	59.982	20	279	13	291
F01_transcript_3918	(GA)6agaagaggggagccaccgcccgcgccgcgccagaagccctcggcaag(CGC)5	interrupted	Molecular Function: nucleic acid binding (GO:0003676);; Molecular Function: exonuclease activity (GO:0004527);; Molecular Function: zinc ion binding (GO:0008270);; Biological Process: nucleic acid phosphodiester bond hydrolysis (GO:0090305);;	74	27	100	UTR	GGCCCCTTCGTATCCAGA	60.974	18	ACTCCCATCTCTCGGAACCT	60.073	20	168	0	167	GGCCCCTTCGTATCCAGA	60.974	18	CTCCCATCTCTCGGAACCTT	60.586	20	167	0	166	GGCCCCTTCGTATCCAGA	60.974	18	GACTCCCATCTCTCGGAACC	61.002	20	169	0	168
F01_transcript_3921	(ACC)6gattcgtctcgtcgcggaagaat(A)11	interrupted	Cellular Component: plasma membrane (GO:0005886);; Molecular Function: zinc ion binding (GO:0008270);; Cellular Component: integral component of membrane (GO:0016021);; Molecular Function: cellulose synthase (UDP-forming) activity (GO:0016760);; Biological Process: cellulose biosynthetic process (GO:0030244);; Biological Process: cell wall organization (GO:0071555);;	52	63	114	UTR	GGCGATGAGCTGTTTCTAGG	59.978	20	GAATGGGGAATGAATTGGG	59.937	19	150	36	185	GGCGATGAGCTGTTTCTAGG	59.978	20	GGAATGGGGAATGAATTGG	59.937	19	151	36	186	GGCGATGAGCTGTTTCTAGG	59.978	20	GGGAATGGGGAATGAATTG	59.937	19	152	36	187
F01_transcript_3925	(CAC)6	perfect	Cellular Component: integral component of membrane (GO:0016021);;	18	1681	1698	UTR	GCAGTTTCTTCTGCAGGTCC	59.997	20	CTGGTGCAGGTGGTGGTG	62.339	18	277	1565	1841	TGCAGTTTCTTCTGCAGGTC	59.165	20	CTGGTGCAGGTGGTGGTG	62.339	18	278	1564	1841	CAGTTTCTTCTGCAGGTCCA	59.007	20	CTGGTGCAGGTGGTGGTG	62.339	18	276	1566	1841
F01_transcript_3928	(CTG)7	perfect	Molecular Function: nucleotide binding (GO:0000166);; Biological Process: transcription, RNA-templated (GO:0001172);; Molecular Function: nucleic acid binding (GO:0003676);; Molecular Function: RNA-directed 5'-3' RNA polymerase activity (GO:0003968);; Biological Process: response to virus (GO:0009615);; Biological Process: wax biosynthetic process (GO:0010025);; Biological Process: production of …	21	197	217	UTR	CAACTCCCTCCCCAGATACA	59.92	20	ACCGCACAGACTTTACCCAC	60.035	20	269	114	382	CAACTCCCTCCCCAGATACA	59.92	20	CAGCGAAAGGAAGGAATCAG	59.948	20	142	114	255	CAACTCCCTCCCCAGATACA	59.92	20	AGCTTGACCGCACAGACTTT	60.058	20	275	114	388
F01_transcript_3933	(GCC)7	perfect	Cellular Component: chloroplast stroma (GO:0009570);; Cellular Component: chloroplast envelope (GO:0009941);; Molecular Function: oxidoreductase activity, acting on iron-sulfur proteins as donors (GO:0016730);; Biological Process: oxidation-reduction process (GO:0055114);;	21	72	92	UTR	CTTCTCCTCCCCCTCGATT	60.538	19	GAGTCCTCCTCTGCCGGT	60.359	18	176	29	204	CTTCTCCTCCCCCTCGATT	60.538	19	AGGAGTCCTCCTCTGCCG	60.503	18	178	29	206	TCTCCTCCCCCTCGATTC	60.088	18	CCTGGGAAGGGGAGAGAAG	61.104	19	103	31	133
F01_transcript_3935	(CGC)5	perfect	--	15	35	49	UTR	CTTTCTCTCCTCTCCCCCAG	60.319	20	GCGATAGAGAAAGGAGGCGT	60.866	20	279	11	289	TTCTTTCTCTCCTCTCCCCC	59.749	20	TAGAGAAAGGAGGCGTCGAT	59.031	20	277	9	285	TTCTTTCTCTCCTCTCCCCC	59.749	20	GATAGAGAAAGGAGGCGTCG	59.031	20	279	9	287
F01_transcript_3956	(CCG)6	perfect	Cellular Component: nucleus (GO:0005634);; Cellular Component: chromosome (GO:0005694);; Biological Process: attachment of spindle microtubules to kinetochore involved in homologous chromosome segregation (GO:0051455);; Biological Process: meiotic sister chromatid cohesion, centromeric (GO:0051754);;	18	243	260	UTR	CGAAGAGTTTGAGGACGAGG	59.982	20	CGACCAATCTTTTGACAGCA	59.84	20	188	150	337	CGAAGAGTTTGAGGACGAGG	59.982	20	GGCTGATTAGCCTGCCATTA	60.196	20	167	150	316	GCGAAGAGTTTGAGGACGAG	60.134	20	CGACCAATCTTTTGACAGCA	59.84	20	189	149	337
F01_transcript_3958	(T)10	perfect	--	10	1061	1070	UTR	AATTCTCATGGACCTGCCTG	60.073	20	GGTGGTGGCCTAGCTGTTTA	60.132	20	265	1028	1292	TCATGGACCTGCCTGTTGTA	60.112	20	GGTGGTGGCCTAGCTGTTTA	60.132	20	260	1033	1292	AATTCTCATGGACCTGCCTG	60.073	20	TGCTAGCATTTGCCAAAACA	60.39	20	172	1028	1199
F01_transcript_3958	(T)12	perfect	--	12	290	301	UTR	TTACAGGCCAGGTGGTTTTT	59.471	20	AGCCAGAAAACTTGGTGTGC	60.299	20	263	100	362	ACATCGATTACAGGCCAGGT	59.434	20	AGCCAGAAAACTTGGTGTGC	60.299	20	270	93	362	TTACAGGCCAGGTGGTTTTT	59.471	20	CCAGAAAACTTGGTGTGCAG	59.335	20	261	100	360
F01_transcript_3960	(T)10	perfect	Cellular Component: membrane (GO:0016020);;	10	1733	1742	UTR	TCTAACCAGATTGTTGGCCC	59.933	20	AATTTCGGTTTTCTTTGGGG	60.157	20	197	1612	1808	TCTAACCAGATTGTTGGCCC	59.933	20	ATTTCGGTTTTCTTTGGGGT	59.682	20	196	1612	1807	ATAGGCTTGTTGGCATGCTT	59.736	20	AATTTCGGTTTTCTTTGGGG	60.157	20	262	1547	1808
F01_transcript_3968	(G)13	perfect	--	13	1748	1760	UTR	TTTCAAGACCCGATGCTTTT	59.685	20	CTGGCTTTCTGAATTCTGGC	59.955	20	280	1671	1950	CGTGAGAAAGTTGGGCTTTT	59.355	20	CTGGCTTTCTGAATTCTGGC	59.955	20	259	1692	1950	TTGGCCCACTTGGTTTACTG	60.913	20	ATAGAACATCGAACACCGCC	59.962	20	261	1717	1977
F01_transcript_3968	(TGC)5	perfect	--	15	2335	2349	UTR	GCTTGAGCAAGTATGCGTCC	60.945	20	ACATGATACGGGAGTGAGCC	59.957	20	267	2221	2487	GCTTGAGCAAGTATGCGTCC	60.945	20	GGAGTGAGCCATCCAATGTT	59.934	20	257	2221	2477	AGAAGCTGAGGCTGATGCTC	59.857	20	TCAAACATGTGATGTGCGAC	59.089	20	270	2149	2418
F01_transcript_3971	(CGG)5	perfect	--	15	315	329	UTR	CAAGAAAGCAAAGCCAGACC	59.993	20	CGAGCTCCCGACTGCTTAG	61.22	19	186	201	386	CAAGAAAGCAAAGCCAGACC	59.993	20	CGAGCTCCCGACTGCTTA	60.24	18	186	201	386	CCAAGAAAGCAAAGCCAGAC	59.993	20	CGAGCTCCCGACTGCTTA	60.24	18	187	200	386
F01_transcript_3971	(GAG)5	perfect	--	15	659	673	UTR	CCATTCCCTGGTGAGTGAGT	59.962	20	GAGACCGATCTGATGAAGGG	59.612	20	173	634	806	CATTCCATTCCCTGGTGAGT	59.779	20	GAGACCGATCTGATGAAGGG	59.612	20	177	630	806	CCATTCCCTGGTGAGTGAGT	59.962	20	GGGAAGGAAGGAGAGAACGA	60.704	20	122	634	755
F01_transcript_3972	(GAT)6	perfect	--	18	2990	3007	UTR	ATGGGGGTTGATGATGAAGA	60.135	20	TGCTTGTACAGCTTGGATGG	59.864	20	207	2899	3105	TGGGGGTTGATGATGAAGAT	60.135	20	TGCTTGTACAGCTTGGATGG	59.864	20	206	2900	3105	GATGGGGGTTGATGATGAAG	60.135	20	TGCTTGTACAGCTTGGATGG	59.864	20	208	2898	3105
F01_transcript_3972	(GCC)5	perfect	--	15	109	123	UTR	CCGATCGAGAACCCTAGCTC	61.249	20	CACCAGATGCTGTTGCGTAT	59.746	20	208	60	267	CCGATCGAGAACCCTAGCTC	61.249	20	CTTGCAACCTGTCTCACAGC	59.622	20	267	60	326	CCGATCGAGAACCCTAGCTC	61.249	20	AATGCTTGCAACCTGTCTCA	59.445	20	271	60	330
F01_transcript_3980	(GGA)6	perfect	Molecular Function: DNA binding (GO:0003677);; Molecular Function: helicase activity (GO:0004386);; Molecular Function: ATP binding (GO:0005524);; Cellular Component: NURF complex (GO:0016589);; Molecular Function: ATPase activity (GO:0016887);; Molecular Function: nucleosome binding (GO:0031491);; Biological Process: ATP-dependent chromatin remodeling (GO:0043044);;	18	115	132	UTR	CCACAAACCCTAACCCCAG	60.209	19	CTCCTCCTCATCCTCTTCCC	60.149	20	255	52	306	CAGCCCACAAACCCTAACC	60.36	19	CTCCTCCTCATCCTCTTCCC	60.149	20	259	48	306	CCAGCCCACAAACCCTAAC	60.36	19	CTCCTCCTCATCCTCTTCCC	60.149	20	260	47	306
F01_transcript_3988	(GCG)5	perfect	--	15	918	932	UTR	CCTCCATGAATCGTTGTGTG	59.96	20	AATGATCAGCTGCCTGCTTT	59.985	20	215	817	1031	GCCTAATATGACATCGCCGT	59.951	20	AATGATCAGCTGCCTGCTTT	59.985	20	276	756	1031	CCTCCATGAATCGTTGTGTG	59.96	20	TATCGCGCCTCTAGCAATTT	59.971	20	277	817	1093
F01_transcript_3999	(AAC)7	perfect	--	21	2257	2277	UTR	ACGTTTTCTCGACGGTGAAG	60.291	20	CCAATCTCCGATAATGCGAT	59.885	20	231	2167	2397	CCGGAAGACTAAAACCAACG	59.604	20	CCAATCTCCGATAATGCGAT	59.885	20	209	2189	2397	TTTTCTCGACGGTGAAGCTC	60.517	20	CCAATCTCCGATAATGCGAT	59.885	20	228	2170	2397
F01_transcript_3999	(TTA)6ttgagattattattattcatatcca(TAT)8	interrupted	--	67	2642	2708	UTR	GAAGCGAAACACGAAGCATT	60.395	20	CCAGCTTCAGAGCGCATTAT	60.511	20	276	2500	2775	ATTGAAGCGAAACACGAAGC	60.395	20	CCAGCTTCAGAGCGCATTAT	60.511	20	279	2497	2775	GAAGCGAAACACGAAGCATT	60.395	20	AGCGCATTATTTCGATCACA	59.285	20	266	2500	2765
F01_transcript_4018	(CCG)6	perfect	Molecular Function: nucleic acid binding (GO:0003676);; Biological Process: gene silencing by RNA (GO:0031047);;	18	89	106	UTR	GACTCCTCCACTCCCCCTC	61.021	19	CTCCGGAACTCTCTCCAGTG	59.978	20	184	0	183	GACTCCTCCACTCCCCCTC	61.021	19	AGCCTCTCCGGAACTCTCTC	60.096	20	189	0	188	GACTCCTCCACTCCCCCTC	61.021	19	TCTTCCTAACCATGATGGGC	59.894	20	154	0	153
F01_transcript_4028	(GA)10	perfect	Cellular Component: cell (GO:0005623);; Molecular Function: ADP binding (GO:0043531);; Biological Process: cell redox homeostasis (GO:0045454);;	20	96	115	UTR	GGCATCGTTTCCTTTTCTCA	60.192	20	TCGGGATACTGATCCTCCAG	60.027	20	274	45	318	GGCATCGTTTCCTTTTCTCA	60.192	20	GTCGGGATACTGATCCTCCA	59.886	20	275	45	319	GGCATCGTTTCCTTTTCTCA	60.192	20	CAAATGGAACTATGGGCACC	60.192	20	131	45	175
F01_transcript_4044	(T)10	perfect	Molecular Function: DNA binding (GO:0003677);; Cellular Component: nucleus (GO:0005634);; Molecular Function: metal ion binding (GO:0046872);;	10	3560	3569	UTR	TAATTACGGCCTCATTTGCC	59.928	20	TTCCTAGATAGCCCGCTCAA	59.938	20	200	3439	3638	GGTTGGTAATTACGGCCTCA	59.823	20	TTCCTAGATAGCCCGCTCAA	59.938	20	206	3433	3638	GTACATGGTGCAACAGCCAG	60.183	20	TTCCTAGATAGCCCGCTCAA	59.938	20	258	3381	3638
F01_transcript_4050	(ACC)5	perfect	--	15	53	67	UTR	ATCCCCTTCTCGTCTCGTCT	60.216	20	GAAGCAGCAGGAGGAGACCT	61.073	20	234	21	254	ATCCCCTTCTCGTCTCGTCT	60.216	20	AAGCAGCAGGAGGAGACCT	59.142	19	233	21	253	CCCCTTCTCGTCTCGTCTC	59.929	19	GAAGCAGCAGGAGGAGACCT	61.073	20	232	23	254
F01_transcript_4062	(CCG)5	perfect	Molecular Function: DNA binding (GO:0003677);; Molecular Function: DNA helicase activity (GO:0003678);; Molecular Function: ATP binding (GO:0005524);; Cellular Component: nucleus (GO:0005634);; Biological Process: DNA replication initiation (GO:0006270);; Biological Process: DNA duplex unwinding (GO:0032508);; Cellular Component: MCM complex (GO:0042555);;	15	184	198	UTR	AGCAGCGAGATAAAGAACGG	59.615	20	TGAGAGGAGGTGAGGAGAGG	59.503	20	279	2	280	AGATAAAGAACGGGCGAAGC	60.711	20	TGAGAGGAGGTGAGGAGAGG	59.503	20	272	9	280	AGATAAAGAACGGGCGAAGC	60.711	20	GGGAACTTGAGAGGAGGTGA	59.228	20	279	9	287
F01_transcript_4063	(CGG)5	perfect	--	15	645	659	UTR	CGCTCGTGATTTGGTGTAGA	59.864	20	GGCAAAGAAACTAGGGGTCC	59.94	20	249	512	760	TTCGTTTTCTCTGCTCCCTC	59.55	20	GGCAAAGAAACTAGGGGTCC	59.94	20	208	553	760	CGCTCGTGATTTGGTGTAGA	59.864	20	GACCGCAGGCAAAGAAACTA	60.386	20	256	512	767
F01_transcript_4063	(CT)13	perfect	--	26	54	79	UTR	TGCAGCAAGAAGAACAGCAC	60.333	20	GCTTCTTGCCTGTAGCTTCC	59.222	20	113	18	130	ACAGCACCGAGAAGAAGTGC	60.599	20	GCTTCTTGCCTGTAGCTTCC	59.222	20	100	31	130	GCAAGAAGAACAGCACCGA	60.128	19	CTGTAGCTTCCTGCCTGCTC	60.299	20	100	22	121
F01_transcript_4064	(T)10	perfect	Cellular Component: exocyst (GO:0000145);; Biological Process: exocyst assembly (GO:0001927);; Biological Process: Golgi to plasma membrane transport (GO:0006893);;	10	3518	3527	UTR	CTCTTTTCTTGGGTTGCCTG	59.846	20	CGTACCCTGCCCTTTTATCA	59.953	20	116	3495	3610	TCTTTATCGACGTGGCCTCT	59.836	20	CGTACCCTGCCCTTTTATCA	59.953	20	157	3454	3610	CTCTTTTCTTGGGTTGCCTG	59.846	20	CATAGTCCCGTACAGCAGCA	59.888	20	138	3495	3632
F01_transcript_4072	(CAG)6	perfect	Molecular Function: DNA binding (GO:0003677);; Cellular Component: plastid (GO:0009536);; Biological Process: embryo development ending in seed dormancy (GO:0009793);; Biological Process: regulation of flower development (GO:0009909);; Molecular Function: protein heterodimerization activity (GO:0046982);; Biological Process: plant ovule development (GO:0048481);; Molecular Function: binding, brid…	18	1393	1410	UTR	GCAACCGAATTCAGATCCAT	59.9	20	GCTGCTGCTGATGTTGATGT	60.024	20	254	1190	1443	CCTTTTGCAACAACAGCGTA	59.911	20	TGTTGGCGAAGTAACTGCTG	60.05	20	159	1301	1459	GCAACCGAATTCAGATCCAT	59.9	20	TGTTGGCGAAGTAACTGCTG	60.05	20	270	1190	1459
F01_transcript_4072	(CAG)7	perfect	Molecular Function: DNA binding (GO:0003677);; Cellular Component: plastid (GO:0009536);; Biological Process: embryo development ending in seed dormancy (GO:0009793);; Biological Process: regulation of flower development (GO:0009909);; Molecular Function: protein heterodimerization activity (GO:0046982);; Biological Process: plant ovule development (GO:0048481);; Molecular Function: binding, brid…	21	3106	3126	UTR	CTGAGAATGGCAGTGACGAA	59.984	20	CACCCAACAGCTGATTTCCT	60.111	20	148	3006	3153	ACCTATCACAGTTGGGCCAG	59.989	20	GTGTTTCCAGCCACGCTATT	60.14	20	152	3076	3227	ACCTATCACAGTTGGGCCAG	59.989	20	CAATGAGCCCAGTGAGAACA	59.831	20	199	3076	3274
F01_transcript_4072	(GCA)5	perfect	Molecular Function: DNA binding (GO:0003677);; Cellular Component: plastid (GO:0009536);; Biological Process: embryo development ending in seed dormancy (GO:0009793);; Biological Process: regulation of flower development (GO:0009909);; Molecular Function: protein heterodimerization activity (GO:0046982);; Biological Process: plant ovule development (GO:0048481);; Molecular Function: binding, brid…	15	897	911	UTR	TCCTATGTCATCCTCCCAGG	59.879	20	TGACTCCACCTATGCTGCTG	60.008	20	221	842	1062	TCCTATGTCATCCTCCCAGG	59.879	20	CTGCTGTTGCAAATCCTTCA	59.988	20	100	842	941	GCTTCCGATGAATACGCTTC	59.813	20	CTGCTGTTGCAAATCCTTCA	59.988	20	175	767	941
F01_transcript_4075	(CCG)6	perfect	--	18	96	113	UTR	CTCTCCTCCACCTCCCTTTC	60.186	20	ATTTCCTGATGTCCGACGAC	59.934	20	278	39	316	AGTCTCCTTCCTCCCTCCAA	60.186	20	ATTTCCTGATGTCCGACGAC	59.934	20	258	59	316	CTCCTTCCTCCCTCCAAACT	59.671	20	ATTTCCTGATGTCCGACGAC	59.934	20	255	62	316
F01_transcript_4075	(GAC)5	perfect	--	15	620	634	UTR	CATCTTCGGTGCCTGGTAAT	59.955	20	GTGGTGGCTTCACTGGAGTT	60.159	20	249	428	676	ACTTCAGAAAAGCAGCGAGG	59.757	20	GTCTCGGCATCTTCATCCAT	60.042	20	204	543	746	ACTTCAGAAAAGCAGCGAGG	59.757	20	CATCCTTTCGTCCTGGTCAT	59.927	20	187	543	729
F01_transcript_4092	(ATGT)5	perfect	Molecular Function: ATP binding (GO:0005524);; Cellular Component: plasma membrane (GO:0005886);; Cellular Component: integral component of membrane (GO:0016021);; Molecular Function: ATPase activity, coupled to transmembrane movement of substances (GO:0042626);; Biological Process: transmembrane transport (GO:0055085);;	20	3597	3616	UTR	TGCATGGTCATCTTCCAAAA	60.049	20	TACATGGGAGGGAATTCGAC	59.75	20	169	3530	3698	TGCATGGTCATCTTCCAAAA	60.049	20	GGAGGGAATTCGACTCACTG	59.655	20	163	3530	3692	GTGAAGACGGGGTACGACAT	59.851	20	TACATGGGAGGGAATTCGAC	59.75	20	259	3440	3698
F01_transcript_4104	(T)11	perfect	--	11	3612	3622	UTR	AGAAGGCAAAGGGAAATGGT	59.94	20	AGCATTTTGGACCGTCAGAG	60.255	20	133	3517	3649	AGAAGGCAAAGGGAAATGGT	59.94	20	CCTAGAAGCATTTTGGACCG	59.702	20	139	3517	3655	GCAAGCTTCGGTAGAGATCG	60.118	20	AGCATTTTGGACCGTCAGAG	60.255	20	159	3491	3649
F01_transcript_4104	(TGC)5	perfect	--	15	385	399	UTR	GGCTCTAGATCCACCATCCA	60.034	20	GTTCGGTCTAGCACGCTTTC	60.022	20	119	323	441	GCCCGTACTTTTGTTCTGGA	60.11	20	GTTCGGTCTAGCACGCTTTC	60.022	20	210	232	441	GGCTCTAGATCCACCATCCA	60.034	20	CCTTAGAGCATCAAACCCGA	60.206	20	253	323	575
F01_transcript_4134	(C)10	perfect	Molecular Function: nucleotide binding (GO:0000166);; Molecular Function: nucleic acid binding (GO:0003676);;	10	278	287	UTR	AGAATGGGGAGGAGTGAAGG	60.447	20	GCTCCATGATTCTAGCTGGC	59.946	20	271	176	446	CTCGCTCGCTAGGGTTAGGT	60.904	20	GCTCCATGATTCTAGCTGGC	59.946	20	235	212	446	GAAGAATGGGGAGGAGTGAA	59.065	20	GCTCCATGATTCTAGCTGGC	59.946	20	273	174	446
F01_transcript_4146	(ACCAT)5	perfect	Molecular Function: 1,4-alpha-glucan branching enzyme activity (GO:0003844);; Molecular Function: hydrolase activity, hydrolyzing O-glycosyl compounds (GO:0004553);; Biological Process: glycogen biosynthetic process (GO:0005978);; Cellular Component: plastid (GO:0009536);; Molecular Function: cation binding (GO:0043169);;	25	119	143	UTR	TATCCCTCTCCAAAAACCCC	60.124	20	GGCTTGGTGTTGGTGTAGGT	59.891	20	151	24	174	TATCCCTCTCCAAAAACCCC	60.124	20	GGTTGTGGTGCTAGGAGGAA	60.111	20	196	24	219	TATCCCTCTCCAAAAACCCC	60.124	20	AGGAGGAGGTTGTGGTGCTA	59.721	20	203	24	226
F01_transcript_4158	(T)10	perfect	--	10	3615	3624	UTR	TGCTGCACATTTTAAGTCGC	60.021	20	CATCTGTGCGCATAATGTGA	59.259	20	249	3480	3728	TGCTGCACATTTTAAGTCGC	60.021	20	CCCCGGAGTTCTGTACATCT	59.014	20	264	3480	3743	AAGTCGCTACGAACCAATCG	60.27	20	CATCTGTGCGCATAATGTGA	59.259	20	236	3493	3728
F01_transcript_4171	(GCA)7	perfect	--	21	3725	3745	UTR	GGGTATAAAGGTGGACGGGT	59.94	20	ACGACTACTTCGACCATGCC	60.142	20	148	3654	3801	TATAAAGGTGGACGGGTGGA	60.184	20	ACGACTACTTCGACCATGCC	60.142	20	145	3657	3801	TTGGGGTATAAAGGTGGACG	59.679	20	ACGACTACTTCGACCATGCC	60.142	20	151	3651	3801
F01_transcript_4173	(GGC)5	perfect	--	15	33	47	UTR	ATCTTCACCGAGTCCAGCG	61.38	19	CTCCTGTCCTGTGCACCAC	60.311	19	249	1	249	GATCTTCACCGAGTCCAGC	58.306	19	CTCCTGTCCTGTGCACCAC	60.311	19	250	0	249	ATCTTCACCGAGTCCAGCG	61.38	19	CTCCACGGGAGAGGAACAC	60.662	19	164	1	164
F01_transcript_4174	(TCC)5	perfect	Molecular Function: metalloendopeptidase activity (GO:0004222);; Cellular Component: mitochondrion (GO:0005739);; Molecular Function: zinc ion binding (GO:0008270);; Biological Process: protein processing (GO:0016485);;	15	171	185	UTR	GGCAAGCTGGGACACCTAC	60.672	19	CAGTGAGCGGCCAGTACC	60.426	18	248	37	284	GGCAAGCTGGGACACCTA	59.787	18	CAGTGAGCGGCCAGTACC	60.426	18	248	37	284	CACAGGCAAAGCAAACCC	60.24	18	CAGTGAGCGGCCAGTACC	60.426	18	280	5	284
F01_transcript_4188	(CCG)5	perfect	--	15	312	326	UTR	CGTTTCTTGTGGCTTGGATT	60.11	20	CTCCAGGTCATCCGCATC	60.164	18	264	180	443	TCTTGTGGCTTGGATTCCTC	60.195	20	CTCCAGGTCATCCGCATC	60.164	18	260	184	443	TTCTTGTGGCTTGGATTCCT	59.67	20	CTCCAGGTCATCCGCATC	60.164	18	261	183	443
F01_transcript_4200	(GA)7	perfect	Cellular Component: nucleus (GO:0005634);; Molecular Function: methyltransferase activity (GO:0008168);; Molecular Function: zinc ion binding (GO:0008270);; Cellular Component: integral component of membrane (GO:0016021);; Biological Process: methylation (GO:0032259);; Biological Process: intracellular signal transduction (GO:0035556);;	14	110	123	UTR	AAATCGGGAAATCTCCATCC	60.096	20	GTTCAGTGAGGGAGCGAGG	60.961	19	141	78	218	AAATCGGGAAATCTCCATCC	60.096	20	TTCAGTGAGGGAGCGAGG	60.063	18	140	78	217	AAATCGGGAAATCTCCATCC	60.096	20	GTTTCGGGTACCGCTCCT	60.073	18	208	78	285
F01_transcript_4203	(A)10	perfect	--	10	3664	3673	UTR	TCTTTCAGCCAGCTCAGTCA	59.855	20	ATAGCAAGTCCTTAACGGCG	59.384	20	211	3495	3705	TCTTTCAGCCAGCTCAGTCA	59.855	20	CAAGTCCTTAACGGCGCTAT	59.384	20	207	3495	3701	GTTCCTGCTGCTTATCCCAG	59.836	20	CAAGTCCTTAACGGCGCTAT	59.384	20	184	3518	3701
F01_transcript_4209	(GCG)8	perfect	--	24	79	102	UTR	CCCCCGTGTTCGTTTAGTAG	59.489	20	TGCTTCTCCCTGAGCAAGTT	60.134	20	242	41	282	CCCCCGTGTTCGTTTAGTAG	59.489	20	CTGCTTCTCCCTGAGCAAGT	59.745	20	243	41	283	CCCCCGTGTTCGTTTAGTAG	59.489	20	CAGACTGCTTCTCCCTGAGC	60.284	20	247	41	287
F01_transcript_4218	(AAG)5	perfect	Molecular Function: nucleotide binding (GO:0000166);; Molecular Function: protein kinase activity (GO:0004672);; Cellular Component: membrane (GO:0016020);; Biological Process: phosphorylation (GO:0016310);;	15	3297	3311	UTR	TCATTTCCCGAGAAGATTGG	60.006	20	AATGCTTCTTTGATTGCGCT	59.988	20	242	3232	3473	TGGAAGATTCATTTCCCGAG	60.006	20	AATGCTTCTTTGATTGCGCT	59.988	20	250	3224	3473	GTGGAAGATTCATTTCCCGA	59.871	20	AATGCTTCTTTGATTGCGCT	59.988	20	251	3223	3473
F01_transcript_4220	(A)11	perfect	--	11	2269	2279	UTR	TTTGTATCTGGTTTTCGCCC	59.938	20	ACCAGAACAGGATTGTTGGC	59.973	20	195	2185	2379	AACCGGGCAACTCTTTTCTT	60.11	20	GGTCGCAGTCGCTAATCTTC	59.985	20	268	2219	2486	TTTGTATCTGGTTTTCGCCC	59.938	20	AAGGTCATGGAGCCATTCAG	60.073	20	172	2185	2356
F01_transcript_4226	(CGG)5	perfect	Molecular Function: DNA binding (GO:0003677);; Cellular Component: nucleus (GO:0005634);; Biological Process: regulation of transcription, DNA-templated (GO:0006355);; Biological Process: auxin-activated signaling pathway (GO:0009734);;	15	222	236	UTR	AGCTCTGAAGCAAGCAGGAA	60.419	20	AGGACAGCAGAAACCAGCC	60.402	19	277	165	441	AGCTCTGAAGCAAGCAGGAA	60.419	20	GACAGCAGAAACCAGCCAG	59.561	19	275	165	439	AGCTCTGAAGCAAGCAGGAA	60.419	20	CGAGGACAGCAGAAACCAG	59.555	19	279	165	443
F01_transcript_4235	(AT)14	perfect	Biological Process: positive regulation of macromolecule metabolic process (GO:0010604);; Biological Process: positive regulation of cellular metabolic process (GO:0031325);; Biological Process: cellular macromolecule metabolic process (GO:0044260);; Biological Process: single-organism cellular process (GO:0044763);; Biological Process: regulation of primary metabolic process (GO:0080090);;	28	3570	3597	UTR	AACCTAGGGGAAACCGAGAA	59.934	20	CGAATGAATGCCTTCGCATA	62.01	20	116	3506	3621	TGTTGTTCATGGAGGCAAAA	60.088	20	CGAATGAATGCCTTCGCATA	62.01	20	151	3471	3621	GGGGAAACCGAGAAGGAATA	60.258	20	CGAATGAATGCCTTCGCATA	62.01	20	110	3512	3621
F01_transcript_4244	(A)10	perfect	--	10	1344	1353	UTR	TGAAGGGAGACAGAGGGAGA	59.913	20	CGTATCTGCAACGCAAATGT	59.759	20	202	1271	1472	ATGGCTCCTCAATGTCAAGG	60.073	20	TGGAGCATCAAGTGCAATGT	60.272	20	240	1141	1380	CGTTTGAGCTGGAAAATGGT	60.11	20	CGTATCTGCAACGCAAATGT	59.759	20	254	1219	1472
F01_transcript_4244	(AC)20	perfect	--	40	2032	2071	UTR	TGTGATTCACCATACCTTGAAGA	59.485	23	GTCGTGAATTTGTGCATTGG	59.972	20	251	1963	2213	TGTGATTCACCATACCTTGAAGA	59.485	23	AACCGGATTAGGGTTGTTCC	60.053	20	191	1963	2153	TGTGATTCACCATACCTTGAAGA	59.485	23	GGAAACCGGATTAGGGTTGT	60.053	20	194	1963	2156
F01_transcript_4245	(CAG)14	perfect	Molecular Function: DNA binding (GO:0003677);; Cellular Component: plastid (GO:0009536);; Biological Process: embryo development ending in seed dormancy (GO:0009793);; Biological Process: regulation of flower development (GO:0009909);; Molecular Function: protein heterodimerization activity (GO:0046982);; Biological Process: plant ovule development (GO:0048481);; Molecular Function: binding, brid…	42	1399	1440	UTR	CACCATTTGTTGCAGCTCAC	60.31	20	GCTGCTGCTGATGTTGATGT	60.024	20	217	1254	1470	CACCATTTGTTGCAGCTCAC	60.31	20	CTGCTGCTGCTGATGTTGAT	60.168	20	219	1254	1472	CACCATTTGTTGCAGCTCAC	60.31	20	AACTGCTGCTGCTGATGTTG	60.207	20	221	1254	1474
F01_transcript_4245	(CAG)5	perfect	Molecular Function: DNA binding (GO:0003677);; Cellular Component: plastid (GO:0009536);; Biological Process: embryo development ending in seed dormancy (GO:0009793);; Biological Process: regulation of flower development (GO:0009909);; Molecular Function: protein heterodimerization activity (GO:0046982);; Biological Process: plant ovule development (GO:0048481);; Molecular Function: binding, brid…	15	3124	3138	UTR	ACCTATCACAGTTGGGCCAG	59.989	20	TGATGGTCCATAAGCGATGA	60.033	20	210	3091	3300	CTGAGAATGGCTGTGACGAA	59.984	20	TGATGGTCCATAAGCGATGA	60.033	20	280	3021	3300	ACCTATCACAGTTGGGCCAG	59.989	20	ATGGTCCATAAGCGATGAGC	60.066	20	208	3091	3298
F01_transcript_4245	(GCA)5gaagatggatatgcaggatttgcaa(CAG)5	interrupted	Molecular Function: DNA binding (GO:0003677);; Cellular Component: plastid (GO:0009536);; Biological Process: embryo development ending in seed dormancy (GO:0009793);; Biological Process: regulation of flower development (GO:0009909);; Molecular Function: protein heterodimerization activity (GO:0046982);; Biological Process: plant ovule development (GO:0048481);; Molecular Function: binding, brid…	55	912	966	UTR	CTCTTCAGCAAAGAGGGGTG	59.982	20	GCAATTGCTGCTGGTTGTAA	59.879	20	216	796	1011	CTGATGGTGCTGGTGATTTG	60.112	20	CCCATCTGCTGTTCCAATTT	59.933	20	280	817	1096	TCCTATGTCATCCTCCCAGG	59.879	20	GTCCCATCTGCTGTTCCAAT	59.934	20	242	857	1098
F01_transcript_4249	(GCG)8	perfect	--	24	34	57	UTR	GGTGTTCGTTTAGTAGAAACCCT	57.857	23	TGCTTCTCCCTGAGCAAGTT	60.134	20	238	0	237	GGTGTTCGTTTAGTAGAAACCCT	57.857	23	CTGCTTCTCCCTGAGCAAGT	59.745	20	239	0	238	GGTGTTCGTTTAGTAGAAACCCT	57.857	23	AGACTGCTTCTCCCTGAGCA	60.284	20	242	0	241
F01_transcript_4255	(CGCC)5	perfect	--	20	230	249	UTR	CTGACCAGCGACAGATCTCA	60.138	20	GTAGGAGGAGGAGGTGGAGG	60.066	20	205	92	296	CTGACCAGCGACAGATCTCA	60.138	20	GGAGTAGGAGGAGGAGGTGG	60.066	20	208	92	299	CTGACCAGCGACAGATCTCA	60.138	20	GGTGGAGTAGGAGGAGGAGG	60.066	20	211	92	302
F01_transcript_4277	(CCG)5	perfect	--	15	326	340	UTR	GCGTTTCTTTGCCTAGCTCT	58.885	20	TCTACACCAAATCACGAGCG	59.864	20	252	281	532	GCGTTTCTTTGCCTAGCTCT	58.885	20	TTTTCGATCCAAGAACTCCG	60.184	20	140	281	420	GCGTTTCTTTGCCTAGCTCT	58.885	20	AACTCCGAATTTTCGAGCCT	60.208	20	127	281	407
F01_transcript_4277	(CT)15	perfect	--	30	53	82	UTR	CAGAAGCTGCAGCAAGAAGA	59.615	20	CTGCTCGTGCTACTGTGCTC	59.953	20	101	10	110	ACAGCACCGAGAAGAAGTGC	60.599	20	CTGCTTGCCTGTAGCTTCCT	59.78	20	103	30	132	CAAGAAGAACAGCACCGAGA	59.161	20	CTGTAGCTTCCTGCCTGCTC	60.299	20	103	22	124
F01_transcript_4286	(T)10	perfect	Molecular Function: microtubule motor activity (GO:0003777);; Molecular Function: ATP binding (GO:0005524);; Cellular Component: microtubule (GO:0005874);; Biological Process: microtubule-based movement (GO:0007018);; Molecular Function: microtubule binding (GO:0008017);;	10	3645	3654	UTR	GGCCATAGCAACACCTTTGT	60	20	AGGGGTAGTCCCTGTTGGTC	60.23	20	177	3521	3697	GGCCATAGCAACACCTTTGT	60	20	AAATGCCTCAGGGGTAGTCC	60.328	20	186	3521	3706	GGCCATAGCAACACCTTTGT	60	20	CCTCAGGGGTAGTCCCTGTT	60.363	20	181	3521	3701
F01_transcript_4293	(TCT)6	perfect	--	18	1919	1936	UTR	AGTCACTGAAACCGTCACCC	60.009	20	GGTCGATGAGCTGGTTGATT	60.081	20	149	1811	1959	AGTCACTGAAACCGTCACCC	60.009	20	AGTTGATGGGGCAACTGAAG	60.111	20	233	1811	2043	TCGGAACAATCGGTACCTTC	59.933	20	GGTCGATGAGCTGGTTGATT	60.081	20	207	1753	1959
F01_transcript_4297	(ATGT)5	perfect	--	20	3460	3479	UTR	TGCATGGTCATCTTCCAAAA	60.049	20	TACATGGGAGGGAATTCGAC	59.75	20	221	3387	3607	TCTGCATGGTCATCTTCCAA	60.201	20	TACATGGGAGGGAATTCGAC	59.75	20	223	3385	3607	TTCTGCATGGTCATCTTCCA	60.201	20	TACATGGGAGGGAATTCGAC	59.75	20	224	3384	3607
F01_transcript_4301	(TGA)6	perfect	Biological Process: obsolete protein import into nucleus, docking (GO:0000059);; Biological Process: protein import into nucleus, translocation (GO:0000060);; Cellular Component: cytosol (GO:0005829);; Biological Process: NLS-bearing protein import into nucleus (GO:0006607);; Biological Process: ribosomal protein import into nucleus (GO:0006610);; Molecular Function: nuclear localization sequence…	18	2018	2035	UTR	GCTGTGGACATTGATGATGC	60.088	20	AACACTCCAGTCCTCACGCT	59.907	20	113	1961	2073	ATTTTCCTCGTGCAACTTGG	60.11	20	AACACTCCAGTCCTCACGCT	59.907	20	144	1930	2073	GCTGTGGACATTGATGATGC	60.088	20	ACTCCAGTCCTCACGCTGAT	59.866	20	110	1961	2070
F01_transcript_4302	(T)10	perfect	--	10	3110	3119	UTR	CTGCCTCTTCCTTTCCTGTG	59.982	20	TCCATAAGGCCCATTTTCAG	59.894	20	251	3016	3266	CTGCCTCTTCCTTTCCTGTG	59.982	20	CCATAAGGCCCATTTTCAGA	59.894	20	250	3016	3265	CTGCCTCTTCCTTTCCTGTG	59.982	20	CATAGGCCAGCAGCATAACA	59.856	20	141	3016	3156
F01_transcript_4303	(CGG)5	perfect	--	15	101	115	UTR	CGTGGCGATGGAGATACAG	60.232	19	GTGGCTTCTTCCTTGCTTTG	59.993	20	204	12	215	CGTGGCGATGGAGATACAG	60.232	19	TCTTCCTTGCTTTGCAGGAT	59.955	20	198	12	209	CGTGGCGATGGAGATACAG	60.232	19	CTTCTTCCTTGCTTTGCAGG	60.125	20	200	12	211
F01_transcript_4306	(GCA)5	perfect	--	15	3517	3531	UTR	CCTACGGGGAAGGGTTGTAT	60.068	20	CACCAACATCTGGTGGTCTG	59.997	20	175	3415	3589	GCATTTGCAAAGTCTGGTGA	59.847	20	CACCAACATCTGGTGGTCTG	59.997	20	228	3362	3589	GCATTTGCAAAGTCTGGTGA	59.847	20	TGTACAACACGCCCCTTACA	60.027	20	194	3362	3555
F01_transcript_4320	(CCGC)5	perfect	--	20	47	66	UTR	GCTCGCAGACACACGAGAG	60.945	19	GGAAGAAGGTGACGGCCT	60.199	18	216	25	240	GCTCGCAGACACACGAGAG	60.945	19	AAGAAGGTGACGGCCTCC	60.199	18	214	25	238	GCTCGCAGACACACGAGAG	60.945	19	CGTCCTGGTTCAAGTCGG	60.237	18	180	25	204
F01_transcript_4335	(CT)17	perfect	Molecular Function: protein serine/threonine kinase activity (GO:0004674);; Molecular Function: ATP binding (GO:0005524);; Biological Process: protein phosphorylation (GO:0006468);; Cellular Component: integral component of membrane (GO:0016021);;	34	52	85	UTR	CCTACGATAGTCTCGCCTCG	59.993	20	TGAGAGAAGAGGGCAGGAAA	60.065	20	263	12	274	CCTACGATAGTCTCGCCTCG	59.993	20	AGAGAAGAGGGCAGGAAAGC	60.096	20	261	12	272	CCTACGATAGTCTCGCCTCG	59.993	20	CTTCTGTCCTCCTCCCACAC	59.682	20	191	12	202
F01_transcript_4342	(GCA)6	perfect	--	18	3403	3420	UTR	AGGCTCCTGGTTCTAGGGTG	60.64	20	TGAGCCTCCAATCCATCTTC	60.158	20	275	3377	3651	CAGGCTCCTGGTTCTAGGGT	60.64	20	TGAGCCTCCAATCCATCTTC	60.158	20	276	3376	3651	AGGCTCCTGGTTCTAGGGTG	60.64	20	AACACAACTAAACGCAGCCC	60.176	20	122	3377	3498
F01_transcript_4344	(CGG)5	perfect	--	15	51	65	UTR	AAATAAAACGCCGCCGAG	61.094	18	GTAGGAGATGGCGAAGATGC	59.803	20	246	18	263	AAATAAAACGCCGCCGAG	61.094	18	TGAGGAAGTAGGAGATGGCG	60.353	20	253	18	270	AAAATAAAACGCCGCCGAG	62.276	19	GTAGGAGATGGCGAAGATGC	59.803	20	247	17	263
F01_transcript_4355	(CGG)6	perfect	Molecular Function: calcium-transporting ATPase activity (GO:0005388);; Molecular Function: calmodulin binding (GO:0005516);; Molecular Function: ATP binding (GO:0005524);; Cellular Component: integral component of plasma membrane (GO:0005887);; Cellular Component: intracellular membrane-bounded organelle (GO:0043231);; Molecular Function: metal ion binding (GO:0046872);; Biological Process: calc…	18	174	191	UTR	CACACACACTCCCCATCCTC	61.434	20	GACGAGTTCTTGCCCTTGAC	59.851	20	214	40	253	ATCTCATTGGTCGCCACAC	59.494	19	GACGAGTTCTTGCCCTTGAC	59.851	20	245	9	253	GATCTCATTGGTCGCCACAC	61.515	20	GACGAGTTCTTGCCCTTGAC	59.851	20	246	8	253
F01_transcript_4360	(A)11	perfect	--	11	959	969	UTR	GCATGCAATCTAGCAAGCAA	60.126	20	TTTTCCATTTCATGTGTCCAA	58.855	21	138	913	1050	GAAATTTCCCTTTTGGGAGG	59.75	20	TTTTCCATTTCATGTGTCCAA	58.855	21	161	890	1050	CAAGCAACAACCATAGCCAA	59.729	20	TTTTCCATTTCATGTGTCCAA	58.855	21	125	926	1050
F01_transcript_4360	(C)11	perfect	--	11	1858	1868	UTR	TGACACGTAGGCTACTCCCC	60.134	20	CTTGGCCGAGTAAGAGCTTG	60.147	20	182	1819	2000	TGACACGTAGGCTACTCCCC	60.134	20	AAGGGATAGGGCAGGTTGTT	59.827	20	224	1819	2042	ATGTCCATATGCGAGCACAA	60.104	20	GAGCCGGTATTGATGGTGTC	60.348	20	242	1667	1908
F01_transcript_4360	(T)10	perfect	--	10	708	717	UTR	CCATCTTTTTGTTCTGCGGT	60.11	20	TTGGCTATGGTTGTTGCTTG	59.729	20	262	684	945	CCATCTTTTTGTTCTGCGGT	60.11	20	GGCTATGGTTGTTGCTTGCT	60.278	20	260	684	943	CCATCTTTTTGTTCTGCGGT	60.11	20	CACGCGTTTGTGCTTTTATG	60.308	20	171	684	854
F01_transcript_4377	(TTC)5	perfect	--	15	326	340	UTR	CCTCCTTCTCCTTGCTCCTC	60.468	20	TGCATCCTAAACAGCAGCAG	60.157	20	209	181	389	TGGTGCGCTGTACCTGTAGT	59.39	20	TCCTAAACAGCAGCAGCAGA	59.888	20	125	261	385	GTGGTGCGCTGTACCTGTAG	59.39	20	TCCTAAACAGCAGCAGCAGA	59.888	20	126	260	385
F01_transcript_4381	(A)11gaactcgattcaatcctctgggagccccaagccctagccgattcctccctccatggc(CGG)9	interrupted	--	95	33	127	UTR	GTCCACACTCGATCCAATCC	60.335	20	CTCTTCCTGCTGCTGCTTCT	60.035	20	203	3	205	CCACACTCGATCCAATCCTC	60.475	20	CTCTTCCTGCTGCTGCTTCT	60.035	20	201	5	205	TCCACACTCGATCCAATCCT	60.475	20	CTCTTCCTGCTGCTGCTTCT	60.035	20	202	4	205
F01_transcript_4381	(TTC)5	perfect	--	15	612	626	UTR	GGGCGTCTGAATATGATGCT	60.066	20	TGTTAAGGGCCCCTAGGTTT	59.829	20	219	493	711	AGGGGCGTCTGAATATGATG	59.917	20	TGTTAAGGGCCCCTAGGTTT	59.829	20	221	491	711	TGAATATGATGCTCCGTTGC	59.652	20	TGTTAAGGGCCCCTAGGTTT	59.829	20	212	500	711
F01_transcript_4382	(T)10	perfect	--	10	1516	1525	UTR	GGGTGAGGGTTAAGCTCTTTG	60.116	21	GCAATCAATTTGGAATCTCTCG	60.93	22	205	1441	1645	GGGTGAGGGTTAAGCTCTTTG	60.116	21	CAAACCTAAGCAATCAATTTGG	58.674	22	214	1441	1654	GGGTGAGGGTTAAGCTCTTTG	60.116	21	CAAACCTAAGCAATCAATTTGGA	60.342	23	214	1441	1654
F01_transcript_4393	(CAG)5caccac(CAG)5	interrupted	Molecular Function: DNA binding (GO:0003677);; Cellular Component: plastid (GO:0009536);; Biological Process: embryo development ending in seed dormancy (GO:0009793);; Biological Process: regulation of flower development (GO:0009909);; Molecular Function: hydrolase activity, acting on ester bonds (GO:0016788);; Molecular Function: protein heterodimerization activity (GO:0046982);; Biological Proc…	36	3092	3127	UTR	TGCGGTCTCAAATCACTCAG	59.984	20	GCTCTAAGTCCACCCAGCAG	60.012	20	255	2922	3176	TGCGGTCTCAAATCACTCAG	59.984	20	CTCTAAGTCCACCCAGCAGC	60.012	20	254	2922	3175	TGCGGTCTCAAATCACTCAG	59.984	20	TTGTGGCTCTAAGTCCACCC	60.111	20	260	2922	3181
F01_transcript_4393	(CAG)6	perfect	Molecular Function: DNA binding (GO:0003677);; Cellular Component: plastid (GO:0009536);; Biological Process: embryo development ending in seed dormancy (GO:0009793);; Biological Process: regulation of flower development (GO:0009909);; Molecular Function: hydrolase activity, acting on ester bonds (GO:0016788);; Molecular Function: protein heterodimerization activity (GO:0046982);; Biological Proc…	18	1418	1435	UTR	ATATGCAGCAGCATCAGCAG	60.15	20	AGCTTTCCTGGGGTTCTCAT	60.074	20	142	1340	1481	TGAACCTCTTGCAACAGCAG	60.175	20	AGCTTTCCTGGGGTTCTCAT	60.074	20	172	1310	1481	GTTGCAACTCACGAAGCAGA	60.183	20	AGCTTTCCTGGGGTTCTCAT	60.074	20	219	1263	1481
F01_transcript_4393	(GCA)6	perfect	Molecular Function: DNA binding (GO:0003677);; Cellular Component: plastid (GO:0009536);; Biological Process: embryo development ending in seed dormancy (GO:0009793);; Biological Process: regulation of flower development (GO:0009909);; Molecular Function: hydrolase activity, acting on ester bonds (GO:0016788);; Molecular Function: protein heterodimerization activity (GO:0046982);; Biological Proc…	18	907	924	UTR	TCCGATGAATACCCTTCAGC	60.036	20	GACATCGGCAGTTGATGTTG	60.12	20	210	771	980	GATGGCGCTGGTGATTTTAT	59.929	20	CTGCCACCATTCTCCAACTT	60.111	20	248	805	1052	GATGGCGCTGGTGATTTTAT	59.929	20	GACATCGGCAGTTGATGTTG	60.12	20	176	805	980
F01_transcript_4403	(A)14	perfect	Biological Process: suberin biosynthetic process (GO:0010345);; Cellular Component: integral component of membrane (GO:0016021);; Biological Process: long-chain fatty-acyl-CoA metabolic process (GO:0035336);; Cellular Component: intracellular membrane-bounded organelle (GO:0043231);; Biological Process: oxidation-reduction process (GO:0055114);; Molecular Function: fatty-acyl-CoA reductase (alcoh…	14	2062	2075	UTR	CGCGAGAGTAATGCGTTGTA	60.037	20	GAACCACGTCGATCTCGATAA	60.088	21	193	1967	2159	GCCTTTGGCCTTAAACCTTC	60.075	20	GAACCACGTCGATCTCGATAA	60.088	21	168	1992	2159	CGCGAGAGTAATGCGTTGTA	60.037	20	CCACGTCGATCTCGATAAAA	58.721	20	190	1967	2156
F01_transcript_4413	(GT)12	perfect	--	24	714	737	UTR	CCGGTGAGTCTGGACAAAGT	60.151	20	GATCTGCAGACGGAGAGGTC	59.952	20	221	552	772	ATCTGAGCTGATTATGCCCG	60.199	20	GATCTGCAGACGGAGAGGTC	59.952	20	238	535	772	ATGGCACCGAAGTCTGAAAC	60.119	20	AAGCAATCCCTACCCCAGTT	59.827	20	276	675	950
F01_transcript_4431	(GT)6	perfect	--	12	3638	3649	UTR	AGCTGGATGGTGATGGAAAC	59.934	20	CACAGCCAAACATCAGGAGA	59.831	20	217	3470	3686	GGGTTTTGTATAGGCGAGCA	60.096	20	CACAGCCAAACATCAGGAGA	59.831	20	236	3451	3686	TGGAAACATCATCTAGGGGC	59.894	20	CACAGCCAAACATCAGGAGA	59.831	20	204	3483	3686
F01_transcript_4434	(A)10	perfect	--	10	2218	2227	UTR	TCGGCCCATATACACACAAA	59.809	20	TATGATTATGTTTGCGGCCA	59.92	20	266	2176	2441	CTGATCGGCCCATATACACA	59.375	20	TATGATTATGTTTGCGGCCA	59.92	20	270	2172	2441	CTGATCGGCCCATATACACA	59.375	20	ATGAGGCAATTTTGTGAGCC	60.081	20	122	2172	2293
F01_transcript_4448	(TGCA)5	perfect	--	20	3391	3410	UTR	CATGGCATCATCGAAACATC	59.89	20	CCCGTTTCCAAAAACAAAAA	59.82	20	242	3295	3536	TAAGCATGGCATCATCGAAA	60.179	20	CCCGTTTCCAAAAACAAAAA	59.82	20	246	3291	3536	TTAAGCATGGCATCATCGAA	60.179	20	CCCGTTTCCAAAAACAAAAA	59.82	20	247	3290	3536
F01_transcript_4468	(GAAAG)5	perfect	Molecular Function: nucleotide binding (GO:0000166);; Molecular Function: protein kinase activity (GO:0004672);; Cellular Component: membrane (GO:0016020);; Biological Process: primary metabolic process (GO:0044238);; Biological Process: cellular macromolecule metabolic process (GO:0044260);; Cellular Component: cell part (GO:0044464);;	25	181	205	UTR	TCTTTCACTTTCCCCACCTG	60.081	20	AAGCGGAACAGAGAACTCCA	59.989	20	243	96	338	TTTTTCCTCCCTTTGCTCCT	60.18	20	AAGCGGAACAGAGAACTCCA	59.989	20	266	73	338	TCTTTCACTTTCCCCACCTG	60.081	20	AGCAGCTAAGCAAGGATGGA	60.118	20	196	96	291
F01_transcript_4468	(TACA)5	perfect	Molecular Function: nucleotide binding (GO:0000166);; Molecular Function: protein kinase activity (GO:0004672);; Cellular Component: membrane (GO:0016020);; Biological Process: primary metabolic process (GO:0044238);; Biological Process: cellular macromolecule metabolic process (GO:0044260);; Cellular Component: cell part (GO:0044464);;	20	405	424	UTR	TGGAGTTCTCTGTTCCGCTT	59.989	20	ATCCTTCGGCTCCTCTTCTC	59.919	20	191	319	509	TGGAGTTCTCTGTTCCGCTT	59.989	20	GATCCTTCGGCTCCTCTTCT	59.919	20	192	319	510	TGGAGTTCTCTGTTCCGCTT	59.989	20	AGATCCTTCGGCTCCTCTTC	59.919	20	193	319	511
F01_transcript_4473	(A)10	perfect	Molecular Function: serine-type endopeptidase activity (GO:0004252);; Biological Process: proteolysis (GO:0006508);;	10	140	149	UTR	CTCCACTCCCTACCTCCCTC	60.066	20	CGCTAGGGTTTAGAGCTCCC	60.352	20	149	63	211	AGGGTGGTCTCCCCTTCTAA	59.928	20	CGCTAGGGTTTAGAGCTCCC	60.352	20	206	6	211	CCCTTCTAAAATCTCGTGCG	59.839	20	CGCTAGGGTTTAGAGCTCCC	60.352	20	195	17	211
F01_transcript_4478	(CGT)5	perfect	--	15	215	229	UTR	GACCATGGCGTACAAAGGAC	60.384	20	GTGAGGAGCCAGAAGAGGAG	59.127	20	252	101	352	GACCATGGCGTACAAAGGAC	60.384	20	GGTGAGGAGCCAGAAGAGG	59.929	19	253	101	353	GACCATGGCGTACAAAGGAC	60.384	20	CACGACGGAGTGGATGAAC	60.105	19	208	101	308
F01_transcript_4491	(CTT)6	perfect	Molecular Function: calcium ion binding (GO:0005509);; Molecular Function: calcium-dependent phospholipid binding (GO:0005544);; Cellular Component: plasma membrane (GO:0005886);; Cellular Component: integral component of membrane (GO:0016021);;	18	3621	3638	UTR	TACCACACTTTTGTCGGTGC	59.615	20	ATCAACTTTATTCGGCACGC	60.103	20	127	3543	3669	CGGTGTGCTTATTCCCTTCT	59.195	20	ATCAACTTTATTCGGCACGC	60.103	20	108	3562	3669	TACCACACTTTTGTCGGTGC	59.615	20	TCGATCAACTTTATTCGGCA	59.257	20	130	3543	3672
F01_transcript_4497	(CGG)7	perfect	--	21	171	191	UTR	AAGCAAGCAAGAGAAGAGGC	58.961	20	TCCGAGGACAGCGGAAAC	62.361	18	280	121	400	CAAGCAAGAGAAGAGGCGG	61.2	19	TCCGAGGACAGCGGAAAC	62.361	18	277	124	400	AGCAAGCAAGAGAAGAGGCG	62.236	20	TCCGAGGACAGCGGAAAC	62.361	18	279	122	400
F01_transcript_4501	(CGA)6	perfect	--	18	124	141	UTR	ATACCCCTACGCAGGTCCTT	59.848	20	GTGGTGGTTCAGGAAGAGGA	60.088	20	180	91	270	AAATACCCCTACGCAGGTCC	60.208	20	GTGGTGGTTCAGGAAGAGGA	60.088	20	182	89	270	CAATGTCATTTCCCTGAGCA	59.648	20	CAGACATGTGGTTGGTCGTC	60.005	20	114	66	179
F01_transcript_4501	(TC)6	perfect	--	12	3617	3628	UTR	CGGAAAGTGGAACCAAACAT	59.83	20	GAGCGAGGGACATAGACAGG	59.827	20	208	3455	3662	AACATCAAGGCTCCCTTCAA	59.67	20	GAGCGAGGGACATAGACAGG	59.827	20	193	3470	3662	CAAACATCAAGGCTCCCTTC	59.67	20	GAGCGAGGGACATAGACAGG	59.827	20	195	3468	3662
F01_transcript_4507	(GCA)5	perfect	--	15	3351	3365	UTR	AGGCTCCTGGTTCTAGGGTG	60.64	20	TGAGCCTCCAATCCATCTTC	60.158	20	272	3325	3596	CAGGCTCCTGGTTCTAGGGT	60.64	20	TGAGCCTCCAATCCATCTTC	60.158	20	273	3324	3596	AGGCTCCTGGTTCTAGGGTG	60.64	20	AACACAACTAAACGCAGCCC	60.176	20	119	3325	3443
F01_transcript_4513	(GCG)5	perfect	Molecular Function: calcium-transporting ATPase activity (GO:0005388);; Molecular Function: calmodulin binding (GO:0005516);; Molecular Function: ATP binding (GO:0005524);; Cellular Component: integral component of plasma membrane (GO:0005887);; Cellular Component: intracellular membrane-bounded organelle (GO:0043231);; Molecular Function: metal ion binding (GO:0046872);; Biological Process: calc…	15	184	198	UTR	TACAGTGACAGTGCCTTCGC	60.056	20	GCTTGCCTCCACTTTTTGAG	59.993	20	249	10	258	TACAGTGACAGTGCCTTCGC	60.056	20	TGATGCGTTCAGGACAAGAG	59.984	20	271	10	280	CGGGGAATATCTCCCTTCTC	59.859	20	GCTTGCCTCCACTTTTTGAG	59.993	20	184	75	258
F01_transcript_4514	(T)10	perfect	--	10	3576	3585	UTR	TGAGCATCCATTCGCTATCA	60.329	20	GAAATCCAGTAGCAATTCCACC	59.841	22	237	3398	3634	TGATGAGCATCCATTCGCTA	60.329	20	GAAATCCAGTAGCAATTCCACC	59.841	22	240	3395	3634	CGCCTACTCGGGCTTTATTT	60.577	20	GAAATCCAGTAGCAATTCCACC	59.841	22	102	3533	3634
F01_transcript_4517	(CCG)7	perfect	Cellular Component: nuclear envelope (GO:0005635);; Cellular Component: cytosol (GO:0005829);; Molecular Function: Ran GTPase binding (GO:0008536);; Molecular Function: protein transporter activity (GO:0008565);; Biological Process: transcription factor import into nucleus (GO:0042991);;	21	37	57	UTR	GACCTTCCTTCCTCTCCGAT	59.636	20	AGATGATCTCCAGGAGGCAG	59.359	20	246	0	245	TCCTCTCCGATCATTCCTTC	59.167	20	AGATGATCTCCAGGAGGCAG	59.359	20	237	9	245	CTCTCCGATCATTCCTTCCC	60.93	20	AGATGATCTCCAGGAGGCAG	59.359	20	235	11	245
F01_transcript_4522	(GAG)5	perfect	--	15	2609	2623	UTR	ATACCTCGTGCAAACCAACC	59.859	20	CTGTTTTCCCTTCCATTTCG	59.541	20	221	2532	2752	CACCAGCTAAACCCAAGGAA	60.103	20	CAAAACCCGCTTCCAATAAC	59.451	20	225	2426	2650	ATACCTCGTGCAAACCAACC	59.859	20	CAAAACCCGCTTCCAATAAC	59.451	20	119	2532	2650
F01_transcript_4522	(GGA)6	perfect	--	18	115	132	UTR	CCACAAACCCTAACCCCAG	60.209	19	ATCTCCTCCTCGTCGACCTC	60.759	20	188	52	239	CCACAAACCCTAACCCCAG	60.209	19	GATCTCCTCCTCGTCGACCT	60.759	20	189	52	240	CGGTCCACAAACCCTAACC	60.217	19	ATCTCCTCCTCGTCGACCTC	60.759	20	192	48	239
F01_transcript_4527	(GTG)5	perfect	Molecular Function: phosphorelay sensor kinase activity (GO:0000155);; Biological Process: phosphorelay signal transduction system (GO:0000160);; Molecular Function: protein serine/threonine kinase activity (GO:0004674);; Molecular Function: ATP binding (GO:0005524);; Cellular Component: nucleus (GO:0005634);; Cellular Component: vacuole (GO:0005773);; Biological Process: regulation of transcript…	15	754	768	UTR	ATTTTCGGGGACAAAATGCT	60.673	20	AGGAAGAGGGGTTGAAGACC	59.534	20	264	617	880	ATTTTCGGGGACAAAATGCT	60.673	20	GGAGGAAGAGGGGTTGAAGA	60.565	20	266	617	882	ATTTTCGGGGACAAAATGC	59.754	19	AGGAAGAGGGGTTGAAGACC	59.534	20	264	617	880
F01_transcript_4537	(TC)6	perfect	Molecular Function: ATP binding (GO:0005524);; Cellular Component: kinesin complex (GO:0005871);; Cellular Component: microtubule (GO:0005874);; Biological Process: microtubule-based movement (GO:0007018);; Molecular Function: microtubule binding (GO:0008017);; Molecular Function: ATP-dependent microtubule motor activity, plus-end-directed (GO:0008574);;	12	3473	3484	UTR	TACTCGAAGCACAACGATGC	60.019	20	AACCCTTTCCTCCCAAGGTA	59.799	20	267	3246	3512	TCGAAGCACAACGATGCTAC	60.019	20	AACCCTTTCCTCCCAAGGTA	59.799	20	264	3249	3512	ACGATGCTACACCTCTGCCT	59.898	20	AACCCTTTCCTCCCAAGGTA	59.799	20	254	3259	3512
F01_transcript_4538	(TCT)11	perfect	--	33	330	362	UTR	GGATTGGATTCGGGATTCTT	60.096	20	GAAAGGACAAGCAAGCAAGC	60.14	20	274	119	392	CCCAACCAATCGCAATACTT	59.823	20	GAAAGGACAAGCAAGCAAGC	60.14	20	172	221	392	GGATTGGATTCGGGATTCTT	60.096	20	AGCAGAAAGGACAAGCAAGC	59.763	20	278	119	396
F01_transcript_4554	(AG)11	perfect	--	22	37	58	UTR	AAGCGTAAAAGCCAAGGGAG	60.731	20	GGAAGGAGAGGGGAACGTAG	60.067	20	102	2	103	AAGCGTAAAAGCCAAGGGAG	60.731	20	AGGAAGGAGAGGGGAACGTA	60.067	20	103	2	104	AAGCGTAAAAGCCAAGGGAG	60.731	20	GAAGGAGAGGGGAACGTAGC	60.212	20	101	2	102
F01_transcript_4559	(C)12	perfect	--	12	381	392	UTR	TAGAAATCCCTCGCTGGTTG	60.206	20	GGAGGCGAGCCTTTCTACTT	59.983	20	219	356	574	TAGAAATCCCTCGCTGGTTG	60.206	20	GAGAAATCCTCCTGCGACTG	59.95	20	134	356	489	GGTAGAAATCCCTCGCTGGT	60.464	20	GGAGGCGAGCCTTTCTACTT	59.983	20	221	354	574
F01_transcript_4563	(TG)6	perfect	--	12	3498	3509	UTR	TGGTCGTGACATGTGAGGTT	60.005	20	CGTCTTGAATAGACGGAGGG	59.688	20	236	3302	3537	TGGTCGTGACATGTGAGGTTA	60.016	21	CGTCTTGAATAGACGGAGGG	59.688	20	236	3302	3537	TGGTACCGAAGTACAAAACCG	59.906	21	CGTCTTGAATAGACGGAGGG	59.688	20	159	3379	3537
F01_transcript_4566	(CAG)5	perfect	--	15	1072	1086	UTR	AGCAACAACACCAACACCAA	60.049	20	GGCGAATCAGGATGTGAACT	60.081	20	124	1045	1168	AGCAACAACACCAACACCAA	60.049	20	TCGTTCATACGTAGCTCCCC	60.096	20	196	1045	1240	GCAACAACACCAACACCAAC	59.905	20	GGCGAATCAGGATGTGAACT	60.081	20	123	1046	1168
F01_transcript_4575	(A)12	perfect	--	12	1029	1040	UTR	CCATGGTGTCGAAATTAACG	58.892	20	GTTGGTGTGGAGGAACTTGG	60.399	20	280	961	1240	TGGTGTCGAAATTAACGAGC	58.773	20	GTTGGTGTGGAGGAACTTGG	60.399	20	277	964	1240	GGTGTCGAAATTAACGAGCAG	59.761	21	GTTGGTGTGGAGGAACTTGG	60.399	20	276	965	1240
F01_transcript_4575	(TGA)5	perfect	--	15	1841	1855	UTR	ATGGCCAAATAGCACCTTTG	59.96	20	TTTTGACCTTCATCCCGAAG	60.044	20	238	1647	1884	CCCATGCTTGATTTTGAGGT	59.933	20	TTTTGACCTTCATCCCGAAG	60.044	20	263	1622	1884	ATGGCCAAATAGCACCTTTG	59.96	20	GTTTTGACCTTCATCCCGAA	59.91	20	239	1647	1885
F01_transcript_4581	(AC)10	perfect	--	20	3157	3176	UTR	TTTTGAGTTCGGTCGCTTCT	59.993	20	GTCGTGTTCTCTGGCTCCTC	59.993	20	280	3006	3285	CGGTCGCTTCTATTTTCTCG	59.975	20	GTCGTGTTCTCTGGCTCCTC	59.993	20	271	3015	3285	TTTTGAGTTCGGTCGCTTCT	59.993	20	CTGTTCTTTCTCCTCCAGCG	60.126	20	236	3006	3241
F01_transcript_4581	(TTTA)5	perfect	--	20	2936	2955	UTR	ACCGCATTTGTCCTTTTTCA	60.481	20	CGAGAAAATAGAAGCGACCG	59.975	20	270	2765	3034	TGTTCATACCGCATTTGTCC	59.4	20	AGAAGCGACCGAACTCAAAA	59.993	20	268	2758	3025	TGTTCATACCGCATTTGTCC	59.4	20	AGCGACCGAACTCAAAAAGA	59.993	20	265	2758	3022
F01_transcript_4582	(GAC)5	perfect	--	15	298	312	UTR	AGGAGGAGGATGAGGAGGAA	60.149	20	AGTGGCGTCTTCAGACTCGT	60.057	20	248	169	416	AGGAGGAGGATGAGGAGGAA	60.149	20	GTCTTTCCAGTGGCGTCTTC	59.851	20	256	169	424	GGAGGAGGATGAGGAGGAAG	60.149	20	TCCCTCTTGCCAATCTCTGT	59.803	20	273	170	442
F01_transcript_4585	(TG)10	perfect	--	20	1743	1762	UTR	CGGATGATGGTCCTAGTGCT	60.096	20	CAAGAGGGGTTGACCACATT	59.82	20	244	1654	1897	TGATGATGGAGGCTTTGACA	60.201	20	CAAGAGGGGTTGACCACATT	59.82	20	204	1694	1897	CGGATGATGGTCCTAGTGCT	60.096	20	AACAAGAGGGGTTGACCACA	60.399	20	246	1654	1899
F01_transcript_4586	(CAC)6	perfect	--	18	1620	1637	UTR	GCAGTTTCTTCTGCAGGTCC	59.997	20	CTGGTGCAGGTGGTGGTG	62.339	18	277	1504	1780	TGCAGTTTCTTCTGCAGGTC	59.165	20	CTGGTGCAGGTGGTGGTG	62.339	18	278	1503	1780	CAGTTTCTTCTGCAGGTCCA	59.007	20	CTGGTGCAGGTGGTGGTG	62.339	18	276	1505	1780
F01_transcript_4611	(CAA)7	perfect	Molecular Function: nucleic acid binding (GO:0003676);; Molecular Function: zinc ion binding (GO:0008270);; Molecular Function: ADP binding (GO:0043531);;	21	1136	1156	UTR	TGCAAGGTACAAGAGTTGCG	60.05	20	GTCTTGCCCATACCTCCAGA	60.073	20	240	972	1211	AAACAGATCGTTGAGGTGGG	59.966	20	ACCTCCAGATCCAACAATGG	59.779	20	258	943	1200	TGCAAGGTACAAGAGTTGCG	60.05	20	ACCTCCAGATCCAACAATGG	59.779	20	229	972	1200
F01_transcript_4643	(GGA)5	perfect	--	15	107	121	UTR	AGAAACCCTAACCCCAGCC	60.313	19	ATCTCCTCCTCGTCGACCTC	60.759	20	189	46	234	AGAAACCCTAACCCCAGCC	60.313	19	GATCTCCTCCTCGTCGACCT	60.759	20	190	46	235	CAGAAACCCTAACCCCAGC	59.536	19	ATCTCCTCCTCGTCGACCTC	60.759	20	190	45	234
F01_transcript_4650	(C)11	perfect	--	11	85	95	UTR	CCAAAAGATTTCGCGACG	60.335	18	GGAGCGGTGGAGGAGTAGAC	61.192	20	250	61	310	CCAAAAGATTTCGCGACG	60.335	18	GGAGCGGTGGAGGAGTAGA	60.356	19	250	61	310	CCAAAAGATTTCGCGACG	60.335	18	AGCGGTGGAGGAGTAGACG	60.415	19	248	61	308
F01_transcript_4650	(GGA)5	perfect	--	15	459	473	UTR	GATCGTCTACTACCGCCGTC	59.723	20	GTGCTCTCCTTCTGCACTCC	60.143	20	255	374	628	GATCGTCTACTACCGCCGTC	59.723	20	AGCTCCTCCCCGTCTCTATC	59.801	20	204	374	577	GCCCGTGATCGTCTACTACC	59.579	20	GTGCTCTCCTTCTGCACTCC	60.143	20	261	368	628
F01_transcript_4665	(GGC)5	perfect	--	15	126	140	UTR	ACGGTGTTTTCCAAGCTGAG	60.291	20	GGCATAAAATCCAAGCCTGA	60.038	20	213	87	299	ACGGTGTTTTCCAAGCTGAG	60.291	20	ATAGTGTTGCCTTGTTCGGC	60.14	20	153	87	239	ACGGTGTTTTCCAAGCTGAG	60.291	20	CCGCTTTCTCTAATCCCCAT	60.411	20	188	87	274
F01_transcript_4669	(ACG)5	perfect	--	15	638	652	UTR	TTCATACCCGACTGGAAAGC	60.074	20	CTTCTTCGTCTTCGTCCTCG	60.126	20	182	563	744	TCACAGACGACGACGTATCC	59.707	20	CAAGTGAGAGTGGTGGAGCA	60.022	20	273	607	879	GCTCTTCATACCCGACTGGA	60.218	20	CTTCTTCGTCTTCGTCCTCG	60.126	20	186	559	744
F01_transcript_4669	(CAC)5	perfect	--	15	2503	2517	UTR	ATGCACTCTCAAAACGGAGG	60.255	20	GGTGTCAAGTGGATTTCCGT	59.827	20	278	2439	2716	TGTGCACATGCACTCTCAAA	60.029	20	TCAATCTCGCGACTAGGAGG	60.495	20	243	2432	2674	TGTGCACATGCACTCTCAAA	60.029	20	GATTTCCGTGGCAGATGAAG	60.603	20	274	2432	2705
F01_transcript_4670	(AGC)7	perfect	--	21	589	609	UTR	GGTTCGAGAAATGCGTGAAG	60.776	20	TCTGTACACTTGTGAGCGCC	60.056	20	104	531	634	GGTTCGAGAAATGCGTGAAG	60.776	20	CCGCAGGGACTTATTATCCA	59.916	20	172	531	702	GAGAAATGCGTGAAGCAAGA	59.152	20	CCGCAGGGACTTATTATCCA	59.916	20	167	536	702
F01_transcript_4680	(CAG)5	perfect	--	15	3351	3365	UTR	CAACGACGAGGTCACCATTA	59.566	20	TCACGGATGAAGAACTGCTG	59.984	20	204	3193	3396	CAACGACGAGGTCACCATTA	59.566	20	ACGGATGAAGAACTGCTGCT	60.02	20	202	3193	3394	AACATGTACGACACCGCCTT	60.44	20	TCACGGATGAAGAACTGCTG	59.984	20	245	3152	3396
F01_transcript_4690	(CTC)5gcaggtgaggcggcgctgataggcgcgcaga(GCG)6	interrupted	--	64	213	276	UTR	GGGCAGTTAGCCAAGAAGAA	59.452	20	GCGGTTGAACCTGTTGTTG	60.144	19	262	73	334	AAGAGGGGCAGTTAGCCAAG	60.753	20	CGGTTGAACCTGTTGTTGG	59.985	19	266	68	333	AGGGGCAGTTAGCCAAGAAG	60.753	20	GCGGTTGAACCTGTTGTTG	60.144	19	264	71	334
F01_transcript_4701	(GCG)5	perfect	Molecular Function: calcium-transporting ATPase activity (GO:0005388);; Molecular Function: calmodulin binding (GO:0005516);; Molecular Function: ATP binding (GO:0005524);; Cellular Component: integral component of plasma membrane (GO:0005887);; Cellular Component: intracellular membrane-bounded organelle (GO:0043231);; Molecular Function: metal ion binding (GO:0046872);; Biological Process: calc…	15	181	195	UTR	TACAGTGACAGTGCCTTCGC	60.056	20	GCTTGCCTCCACTTTTTGAG	59.993	20	249	7	255	TACAGTGACAGTGCCTTCGC	60.056	20	TGATGCGTTCAGGACAAGAG	59.984	20	271	7	277	CGGGGAATATCTCCCTTCTC	59.859	20	GCTTGCCTCCACTTTTTGAG	59.993	20	184	72	255
F01_transcript_4710	(T)10ccaatctttgccagctttgtaag(A)10	interrupted	--	43	3518	3560	UTR	AGAGCCGGGAAGATCCTTAG	59.805	20	CATCGCAAAATTCAGCTTCA	59.953	20	143	3466	3608	AGAGCCGGGAAGATCCTTAG	59.805	20	TTGCCAACGGATATCAGACA	60.073	20	169	3466	3634	GTGTCTGCGTAGGCCTGAAT	60.285	20	TTGCCAACGGATATCAGACA	60.073	20	193	3442	3634
F01_transcript_4737	(CGG)7	perfect	Molecular Function: solute:proton antiporter activity (GO:0015299);; Cellular Component: integral component of membrane (GO:0016021);; Biological Process: hydrogen ion transmembrane transport (GO:1902600);;	21	101	121	UTR	CCGTCACCTCTCAGTCTGCT	60.608	20	CATGCTTGGTCCCGTACTCT	60.134	20	228	76	303	ATAAACAACAGCGGCAGTCA	59.347	20	CATGCTTGGTCCCGTACTCT	60.134	20	259	45	303	TAAACAACAGCGGCAGTCAT	59.347	20	CATGCTTGGTCCCGTACTCT	60.134	20	258	46	303
F01_transcript_4738	(AT)6	perfect	Cellular Component: mitochondrion (GO:0005739);; Biological Process: proteolysis (GO:0006508);; Molecular Function: peptidase activity (GO:0008233);; Molecular Function: ADP binding (GO:0043531);;	12	3661	3672	UTR	TCCAGTCTGCTGAGAGAGCA	60.005	20	TCTATATATGTTTCTCTTTCCAAAACG	58.427	27	231	3472	3702	GAGGAAAGTGAGATCGGCAG	59.95	20	TCTATATATGTTTCTCTTTCCAAAACG	58.427	27	191	3512	3702	AGAGCAGTGATGAAGCAGCA	59.887	20	TCTATATATGTTTCTCTTTCCAAAACG	58.427	27	217	3486	3702
F01_transcript_4742	(TGA)6	perfect	--	18	2011	2028	UTR	GCTGTGGACATTGATGATGC	60.088	20	AACACTCCAGTCCTCACGCT	59.907	20	113	1954	2066	ATTTTCCTCGTGCAACTTGG	60.11	20	AACACTCCAGTCCTCACGCT	59.907	20	144	1923	2066	GCTGTGGACATTGATGATGC	60.088	20	ACTCCAGTCCTCACGCTGAT	59.866	20	110	1954	2063
F01_transcript_4748	(AAG)7	perfect	--	21	321	341	UTR	CCACAAAGAAAGCGAGGAAG	59.986	20	ACTTGATCGCGTCAATGTCA	60.272	20	243	141	383	CCTAAGCCCAAGTCCACAAA	60.103	20	ACTTGATCGCGTCAATGTCA	60.272	20	256	128	383	TGTAAGCCCCAAGCTGAAGT	59.875	20	ACTTGATCGCGTCAATGTCA	60.272	20	176	208	383
F01_transcript_4748	(GAT)5	perfect	--	15	3009	3023	UTR	TTTGAGGAGGAAGGGGATTT	59.875	20	AGTAGACTTCTCGGCCTCCC	59.84	20	267	2936	3202	CAAGGCATTTGAGGAGGAAG	59.807	20	AGTAGACTTCTCGGCCTCCC	59.84	20	274	2929	3202	CATTTGAGGAGGAAGGGGAT	60.264	20	AGTAGACTTCTCGGCCTCCC	59.84	20	269	2934	3202
F01_transcript_4753	(GAC)5	perfect	--	15	3242	3256	UTR	GCTCTCCGTTGACGACTTTC	59.997	20	TCCCTTGTTCTTCGCGTAAT	59.708	20	274	3202	3475	CTCTCCGTTGACGACTTTCC	59.844	20	TCCCTTGTTCTTCGCGTAAT	59.708	20	273	3203	3475	GCTCTCCGTTGACGACTTTC	59.997	20	CCCTTGTTCTTCGCGTAATG	60.628	20	273	3202	3474
F01_transcript_4759	(AG)9	perfect	--	18	3381	3398	UTR	CAGCAGCAGCATTCAAAGAG	59.888	20	TAGAGCAAATTTGGGGGTCA	60.439	20	182	3328	3509	CAGCAGCAGCATTCAAAGAG	59.888	20	GCTAGAGCAAATTTGGGGGT	60.451	20	184	3328	3511	TGTATTGGCTGGTTCCAGTG	59.566	20	TAGAGCAAATTTGGGGGTCA	60.439	20	245	3265	3509
F01_transcript_4759	(CCG)5	perfect	--	15	67	81	UTR	GTTGGACGATCGACTCCCT	60.064	19	CGAGTTGGGGGAGATGTG	60.038	18	274	37	310	GTTGGACGATCGACTCCCT	60.064	19	GTCCGAGTTGGGGGAGAT	59.853	18	277	37	313	GTTGGACGATCGACTCCCT	60.064	19	CCGAGTTGGGGGAGATGT	60.89	18	275	37	311
F01_transcript_4759	(GAT)6	perfect	--	18	1284	1301	UTR	TGCAGAGGAAGACGAATCCT	59.95	20	GAAGAATGTCGTCCCCAAAA	59.91	20	191	1192	1382	TGCAGAGGAAGACGAATCCT	59.95	20	ACATTTCCGCAAGTTCCAAG	60.11	20	139	1192	1330	GACAGGGACCAGGATTTGAA	59.903	20	GAAGAATGTCGTCCCCAAAA	59.91	20	166	1217	1382
F01_transcript_4766	(CG)6	perfect	Molecular Function: ATP binding (GO:0005524);; Cellular Component: integral component of plasma membrane (GO:0005887);; Biological Process: ATP biosynthetic process (GO:0006754);; Molecular Function: hydrogen-exporting ATPase activity, phosphorylative mechanism (GO:0008553);; Cellular Component: intracellular membrane-bounded organelle (GO:0043231);; Molecular Function: metal ion binding (GO:0046…	12	349	360	UTR	GGAGACCACCACCAGCAG	60.252	18	ACCGTCTCGTTCTTCACGTC	60.307	20	208	291	498	GAGACCACCACCAGCAGC	60.425	18	ACTTGAGGTGGCTGAACACC	60.159	20	254	292	545	CGCTATAAGGATCGTGGGG	60.433	19	CTTCTTGATCGCTCGCTTTG	61.176	20	258	146	403
F01_transcript_4776	(GAT)7	perfect	Molecular Function: RNA binding (GO:0003723);; Molecular Function: ribonuclease activity (GO:0004540);; Cellular Component: cytoplasm (GO:0005737);; Biological Process: rRNA processing (GO:0006364);; Biological Process: RNA phosphodiester bond hydrolysis (GO:0090501);; Molecular Function: starch binding (GO:2001070);;	21	1548	1568	UTR	AACGATGAGAGCCTTCTGACA	60.005	21	CCGATCTCCTGGTGAGTGAT	60.072	20	279	1523	1801	AGCAAAACCGTGATCCATTT	59.434	20	ATGGGACACAATGTCCAAGC	60.79	20	242	1446	1687	AAGCAAAACCGTGATCCATT	59.434	20	ATGGGACACAATGTCCAAGC	60.79	20	243	1445	1687
F01_transcript_4785	(CGA)5	perfect	--	15	70	84	UTR	GCCATAGGTTTAATTGCGGA	59.928	20	ACGCTGTCCTTCTCCATGAT	59.685	20	145	22	166	GCCATAGGTTTAATTGCGGA	59.928	20	ATGATGATCTCACACCACCG	59.345	20	130	22	151	TTTGCCGCCATAGGTTTAAT	59.455	20	ACGCTGTCCTTCTCCATGAT	59.685	20	151	16	166
F01_transcript_4788	(A)11	perfect	Molecular Function: actin filament binding (GO:0051015);; Biological Process: actin filament bundle assembly (GO:0051017);;	11	57	67	UTR	GGGATCTATTTGCCGGTTTC	60.642	20	GCTAGCTATGATTGCTCCCG	59.967	20	267	0	266	GGGATCTATTTGCCGGTTTC	60.642	20	CTTTTTAAGAAAACGCCCCC	59.944	20	136	0	135	GGGATCTATTTGCCGGTTTC	60.642	20	TTTTTAAGAAAACGCCCCCT	59.944	20	135	0	134
F01_transcript_4788	(AGG)11	perfect	Molecular Function: actin filament binding (GO:0051015);; Biological Process: actin filament bundle assembly (GO:0051017);;	33	214	246	UTR	GGGATCTATTTGCCGGTTTC	60.642	20	GCTAGCTATGATTGCTCCCG	59.967	20	267	0	266	GGGATCTATTTGCCGGTTTC	60.642	20	CTTTTTAAGAAAACGCCCCC	59.944	20	136	0	135	GGGATCTATTTGCCGGTTTC	60.642	20	TTTTTAAGAAAACGCCCCCT	59.944	20	135	0	134
F01_transcript_4812	(T)14	perfect	Molecular Function: ionotropic glutamate receptor activity (GO:0004970);; Biological Process: ion transport (GO:0006811);; Cellular Component: integral component of membrane (GO:0016021);; Biological Process: ionotropic glutamate receptor signaling pathway (GO:0035235);;	14	3474	3487	UTR	CGTTTGGTCGATTTGCTTTT	60.11	20	AATGAGCCCATGTTAGGACG	59.955	20	265	3306	3570	GACGTTTGGTCGATTTGCTT	60.118	20	AATGAGCCCATGTTAGGACG	59.955	20	267	3304	3570	ATTTGCTTTGCTGCCTGATT	59.851	20	AATGAGCCCATGTTAGGACG	59.955	20	217	3354	3570
F01_transcript_4820	(TG)6	perfect	--	12	3003	3014	UTR	AAAGTTGCATTTCGACCGAC	60.118	20	CTATGCGTGACGAAGACGAA	60.011	20	146	2980	3125	AGGATTGCCCATACACTTGG	59.813	20	CTATGCGTGACGAAGACGAA	60.011	20	266	2860	3125	AAAGTTGCATTTCGACCGAC	60.118	20	GAAGATGATCTCCCAACCCA	59.862	20	170	2980	3149
F01_transcript_4827	(GGC)6	perfect	--	18	859	876	UTR	GTACGACTCCAGCGGCAT	59.819	18	CGTTGTTGTGGTAGCCAATG	60.027	20	197	815	1011	CAGCTGCATCAAGAAAGCAA	60.28	20	ACGGGGAACGAGAAGGAC	60.048	18	233	684	916	GAGCGGTACGACTCCAGC	59.531	18	CGTTGTTGTGGTAGCCAATG	60.027	20	202	810	1011
F01_transcript_4847	(TGC)5	perfect	Molecular Function: protein kinase activity (GO:0004672);; Molecular Function: ATP binding (GO:0005524);; Biological Process: protein phosphorylation (GO:0006468);; Cellular Component: integral component of membrane (GO:0016021);;	15	2290	2304	UTR	TTAACCTTCAAGTTCGCGCT	60.018	20	CTGCATTCACGTCAGTCGTT	59.905	20	111	2249	2359	TTAACCTTCAAGTTCGCGCT	60.018	20	TCACGTCAGTCGTTGGAGAC	59.872	20	105	2249	2353	TTAACCTTCAAGTTCGCGCT	60.018	20	AAGAGCATGGGTACTGGCAC	60.142	20	170	2249	2418
F01_transcript_4849	(GT)6	perfect	Molecular Function: protein kinase activity (GO:0004672);; Molecular Function: ATP binding (GO:0005524);; Biological Process: protein phosphorylation (GO:0006468);; Cellular Component: integral component of membrane (GO:0016021);;	12	3594	3605	UTR	GCTCTGTTAGAGCACGCTGA	59.495	20	CCGTTTACAAAATTAACTAGTACAGGA	58.414	27	262	3380	3641	TGGGCAATAATTGGCTACAA	59.029	20	CCGTTTACAAAATTAACTAGTACAGGA	58.414	27	130	3512	3641	GCTCTGTTAGAGCACGCTGAT	59.801	21	CCGTTTACAAAATTAACTAGTACAGGA	58.414	27	262	3380	3641
F01_transcript_4887	(T)11	perfect	Molecular Function: ATP binding (GO:0005524);; Cellular Component: mitochondrion (GO:0005739);; Cellular Component: cytosol (GO:0005829);; Cellular Component: polysome (GO:0005844);; Molecular Function: ATPase activity (GO:0016887);; Biological Process: poly(A)+ mRNA export from nucleus (GO:0016973);; Biological Process: ribosomal small subunit biogenesis (GO:0042274);;	11	75	85	UTR	CTCAAATAGGGCTCCCCTTC	60.032	20	ATGCGACATGTTGCTCTCTG	60.016	20	138	18	155	CTCAAATAGGGCTCCCCTTC	60.032	20	CATGCGACATGTTGCTCTCT	60.016	20	139	18	156	TCAAATAGGGCTCCCCTTCT	60.032	20	ATGCGACATGTTGCTCTCTG	60.016	20	137	19	155
F01_transcript_4891	(CCA)5	perfect	Molecular Function: GTPase activator activity (GO:0005096);; Cellular Component: cytoplasm (GO:0005737);; Biological Process: signal transduction (GO:0007165);; Biological Process: positive regulation of GTPase activity (GO:0043547);;	15	203	217	UTR	GAGAGCGAGCAACCACTACC	60.02	20	TACGCTACAGCAGCAGCAAT	59.805	20	144	160	303	GGAGAGCGAGCAACCACTAC	60.02	20	TACGCTACAGCAGCAGCAAT	59.805	20	145	159	303	AAAGCTCCATTCACACACCC	59.973	20	TACGCTACAGCAGCAGCAAT	59.805	20	187	117	303
F01_transcript_4891	(TA)10	perfect	Molecular Function: GTPase activator activity (GO:0005096);; Cellular Component: cytoplasm (GO:0005737);; Biological Process: signal transduction (GO:0007165);; Biological Process: positive regulation of GTPase activity (GO:0043547);;	20	1565	1584	UTR	GAGGCTGTTTCTTGGACTCG	59.989	20	CCGATTAGGCTCAGGAAATG	59.662	20	224	1490	1713	GAGGCTGTTTCTTGGACTCG	59.989	20	ATTCTCTGTAACAAGCGCCG	60.407	20	241	1490	1730	GAGGCTGTTTCTTGGACTCG	59.989	20	CCGAGCTTCCTTAGTCTCCA	59.569	20	173	1490	1662
F01_transcript_4891	(TA)11	perfect	Molecular Function: GTPase activator activity (GO:0005096);; Cellular Component: cytoplasm (GO:0005737);; Biological Process: signal transduction (GO:0007165);; Biological Process: positive regulation of GTPase activity (GO:0043547);;	22	1333	1354	UTR	GAGGCTGTTTCTTGGACTCG	59.989	20	GGAAAGGCTGCGTACAAAAG	59.883	20	218	1258	1475	GAGGCTGTTTCTTGGACTCG	59.989	20	ACAGCCTCCTGCAGAAATGT	59.874	20	240	1258	1497	CTTTTGTACGCAGCCTTTCC	59.883	20	ACAGCCTCCTGCAGAAATGT	59.874	20	274	1224	1497
F01_transcript_4893	(ACA)8	perfect	Molecular Function: transporter activity (GO:0005215);; Biological Process: transport (GO:0006810);; Cellular Component: integral component of membrane (GO:0016021);; Molecular Function: kinase activity (GO:0016301);; Biological Process: phosphorylation (GO:0016310);;	24	1324	1347	UTR	AGGCACTCACTGTTTTGCAG	59.086	20	AGCTTGCTATCCATGTGCCT	59.866	20	251	1191	1441	AGGCACTCACTGTTTTGCAG	59.086	20	CCCCAACTTGTTTGGGACTA	59.824	20	183	1191	1373	AGGCACTCACTGTTTTGCAG	59.086	20	CTTGCTATCCATGTGCCTGA	59.823	20	249	1191	1439
F01_transcript_4916	(TGA)6	perfect	Biological Process: obsolete protein import into nucleus, docking (GO:0000059);; Biological Process: protein import into nucleus, translocation (GO:0000060);; Cellular Component: cytosol (GO:0005829);; Biological Process: NLS-bearing protein import into nucleus (GO:0006607);; Biological Process: ribosomal protein import into nucleus (GO:0006610);; Molecular Function: nuclear localization sequence…	18	2006	2023	UTR	GCTGTGGACATTGATGATGC	60.088	20	AACACTCCAGTCCTCACGCT	59.907	20	113	1949	2061	ATTTTCCTCGTGCAACTTGG	60.11	20	AACACTCCAGTCCTCACGCT	59.907	20	144	1918	2061	GCTGTGGACATTGATGATGC	60.088	20	ACTCCAGTCCTCACGCTGAT	59.866	20	110	1949	2058
F01_transcript_4918	(TCT)5	perfect	--	15	179	193	UTR	GGGGTATTTTTCTTGTGCCA	59.801	20	GTACACACTGGGTGCACGTC	60.08	20	259	129	387	CCCTCTCTCTTCCTCCATCC	60.149	20	GCCAGGACAACCAGAAAGAG	59.844	20	262	22	283	CCCTCTCTCTTCCTCCATCC	60.149	20	CCAGGACAACCAGAAAGAGC	59.844	20	261	22	282
F01_transcript_4930	(GC)6	perfect	--	12	3317	3328	UTR	GAGTCAAGACGACGCTCACA	60.187	20	ACCTTGTTCAGGTTTGCGAC	60.156	20	139	3244	3382	GAGTCAAGACGACGCTCACA	60.187	20	CGACACCTTGTTCAGGTTTG	59.183	20	143	3244	3386	AGTCAAGACGACGCTCACAC	59.051	20	ACCTTGTTCAGGTTTGCGAC	60.156	20	138	3245	3382
F01_transcript_4951	(TC)6	perfect	Molecular Function: carbamoyl-phosphate synthase (glutamine-hydrolyzing) activity (GO:0004088);; Molecular Function: ATP binding (GO:0005524);; Cellular Component: mitochondrion (GO:0005739);; Biological Process: nitrogen compound metabolic process (GO:0006807);; Molecular Function: metal ion binding (GO:0046872);;	12	868	879	UTR	CAAGGCTCTCAAGGAAATCG	59.948	20	CGACCTCGTACTCAAGCTCC	60.012	20	257	683	939	CGGAGGATCGTGATCTGTTT	60.073	20	CGACCTCGTACTCAAGCTCC	60.012	20	279	661	939	CAAGGCTCTCAAGGAAATCG	59.948	20	AGCTCCTTCCATCCCTTCAT	60.037	20	243	683	925
F01_transcript_4957	(A)11	perfect	Molecular Function: ADP binding (GO:0043531);;	11	3403	3413	UTR	ACAAGGAGACAGAGGAGGCA	59.986	20	AGCTCGTCCACAAAATCACC	60.119	20	158	3333	3490	GGAAACGGATAAATGGCAGA	59.901	20	AGCTCGTCCACAAAATCACC	60.119	20	198	3293	3490	GAGGAAACGGATAAATGGCA	59.901	20	AGCTCGTCCACAAAATCACC	60.119	20	200	3291	3490
F01_transcript_4961	(TTG)6	perfect	--	18	3527	3544	UTR	TGTGAGGGGTCCGAAATAAG	59.926	20	GCGCAAAGAGTCTGCAATTT	60.531	20	246	3368	3613	GGAGCTGTTAGAGCGTGGAG	60.156	20	GCGCAAAGAGTCTGCAATTT	60.531	20	269	3345	3613	CCCCAACTTGTTTGGGACTA	59.824	20	GCGCAAAGAGTCTGCAATTT	60.531	20	114	3500	3613
F01_transcript_4964	(GCG)6	perfect	--	18	147	164	UTR	CTCCCCTCTCTCCCTATTCG	60.161	20	TGGTGCACGAACCTGATG	60.255	18	276	16	291	CTCCCCTCTCTCCCTATTCG	60.161	20	CTGGTGCACGAACCTGATG	61.328	19	277	16	292	CTCCCCTCTCTCCCTATTCG	60.161	20	GTCCTGGTGCACGAACCT	59.665	18	280	16	295
F01_transcript_4979	(AG)8	perfect	--	16	41	56	UTR	CGGCAGAGCACAAGAGAAC	59.717	19	TAGACGACGAGATCGCCTTT	59.978	20	149	12	160	GCAGAGCACAAGAGAACACC	58.596	20	TAGACGACGAGATCGCCTTT	59.978	20	147	14	160	GGCAGAGCACAAGAGAACAC	58.596	20	TAGACGACGAGATCGCCTTT	59.978	20	148	13	160
F01_transcript_4979	(CGG)5	perfect	--	15	289	303	UTR	AAAGGCGATCTCGTCGTCTA	59.978	20	GTAGCAGCAGCGTGAATGAA	60.165	20	254	141	394	AAAGGCGATCTCGTCGTCTA	59.978	20	TAGCAGCAGCGTGAATGAAC	60.165	20	253	141	393	AAAGGCGATCTCGTCGTCTA	59.978	20	GAGGTAGCAGCAGCGTGAAT	60.569	20	257	141	397
F01_transcript_4982	(A)12	perfect	--	12	3558	3569	UTR	CCTCGGTGCTGGTGTATTTT	59.993	20	TGTATTCATGGTTATGCCGC	59.405	20	255	3341	3595	GTTCTTGCTAGCCTTGTCGG	60.015	20	TGTATTCATGGTTATGCCGC	59.405	20	155	3441	3595	GCTGTTGACAGCCCAATTTT	60.118	20	TGTATTCATGGTTATGCCGC	59.405	20	217	3379	3595
F01_transcript_4982	(CA)8	perfect	--	16	54	69	UTR	TCTCTTCCCCCGACTCTTTT	60.183	20	GCCGTGATCAGTCGAGAAAT	60.226	20	174	1	174	CTCTTCCCCCGACTCTTTTC	60.183	20	GCCGTGATCAGTCGAGAAAT	60.226	20	173	2	174	GTCTCTTCCCCCGACTCTTT	59.676	20	GCCGTGATCAGTCGAGAAAT	60.226	20	175	0	174
F01_transcript_4990	(GAG)6	perfect	Cellular Component: plasma membrane (GO:0005886);; Cellular Component: integral component of membrane (GO:0016021);; Molecular Function: cellulose synthase (UDP-forming) activity (GO:0016760);; Biological Process: cellulose biosynthetic process (GO:0030244);; Molecular Function: metal ion binding (GO:0046872);; Biological Process: cell wall organization (GO:0071555);;	18	711	728	UTR	CCAAGTGTCCCAGTTCCTGT	60.002	20	GTGCATCATCAACCATTTGC	59.939	20	226	556	781	GTCGATCCAAGTGTCCCAGT	59.969	20	GTGCATCATCAACCATTTGC	59.939	20	232	550	781	AACATGATGCAGGTGACCAA	59.967	20	GTGCATCATCAACCATTTGC	59.939	20	109	673	781
F01_transcript_4992	(GA)6gggggggagagaggcgcggaggcgatgcttgctcccgcgctgagcccccccaaaagatttcgcgacgcgacg(C)11	interrupted	--	95	59	153	UTR	CGGAGAAAAGAAATCGGGA	60.133	19	GTTCAGTGAGGGAGGGAGGT	60.504	20	164	17	180	CGGAGAAAAGAAATCGGGAA	61.402	20	GTTCAGTGAGGGAGGGAGGT	60.504	20	164	17	180	CGGAGAAAAGAAATCGGGA	60.133	19	TTCAGTGAGGGAGGGAGGTT	61.021	20	163	17	179
F01_transcript_4992	(GGA)5	perfect	--	15	517	531	UTR	GATCGTCTACTACCGCCGTC	59.723	20	GTGCTCTCCTTCTGCACTCC	60.143	20	255	432	686	GATCGTCTACTACCGCCGTC	59.723	20	AGCTCCTCCCCGTCTCTATC	59.801	20	204	432	635	GCCCGTGATCGTCTACTACC	59.579	20	GTGCTCTCCTTCTGCACTCC	60.143	20	261	426	686
F01_transcript_4999	(T)10ccaatctttgccagctttgtaag(A)10	interrupted	--	43	3555	3597	UTR	AGAGCCGGGAAGATCCTTAG	59.805	20	CTTCACCGGAGAGAGCTCAG	60.275	20	123	3503	3625	GTGTCTGCGTAGGCCTGAAT	60.285	20	CTTCACCGGAGAGAGCTCAG	60.275	20	147	3479	3625	CTGAATAGACAGAGCCGGGA	60.353	20	CTTCACCGGAGAGAGCTCAG	60.275	20	133	3493	3625
F01_transcript_5028	(CGG)5	perfect	--	15	47	61	UTR	AAATAAAACGCCGCCGAG	61.094	18	GTAGGAGATGGCGAAGATGC	59.803	20	245	14	258	AAATAAAACGCCGCCGAG	61.094	18	TGAGGAAGTAGGAGATGGCG	60.353	20	252	14	265	AAAATAAAACGCCGCCGAG	62.276	19	GTAGGAGATGGCGAAGATGC	59.803	20	246	13	258
F01_transcript_5032	(CAA)7	perfect	--	21	1510	1530	UTR	ATTAAGTGCGTGTGAGTGCG	59.935	20	TACCCTTACGTCCACCCTTG	59.846	20	248	1454	1701	ATTAAGTGCGTGTGAGTGCG	59.935	20	TGGTGGTGATGGGCTAATTT	60.192	20	267	1454	1720	ATTAAGTGCGTGTGAGTGCG	59.935	20	CTTGCCTGGCATCTTGACTT	60.397	20	232	1454	1685
F01_transcript_5032	(CT)9	perfect	--	18	1150	1167	UTR	GGCGTTGGTTGTTGATTACC	60.235	20	AATTGGTGGCGCAATATGAT	60.182	20	137	1069	1205	GGCGTTGGTTGTTGATTACC	60.235	20	ATGGGAGAGGGAGGAAATGT	59.755	20	260	1069	1328	TCCTCGTCGTCATATCCCAT	60.303	20	AATTGGTGGCGCAATATGAT	60.182	20	225	981	1205
F01_transcript_5032	(TTA)6	perfect	--	18	3306	3323	UTR	AACGACTTTAGAGCAATCATGTAA	57.276	24	CAATGGTAAAATTCGTAATCAATCC	59.88	25	249	3190	3438	CGACTTTAGAGCAATCATGTAATTT	58.088	25	CAATGGTAAAATTCGTAATCAATCC	59.88	25	247	3192	3438	AACGACTTTAGAGCAATCATGTAATTT	59.896	27	CAATGGTAAAATTCGTAATCAATCC	59.88	25	249	3190	3438
F01_transcript_5035	(AGC)5	perfect	--	15	452	466	UTR	TCGAAGCCTCTGCAAATACA	59.566	20	GTTGAGCAGAGAGGCCAAAC	59.997	20	173	374	546	TCGAAGCCTCTGCAAATACA	59.566	20	GCCAAACACCTTGTTGTCCT	60.012	20	242	374	615	TCGAAGCCTCTGCAAATACA	59.566	20	GAATCCAGGTCCTTGACGAA	60.05	20	142	374	515
F01_transcript_5045	(GCG)5	perfect	--	15	574	588	UTR	GAAGCTCCGGAACATGGAG	60.753	19	CATGAGCATGTCGTTCAGGT	59.707	20	181	502	682	CAACGGCTCCGTCTTCTTC	60.929	19	CATGAGCATGTCGTTCAGGT	59.707	20	151	532	682	GAACATGGAGGTCGTGGC	60.054	18	CATGAGCATGTCGTTCAGGT	59.707	20	172	511	682
F01_transcript_5059	(ACA)9	perfect	Molecular Function: catalytic activity (GO:0003824);; Cellular Component: vacuole (GO:0005773);; Biological Process: metabolic process (GO:0008152);;	27	1457	1483	UTR	GTTGGCTTGGTATGGGAAGA	59.933	20	AGCTTGCTATCCATGTGCCT	59.866	20	176	1402	1577	TTGGCTTGGTATGGGAAGAC	59.933	20	AGCTTGCTATCCATGTGCCT	59.866	20	175	1403	1577	ACTGCATCAGTGTTGGCTTG	59.905	20	AGCTTGCTATCCATGTGCCT	59.866	20	187	1391	1577
F01_transcript_5076	(CGC)6	perfect	--	18	112	129	UTR	TGCTATATTAGATGCCGGGG	59.907	20	CGACGACTAAGTAGCGGGAG	60.03	20	148	16	163	TGCTATATTAGATGCCGGGG	59.907	20	GTCGACGACTAAGTAGCGGG	59.898	20	150	16	165	GCTATATTAGATGCCGGGGG	60.625	20	CGACGACTAAGTAGCGGGAG	60.03	20	147	17	163
F01_transcript_5081	(A)10	perfect	Cellular Component: nucleus (GO:0005634);; Biological Process: regulation of transcription, DNA-templated (GO:0006355);; Biological Process: regulation of translation (GO:0006417);; Biological Process: auxin-activated signaling pathway (GO:0009734);; Molecular Function: protein dimerization activity (GO:0046983);;	10	227	236	UTR	CGGATCTTTACCCCCAAAAT	60.013	20	CAGTTGCCGATGTAGAAGCA	60.011	20	270	187	456	CGGATCTTTACCCCCAAAAT	60.013	20	GATCGCAAGTGGTGATGATG	60.08	20	239	187	425	CGGATCTTTACCCCCAAAAT	60.013	20	TGATCGCAAGTGGTGATGAT	60.08	20	240	187	426
F01_transcript_5081	(T)15	perfect	Cellular Component: nucleus (GO:0005634);; Biological Process: regulation of transcription, DNA-templated (GO:0006355);; Biological Process: regulation of translation (GO:0006417);; Biological Process: auxin-activated signaling pathway (GO:0009734);; Molecular Function: protein dimerization activity (GO:0046983);;	15	3487	3501	UTR	TGGGGAATGTTCGTTTCTTC	59.91	20	CATGCCAAGTTGCACAGAAT	59.722	20	278	3294	3571	GGGGAATGTTCGTTTCTTCA	59.91	20	CATGCCAAGTTGCACAGAAT	59.722	20	277	3295	3571	CCTAATCACTTCAAGCCGGA	60.206	20	CATGCCAAGTTGCACAGAAT	59.722	20	213	3359	3571
F01_transcript_5081	(TC)11	perfect	Cellular Component: nucleus (GO:0005634);; Biological Process: regulation of transcription, DNA-templated (GO:0006355);; Biological Process: regulation of translation (GO:0006417);; Biological Process: auxin-activated signaling pathway (GO:0009734);; Molecular Function: protein dimerization activity (GO:0046983);;	22	2752	2773	UTR	GGAGAGGGATCGATGATGAA	59.971	20	ACAGCAGGTTCCCTTGTGTC	60.159	20	169	2699	2867	GGAGAGGGATCGATGATGAA	59.971	20	ACCAGGAGATCTGCGATTTG	60.218	20	208	2699	2906	AGGGATCGATGATGAACTGG	59.886	20	ACAGCAGGTTCCCTTGTGTC	60.159	20	165	2703	2867
F01_transcript_5081	(TC)8	perfect	Cellular Component: nucleus (GO:0005634);; Biological Process: regulation of transcription, DNA-templated (GO:0006355);; Biological Process: regulation of translation (GO:0006417);; Biological Process: auxin-activated signaling pathway (GO:0009734);; Molecular Function: protein dimerization activity (GO:0046983);;	16	43	58	UTR	CGATGATGAACTGGACTGTAGC	59.763	22	ATTTTGGGGGTAAAGATCCG	60.013	20	204	3	206	CGATGATGAACTGGACTGTAGC	59.763	22	GTCGAATCCAGGCAACTCAT	60.081	20	260	3	262	CGATGATGAACTGGACTGTAGC	59.763	22	ACAGCAGGTTCCCTTGTGTC	60.159	20	150	3	152
F01_transcript_5100	(CCG)5	perfect	Molecular Function: DNA binding (GO:0003677);; Molecular Function: DNA helicase activity (GO:0003678);; Molecular Function: ATP binding (GO:0005524);; Cellular Component: nucleus (GO:0005634);; Biological Process: DNA replication initiation (GO:0006270);; Biological Process: DNA duplex unwinding (GO:0032508);; Cellular Component: MCM complex (GO:0042555);;	15	143	157	UTR	ACCTCTCCTCACCTCCGAC	59.21	19	TCATCGGCATATTCCTTTCC	59.862	20	271	109	379	ACCTCTCCTCACCTCCGAC	59.21	19	GGCATATTCCTTTCCCCTGT	60.152	20	266	109	374	ACCTCTCCTCACCTCCGAC	59.21	19	TGCAGCTCCATCTTATCCCT	59.797	20	225	109	333
F01_transcript_5121	(G)11	perfect	--	11	760	770	UTR	GCAACTGGCCTTGTGTTTTT	60.154	20	GGACATGTAGGGCGACACTT	59.997	20	233	691	923	CTGGCCTTGTGTTTTTCTCC	59.711	20	GGACATGTAGGGCGACACTT	59.997	20	229	695	923	CTTGTGTTTTTCTCCGAGGG	59.705	20	GGACATGTAGGGCGACACTT	59.997	20	224	700	923
F01_transcript_5131	(CTC)5	perfect	--	15	1209	1223	UTR	ACTCAGCCCAGTTAGAGGCA	60.012	20	AAGAGGGGATGAGCTTGGTT	60.074	20	278	1030	1307	CACTCAGCCCAGTTAGAGGC	60.012	20	AAGAGGGGATGAGCTTGGTT	60.074	20	279	1029	1307	ACTCAGCCCAGTTAGAGGCA	60.012	20	ACTACATACTTGGCCGGCTG	60.154	20	235	1030	1264
F01_transcript_5139	(CCT)5	perfect	Cellular Component: nucleus (GO:0005634);; Biological Process: protein metabolic process (GO:0019538);;	15	347	361	UTR	ACCTCGCTCCACCTCATCT	59.808	19	AAGTGGAAGGTATCCGGGTT	59.691	20	278	189	466	ACCTCGCTCCACCTCATCT	59.808	19	AGAAGTGGAAGGTATCCGGG	60.319	20	280	189	468	ACCTCGCTCCACCTCATCTC	61.762	20	AAGTGGAAGGTATCCGGGTT	59.691	20	278	189	466
F01_transcript_5155	(TGC)5	perfect	Molecular Function: ADP binding (GO:0043531);;	15	3298	3312	UTR	TTAATGTGCAGGTCAGCAGC	60.019	20	GCAGCAGTAGCAGTAGCACG	59.981	20	181	3201	3381	TTAATGTGCAGGTCAGCAGC	60.019	20	CGCAGCAGTAGCAGTAGCAC	59.981	20	182	3201	3382	TTAATGTGCAGGTCAGCAGC	60.019	20	GCAAAGGAAACACAGACGGT	60.156	20	151	3201	3351
F01_transcript_5174	(TG)11	perfect	Molecular Function: ADP binding (GO:0043531);;	22	3537	3558	UTR	GCTGGATTTGGTGGAAGTGT	59.973	20	GCAAAAACCTACCAACACCG	60.399	20	197	3401	3597	TCCAAGTCTGCTGCTCAAGA	59.855	20	GCAAAAACCTACCAACACCG	60.399	20	178	3420	3597	GCTGGATTTGGTGGAAGTGT	59.973	20	ACAGGGCAAAAACCTACCAA	59.471	20	202	3401	3602
F01_transcript_5180	(CCG)6	perfect	Molecular Function: calcium ion binding (GO:0005509);; Molecular Function: calcium-dependent phospholipid binding (GO:0005544);; Cellular Component: plasma membrane (GO:0005886);; Cellular Component: plasmodesma (GO:0009506);; Cellular Component: plastid (GO:0009536);; Cellular Component: integral component of membrane (GO:0016021);; Molecular Function: transferase activity, transferring glycosyl…	18	699	716	UTR	ACGTCTCGCTCTACCACGAC	60.476	20	GTTGTCAGCTCCCTCAGGC	60.973	19	266	480	745	ACGTCTCGCTCTACCACGAC	60.476	20	TTGTCAGCTCCCTCAGGC	60.071	18	265	480	744	GGAGGAGGGCATCGTCTACT	60.617	20	GTTGTCAGCTCCCTCAGGC	60.973	19	151	595	745
F01_transcript_5183	(T)11	perfect	--	11	3447	3457	UTR	GGCACCAAAGGTAAACCTGA	59.971	20	ATGGGTGTTCCCTCTGATTG	59.779	20	271	3212	3482	GGCACCAAAGGTAAACCTGA	59.971	20	CATGGGTGTTCCCTCTGATT	59.779	20	272	3212	3483	GGCACCAAAGGTAAACCTGA	59.971	20	TGGGTGTTCCCTCTGATTGT	60.363	20	270	3212	3481
F01_transcript_5188	(CCA)6	perfect	Cellular Component: mitochondrion (GO:0005739);;	18	1923	1940	UTR	GGAGCATCCTTCATCAGAGC	59.917	20	ATTCTCAGGTGGTGGAGGTG	59.962	20	142	1834	1975	GGAGCATCCTTCATCAGAGC	59.917	20	CATTCTCAGGTGGTGGAGGT	59.962	20	143	1834	1976	GGAGCATCCTTCATCAGAGC	59.917	20	CCTGGAAGCGTATAACCCAA	59.953	20	258	1834	2091
F01_transcript_5189	(A)12	perfect	Biological Process: blue light signaling pathway (GO:0009785);; Molecular Function: blue light photoreceptor activity (GO:0009882);;	12	1261	1272	UTR	AACACTCCCTCAACACTCGG	60.151	20	GATTGGTGAGCAACACATGG	59.967	20	257	1229	1485	AACACTCCCTCAACACTCGG	60.151	20	CATGGCCATTTGTTTGTGTC	59.823	20	242	1229	1470	AACACTCCCTCAACACTCGG	60.151	20	ATGGCCATTTGTTTGTGTCA	59.823	20	241	1229	1469
F01_transcript_5191	(TTG)7	perfect	--	21	1874	1894	UTR	AGCTTGCTATCCATGTGCCT	59.866	20	CCATCTGTGCACGGTACTTG	60.175	20	236	1779	2014	CCCCAACTTGTTTGGGACTA	59.824	20	CATCTGTGCACGGTACTTGG	60.175	20	167	1847	2013	CCCCAACTTGTTTGGGACTA	59.824	20	CCATCTGTGCACGGTACTTG	60.175	20	168	1847	2014
F01_transcript_5196	(GCC)5tcct(CTC)6	interrupted	Cellular Component: peroxisome (GO:0005777);;	37	69	105	UTR	AGGACAAAAGGTAGCGATGC	59.34	20	ATATGAGGTGGAGACGAGCG	60.24	20	146	2	147	ACAAAAGGTAGCGATGCCC	60.088	19	ATATGAGGTGGAGACGAGCG	60.24	20	143	5	147	AGGACAAAAGGTAGCGATGC	59.34	20	CGGATATGAGGTGGAGACGA	61.025	20	149	2	150
F01_transcript_5199	(T)10gttcccctctttctctgttagggttctt(G)11	interrupted	--	49	1925	1973	UTR	AACCAAGCAAGCAAATCGTC	60.257	20	GTCAACACCTCGAGCTCCTC	59.993	20	270	1847	2116	CTCATCACTCATCACCCCCT	59.92	20	CCCGATCGAGAGACCTAACA	60.21	20	258	1799	2056	AACCAAGCAAGCAAATCGTC	60.257	20	CCCGATCGAGAGACCTAACA	60.21	20	210	1847	2056
F01_transcript_5200	(AG)8	perfect	--	16	104	119	UTR	ATCATCAGGCCCTCCTCC	59.966	18	TAGCAACCTCATGGATGCAC	59.679	20	277	17	293	ATCATCAGGCCCTCCTCC	59.966	18	GAACTGTCCTCCGAATCCAG	59.655	20	185	17	201	GACCACGTTCCCCATCATC	61.175	19	GAACTGTCCTCCGAATCCAG	59.655	20	198	4	201
F01_transcript_5217	(T)10	perfect	--	10	3500	3509	UTR	ACCAAGTTCATGGCCAAGTC	59.973	20	GCAACACAATCTGAACCCCT	59.973	20	237	3343	3579	ACCAAGTTCATGGCCAAGTC	59.973	20	AGCAACACAATCTGAACCCC	59.973	20	238	3343	3580	GAAGTTCATGGCCAAGTCGT	60.119	20	AGCAACACAATCTGAACCCC	59.973	20	276	3305	3580
F01_transcript_5238	(AGC)5	perfect	Biological Process: telomere maintenance (GO:0000723);; Cellular Component: nuclear chromosome, telomeric region (GO:0000784);; Molecular Function: DNA binding (GO:0003677);; Molecular Function: microtubule motor activity (GO:0003777);; Molecular Function: ATP binding (GO:0005524);; Cellular Component: mitochondrion (GO:0005739);; Cellular Component: kinesin complex (GO:0005871);; Cellular Compon…	15	2967	2981	UTR	TAGAGAGAGCGTGAGCGTGA	60.032	20	GACTTCCGGATGAGATGGAA	60.011	20	207	2904	3110	TAGAGAGAGCGTGAGCGTGA	60.032	20	ACCTCGGACCAGTTCTTCCT	60.111	20	156	2904	3059	GGTTAGAGAGAGCGTGAGCG	60.299	20	GACTTCCGGATGAGATGGAA	60.011	20	210	2901	3110
F01_transcript_5241	(CCT)5	perfect	--	15	245	259	UTR	ACTCCAACACACGCACACAG	60.852	20	CCGAAGAGGGAGGGTGAG	60.751	18	261	20	280	CTCCAACACACGCACACAG	59.914	19	CCGAAGAGGGAGGGTGAG	60.751	18	260	21	280	ACTCCAACACACGCACACA	59.754	19	CCGAAGAGGGAGGGTGAG	60.751	18	261	20	280
F01_transcript_5244	(CGA)5	perfect	--	15	888	902	UTR	TGAAGTACGTGGTGGAGCTG	59.897	20	GTACTATGTACGCCCCGCCT	61.265	20	195	736	930	TGAAGTACGTGGTGGAGCTG	59.897	20	GTACTATGTACGCCCCGCC	60.367	19	195	736	930	TGAAGTACGTGGTGGAGCTG	59.897	20	TACTATGTACGCCCCGCCT	60.496	19	194	736	929
F01_transcript_5248	(CCG)7	perfect	Molecular Function: DNA binding (GO:0003677);; Cellular Component: plasma membrane (GO:0005886);; Molecular Function: metal ion binding (GO:0046872);;	21	41	61	UTR	AAACCCCAAATTGCCCTTC	61.038	19	ATTGTGGGAGAGATTGGTGG	59.779	20	279	13	291	GAAACCCCAAATTGCCCTT	61.038	19	ATTGTGGGAGAGATTGGTGG	59.779	20	280	12	291	AACCCCAAATTGCCCTTC	59.727	18	ATTGTGGGAGAGATTGGTGG	59.779	20	278	14	291
F01_transcript_5249	(CAC)5	perfect	--	15	58	72	UTR	CTCTTGGTAGCACGAAGCAA	59.22	20	GAAGAAGCTCCAGGTTGTCG	59.989	20	118	32	149	TCTTGGTAGCACGAAGCAAC	59.076	20	GAAGAAGCTCCAGGTTGTCG	59.989	20	117	33	149	CTCTTGGTAGCACGAAGCAA	59.22	20	GCTGGAGCTTCCCTATGTTG	59.836	20	146	32	177
F01_transcript_5266	(T)10	perfect	Cellular Component: mitochondrion (GO:0005739);;	10	297	306	UTR	TGGTGAAATCGTGAAGGTGA	60.088	20	TCTGGAAGGTTGTAGCTTGC	58.104	20	181	153	333	CCCCCTTCTCCTCTGTTTCT	59.671	20	TCTGGAAGGTTGTAGCTTGC	58.104	20	120	214	333	ATCATGTGTGCCACGATTTG	60.399	20	TCTGGAAGGTTGTAGCTTGC	58.104	20	143	191	333
F01_transcript_5266	(TC)7	perfect	Cellular Component: mitochondrion (GO:0005739);;	14	37	50	UTR	ACTCACGTTTCCCCTCCC	59.896	18	TCACCTTCACGATTTCACCA	60.088	20	172	1	172	CTCCCCACAGCTCACGAT	59.775	18	TCACCTTCACGATTTCACCA	60.088	20	159	14	172	ACTCACGTTTCCCCTCCC	59.896	18	AGAAACAGAGGAGAAGGGGG	59.671	20	233	1	233
F01_transcript_5271	(C)15	perfect	Biological Process: cellular process (GO:0009987);; Cellular Component: site of polarized growth (GO:0030427);; Cellular Component: intracellular part (GO:0044424);; Biological Process: single-organism process (GO:0044699);; Biological Process: biological regulation (GO:0065007);;	15	50	64	UTR	GGTCCTTGGTCGTTTCTGTC	59.555	20	TGAGAATTGAGCATTGCTGG	59.948	20	273	0	272	GGTCCTTGGTCGTTTCTGTC	59.555	20	CGAACGGGAGTGAGAGAGAG	60.127	20	107	0	106	GGTCCTTGGTCGTTTCTGTC	59.555	20	GATTCGAACGGGAGTGAGAG	59.803	20	111	0	110
[truncated: 35,115 more rows]
