# Supplementary material for: Full-length transcriptome sequencing analysis and characterization, development and validation of microsatellite markers in Kengyilia melanthera
Source: Front Plant Sci. 2022 Jul 25;13:959042. doi: 10.3389/fpls.2022.959042 (PMC9358441; doi:10.3389/fpls.2022.959042)
Supplement: Supplementary Figure 1 — Images of K. melanthera with whole plant (A) and spike (B). [file Data_Sheet_1.ZIP › Table S6.xlsx]

## Sheet: Sheet1
Table S6 Summary of 49 selected SSR markers with polymorphism.
Marker ID	SSR	SSR type	Transcript ID	Gene family	Size	F Pr(5'-3')	Tm	Size	R Pr(5'-3')	Tm	Size	PSize
Km-eSSR3	(CAG)6caacaacaa(CAG)6	interrupted	transcript_28	SNF2 family N-terminal domain;; Helicase conserved C-terminal domain;; Type III restriction enzyme, res subunit;; DEAD/DEAH box helicase	45	TATCCCGTTGCAAGCTATCC	60.06	20	CATCACTGTTCGCTTGCCTA	60.011	20	245
Km-eSSR5	(ACA)6	perfect	transcript_105	ATPase family associated with various cellular activities (AAA);; Holliday junction DNA helicase ruvB N-terminus;; Parvovirus non-structural protein NS1	18	AGTGGTGTCCCTTCAAATGC	59.973	20	AGCTTGCTATCCATGTGCCT	59.866	20	179
Km-eSSR7	(ATGGGG)5	perfect	transcript_145	Plus-3 domain;; SWIB/MDM2 domain;; GYF domain	30	GGACGACTCGCACTTCCTA	58.972	19	CTCGTCCTCCTCTTCCTCCT	59.945	20	239
Km-eSSR11	(TC)10	perfect	transcript_321	Reverse transcriptase (RNA-dependent DNA polymerase);; Integrase core domain;; Retroviral aspartyl protease	20	TCTGTTCTTCCCCTTTCTCAAG	59.858	22	CCGATCTCCCGAATCTGATA	59.991	20	155
Km-eSSR23	(CCA)5	perfect	transcript_1343	ABC-2 type transporter;; ABC transporter;; CDR ABC transporter;; ABC-transporter extracellular N-terminal;; P-loop containing region of AAA domain;; AAA domain, putative AbiEii toxin, Type IV TA system	15	ATTCCTCTCCTGTCGCTTCC	60.735	20	AGTGTTCACGCTGGAGGTTC	60.307	20	249
Km-eSSR29	(CAG)8cac(CAG)6cac(CAG)7	interrupted	transcript_1694	Spt20 family	69	ACTCCAACAGAACCCACAGC	60.159	20	CTGCTGCATCACCAATGACT	59.862	20	241
Km-eSSR31	(TTC)7	perfect	transcript_1803	Protein kinase domain;; Protein tyrosine kinase;; WD domain, G-beta repeat;; MSP (Major sperm protein) domain;; Protein tyrosine kinase;; Protein kinase domain	21	AACTCCGAATTTTTCCTGCC	60.431	20	GACTGTGGACACTCCCTCGT	60.161	20	212
Km-eSSR33	(AATCA)5	perfect	transcript_1895	Protein tyrosine kinase;; Protein kinase domain;; Leucine rich repeat N-terminal domain;; Leucine rich repeat;; Leucine Rich repeats (2 copies);; Leucine Rich Repeat;; Leucine rich repeat N-terminal domain	25	CCGCCGCTGTAGATAGACAT	60.257	20	AGGAAAATTCCGTTCCAGGT	59.805	20	204
Km-eSSR35	(ATGA)5	perfect	transcript_2152	Protein tyrosine kinase;; Protein kinase domain;; PB1 domain	20	AGTAGAAATGCAAATCGCCG	60.23	20	ATTTTTACACCCGTCGGAGG	61.088	20	205
Km-eSSR39	(AT)7	perfect	transcript_2366	Cation transporting ATPase, C-terminus;; E1-E2 ATPase;; haloacid dehalogenase-like hydrolase;; Cation transport ATPase (P-type);; haloacid dehalogenase-like hydrolase	14	AACAGCGGTTGTTTCCAGAC	60.156	20	AAGCGAGAGCTTTGTTCGAG	59.898	20	187
Km-eSSR42	(AG)14	perfect	transcript_2544	ABC transporter;; ABC transporter transmembrane region;; Predicted ATPase of the ABC class;; RecF/RecN/SMC N terminal domain;; AAA domain;; P-loop containing region of AAA domain;; AAA ATPase domain;; Zeta toxin;; ABC transporter transmembrane region	28	ACAAACGTGCGATCAGAGAG	59.037	20	ACCTGAACATGCCCAAGAAG	60.111	20	207
Km-eSSR72	(CT)11	perfect	transcript_20873	Ribophorin I	22	CTCCTCCTCTCAGGCACAAG	60.127	20	CTGCTACTGCTGCTGCTACG	60.119	20	167
Km-eSSR78	(TC)20	perfect	transcript_21287	non-haem dioxygenase in morphine synthesis N-terminal;; 2OG-Fe(II) oxygenase superfamily	40	CGTTCCTTCTTCGTCTACGG	59.869	20	GTGCACGGTCGTCGAGAT	60.883	18	161
Km-eSSR85	(GAG)5	perfect	transcript_21811	Hsp70 protein;; MreB/Mbl protein	15	GTTCCAATCTTCCAGCGAAC	59.676	20	GAGTAGGTCGTCCCGAGGTC	61.052	20	124
Km-eSSR86	(ATCC)5	perfect	transcript_21968	Transmembrane amino acid transporter protein	20	CTGAAGAAAGGGAAGCAACG	59.986	20	GTTCTTCCTGGCGAGATTTG	59.813	20	206
Km-eSSR89	(CCA)8	perfect	transcript_22265	RhoGAP domain;; P21-Rho-binding domain	24	GAGCCACCAGAGCAGAAATC	59.957	20	GGTGCAGCCAGTAATCTGGT	60.142	20	198
Km-eSSR94	(GCCGTC)6ggatgcctcgaatgaggatccaccggtgcttgagaagaggcgcccaaataagcagggagctgcactccccaatcga(AGC)5	interrupted	transcript_22566	F-box domain;; F-box-like	127	AAAGGGGATCGGGTATCAGT	59.651	20	CGCCTGATTGCTTCGATT	59.907	18	233
Km-eSSR95	(CCTCT)5	perfect	transcript_22572	Heavy-metal-associated domain	25	CTCATTAGCTAGCGAGAGAGGA	58.149	22	AAGGAACAGGGCTGGCTTAT	60.096	20	157
Km-eSSR101	(AG)18	perfect	transcript_202128	ABC-2 type transporter;; ABC transporter	36	CAAGGTCCTTCCTTCCCTTC	60.045	20	GGTGCCTCCTTGTGCTTATC	59.7	20	169
Km-eSSR109	(CCG)11	perfect	transcript_203009	Protein kinase domain;; Protein tyrosine kinase	33	CACCAATTAGGACTCTCGCC	59.694	20	GGAGCAGATCAAGAACGAGC	60.104	20	267
Km-eSSR115	(AG)9aa(AG)9	interrupted	transcript_203449	Enoyl-(Acyl carrier protein) reductase;; short chain dehydrogenase	38	TCTCCAGGGTGTTTTGGTTC	59.943	20	AAACCCTGCCAAGTGACAAC	60.012	20	142
Km-eSSR120	(CCAGCA)5	perfect	transcript_203774	WRKY DNA -binding domain;; Plant zinc cluster domain	30	CGATTCGTCGCGGTATAATC	60.444	20	TGGAATGAGGAAGACTTGGC	60.195	20	219
Km-eSSR124	(TG)15	perfect	transcript_23152	Protein kinase domain;; Protein tyrosine kinase	30	GCTGACTGAGATCTCGGAGG	60.096	20	GGAGATCAACATCCTCTAACTGC	59.254	23	182
Km-eSSR127	(GA)19	perfect	transcript_23532	Tub family;; F-box domain;; F-box-like	38	CACAGGATTCACAGGAGCTG	59.415	20	ACCAAGCCTTTCCCTCTCTC	59.817	20	123
Km-eSSR135	(AGCC)5	perfect	transcript_24441	Ring finger domain;; RING-like zinc finger;; RING-H2 zinc finger domain;; Zinc finger, C3HC4 type (RING finger);; Zinc finger, C3HC4 type (RING finger)	20	AAATCAAACCGAGGAGGGAC	60.306	20	CAAGCTGCTCCTGCTCCTAC	60.299	20	166
Km-eSSR139	(CAG)8	perfect	transcript_24800	ABC-2 type transporter;; ABC transporter	24	CTCCGTCGACGAGCTCTACT	59.769	20	CGCATTATCAGCTGTGTCGT	59.895	20	232
Km-eSSR149	(CCG)7	perfect	transcript_26337	HEAT-like repeat;; Importin-beta N-terminal domain;; HEAT repeat	21	GAGCTCCCGTGGTTGTCC	61.686	18	GTAGTGCTGGAGCTGATGCC	60.977	20	261
Km-eSSR158	(CT)23	perfect	transcript_27640	POT family	46	TCCTTCACTGCCTCCATCTT	59.803	20	AGCATCTGCAACTGCAACAC	60.064	20	185
Km-eSSR173	(TCTCC)6	perfect	transcript_30463	PRP38 family	30	CCCCTCTTCCCTTCCCTT	60.382	18	TGTTCATGGACAGCACCTTC	59.682	20	253
Km-eSSR184	(CATA)6	perfect	transcript_34120	Pyridine nucleotide-disulphide oxidoreductase;; Pyridine nucleotide-disulphide oxidoreductase;; Tryptophan halogenase	24	ATGTGGCTGTGTTGCTGAAG	59.905	20	AAATCTCAAAGGTGCGGAGA	59.813	20	150
Km-eSSR186	(TC)19	perfect	transcript_34988	2OG-Fe(II) oxygenase superfamily;; non-haem dioxygenase in morphine synthesis N-terminal	38	CGTTCCTTCTTCGTCTACGG	59.869	20	GTGCACGGTCGTCGAGAT	60.883	18	159
Km-eSSR190	(AAGG)7	perfect	transcript_36531	Protein tyrosine kinase;; Protein kinase domain	28	TTTGCTCAAGCATTCACCAC	59.847	20	CATCTCGTCGCAGCAGATTA	60.119	20	204
Km-eSSR193	(CTCTC)7	perfect	transcript_37623	GDP-mannose 4,6 dehydratase;; NAD dependent epimerase/dehydratase family;; 3-beta hydroxysteroid dehydrogenase/isomerase family;; Polysaccharide biosynthesis protein;; RmlD substrate binding domain;; NAD(P)H-binding;; short chain dehydrogenase;; KR domain;; Male sterility protein	35	TCGCTCTGCAACCAACATAC	59.871	20	GAGGGAGATTGGAATGGGAT	60.096	20	153
Km-eSSR196	(GA)23	perfect	transcript_37900	Leucine rich repeat;; Leucine Rich repeats (2 copies);; Leucine Rich Repeat;; Leucine rich repeat N-terminal domain	46	TGGTATCCGGGTTCAACAAT	60.051	20	AACATCATCTCATCGGCCTC	60.042	20	225
Km-eSSR199	(CA)27	perfect	transcript_38987	WRKY DNA -binding domain	54	GATCCCCATTTTGCCTCTC	59.43	19	TTCAGAGCAAGCCAGGAAAT	59.955	20	118
Km-eSSR206	(GCCT)6	perfect	transcript_40145	S1 RNA binding domain	24	GGTCCAGGAGGTGTACCTGA	59.962	20	CACCATGTCGACCAACTGTC	60.005	20	188
Km-eSSR208	(CT)24	perfect	transcript_40314	GDSL-like Lipase/Acylhydrolase	48	CGTAGCTTTCTTCTTTGCCG	60.145	20	TGAACACCGCGTTGTACTTC	59.764	20	224
Km-eSSR209	(GCT)8	perfect	transcript_40424	GDSL-like Lipase/Acylhydrolase	24	AATCCAGATGGTTAGCCGTG	59.955	20	ACAGCCTCTCAACGAACAGC	60.599	20	159
Km-eSSR210	(AT)23	perfect	transcript_41170	Sugar efflux transporter for intercellular exchange	46	CGTTCCAGCCCATAAATGTT	59.823	20	CACAAACCTGAAACTAGGGAAT	57.294	22	148
Km-eSSR218	(ATGT)5	perfect	transcript_4297	ABC transporter	20	TTCTGCATGGTCATCTTCCA	60.201	20	TACATGGGAGGGAATTCGAC	59.75	20	224
Km-eSSR222	(GAAAG)5	perfect	transcript_4468	Protein kinase domain;; Protein tyrosine kinase;; Jacalin-like lectin domain;; Protein kinase domain;; Protein tyrosine kinase	25	TCTTTCACTTTCCCCACCTG	60.081	20	AGCAGCTAAGCAAGGATGGA	60.118	20	196
Km-eSSR231	(CAG)7	perfect	transcript_42881	No apical meristem (NAM) protein	21	TACCTCAAGCAGCACGTCAG	60.199	20	AAGAAGTACCACTCGCGCTC	59.644	20	164
Km-eSSR232	(TG)9(AG)14	compound	transcript_42922	Chloroplast import apparatus Tic20-like	46	CATTCATATCCCACACAGCG	59.948	20	TGCATCCCCTTCTTATGTCC	59.894	20	219
Km-eSSR235	(TGTA)7	perfect	transcript_42987	S1/P1 Nuclease	28	CACCAAAGCGGCTTAGACTC	60.015	20	TCCACTGAGGAAATGAAGATGA	59.67	22	138
Km-eSSR240	(TCGAT)6	perfect	transcript_44360	Late embryogenesis abundant protein	30	GGAGTGCAAGGTCTGGTTCT	59.305	20	AGCATCAGAACGGATCGAAT	59.658	20	128
Km-eSSR259	(CTGC)5	perfect	transcript_102734	Sugar (and other) transporter;; Major Facilitator Superfamily	20	GGAGATGACCGACAAGGTGT	59.969	20	TCGAGATGAGAAAGTGTCTGC	58.172	21	279
Km-eSSR290	(TA)6ca(TG)6a(GT)13	interrupted	transcript_107300	Cytochrome P450	53	CATGCTCGATGTCCTTCAGA	59.942	20	TGACTTCATTGCTAGGCTGC	59.178	20	194
Km-eSSR292	(TG)13	perfect	transcript_107494	WD domain, G-beta repeat;; Anaphase-promoting complex subunit 4 WD40 domain	26	CGCTTACCTCGACTCGTACC	59.898	20	CTGTACCTGCTGGCCTGAAT	60.277	20	170
Km-eSSR297	(CACT)7	perfect	transcript_107885	NB-ARC domain	28	TCCATCAGCAAAGACAGGTG	59.831	20	GATGAAGAGCGAGAGCATCC	60.065	20	162
