# Supplementary material for: Full-length transcriptome sequencing analysis and characterization, development and validation of microsatellite markers in Kengyilia melanthera
Source: Front Plant Sci. 2022 Jul 25;13:959042. doi: 10.3389/fpls.2022.959042 (PMC9358441; doi:10.3389/fpls.2022.959042)
Supplement: Supplementary Figure 1 — Images of K. melanthera with whole plant (A) and spike (B). [file Data_Sheet_1.ZIP › Table S7.xlsx]

## Sheet: Sheet1
Table S7 The diversity parameters of 49 SSR markers amplified in 56 K. melanthera individuals.
Marker ID	Na	Ne	I	He	PIC
Kr-eSSR3	3	2.6	0.281168	0.21875	0.1875
Kr-eSSR5	6	4.21808	0.394882	0.659439	0.247449
Kr-eSSR7	3	2.55401	0.270926	0.473055	0.178253
Kr-eSSR11	8	6.84312	0.605674	0.600446	0.415179
Kr-eSSR23	4	3.05127	0.420736	0.381856	0.281569
Kr-eSSR29	7	6.28145	0.460167	0.650191	0.31824
Kr-eSSR31	4	3.06514	0.463664	0.813138	0.304847
Kr-eSSR33	6	5.04931	0.245265	0.271923	0.159917
Kr-eSSR35	3	2.19421	0.150441	0.0852997	0.0813138
Kr-eSSR39	4	3.9382	0.225706	0.217581	0.161352
Kr-eSSR42	8	7.06635	0.621761	0.639589	0.430963
Kr-eSSR72	3	2.99745	0.346255	0.383769	0.249681
Kr-eSSR78	9	8.07678	0.486924	0.468622	0.337245
Kr-eSSR85	6	5.92	0.341454	0.408163	0.244898
Kr-eSSR86	9	6.54365	0.141714	0.210565	0.0758929
Kr-eSSR89	4	3.9773	0.229132	0.231186	0.164753
Kr-eSSR94	2	1.46132	0.495411	0.354273	0.315689
Kr-eSSR95	13	10.401	0.460533	0.450301	0.303663
Kr-eSSR101	6	5.18215	0.270353	0.295121	0.179528
Kr-eSSR109	5	4.69507	0.434041	0.498087	0.305697
Kr-eSSR115	5	4.11285	0.0522249	0.249283	0.0253508
Kr-eSSR120	5	4.10803	0.361235	0.63074	0.23767
Kr-eSSR124	15	11.1699	0.376195	0.331075	0.242506
Kr-eSSR127	5	3.78565	0.301843	0.408907	0.186862
Kr-eSSR135	12	8.86912	0.233955	0.195563	0.15133
Kr-eSSR139	6	3.86107	0.350545	0.680804	0.206845
Kr-eSSR149	11	8.27561	0.371299	0.669165	0.237139
Kr-eSSR158	13	12.1054	0.550367	0.550838	0.387391
Kr-eSSR173	6	5.01206	0.587843	0.764987	0.399022
Kr-eSSR184	8	4.87867	0.305279	0.630421	0.171556
Kr-eSSR186	9	7.30186	0.407478	0.435204	0.270408
Kr-eSSR190	9	8.37427	0.510487	0.543622	0.358673
Kr-eSSR193	6	3.90117	0.366684	0.799107	0.217262
Kr-eSSR196	7	5.61426	0.150546	0.269834	0.0896684
Kr-eSSR199	10	7.53905	0.514449	0.716709	0.333418
Kr-eSSR206	8	6.38099	0.517428	0.495057	0.347258
Kr-eSSR208	7	5.20285	0.341393	0.565928	0.212213
Kr-eSSR209	8	5.6727	0.148298	0.394515	0.0890306
Kr-eSSR210	13	12.2391	0.563254	0.592019	0.398324
Kr-eSSR218	8	5.71689	0.434262	0.324298	0.273597
Kr-eSSR222	10	7.11102	0.411719	0.408929	0.260714
Kr-eSSR231	7	6.10776	0.441497	0.378428	0.301499
Kr-eSSR232	13	10.8233	0.494728	0.602815	0.333181
Kr-eSSR235	7	4.95921	0.269595	0.328683	0.166295
Kr-eSSR240	2	1.36943	0.440852	0.295599	0.26977
Kr-eSSR259	8	6.88016	0.319767	0.268304	0.215179
Kr-eSSR290	14	9.11867	0.344918	0.882881	0.209639
Kr-eSSR292	7	4.68335	0.231045	0.507573	0.131218
Kr-eSSR297	6	4.38953	0.149455	0.495855	0.0809949
Mean	7.30612	5.8302	0.365201	0.463847	0.239748
Total	358	285.68	-	-	-
Number of observed alleles (Na); effective number of alleles (Ne); Shannon’s Information index (I);expected heterozygosity (He); polymorphism information content (PIC).
